# Supplementary material for: A convolutional neural network highlights mutations relevant to antimicrobial resistance in Mycobacterium tuberculosis
Source: Nat Commun. 2022 Jul 2;13:3817. doi: 10.1038/s41467-022-31236-0 (PMC9250494; doi:10.1038/s41467-022-31236-0)
Supplement: Supplementary file 4 — Supplementary data 1 [file 41467_2022_31236_MOESM4_ESM.xlsx]

## Sheet: Supplementary Data 1 Cross-vali
AUC	spec	sens	threshold	Drug	model
0.923138	0.915352	0.908669	0.7	ISONIAZID	Reg+L2
0.963477	0.985616	0.899811	0.57	ISONIAZID	Reg+L2
0.935221	0.977519	0.875536	0.46	ISONIAZID	Reg+L2
0.967802	0.943252	0.943904	0.6	ISONIAZID	Reg+L2
0.95399	0.964064	0.904	0.74	ISONIAZID	Reg+L2
0.977246	[0.97424893]	[0.92709599]	0.34	ISONIAZID	WDNN
0.976596	0.971681	0.931075	0.49	ISONIAZID	WDNN
0.97529	[0.96494303]	[0.92253521]	0.65	ISONIAZID	WDNN
0.969786	[0.96953405]	[0.89977221]	0.4	ISONIAZID	WDNN
0.968888	[0.96837607]	[0.91849148]	0.61	ISONIAZID	WDNN
0.971204	[0.96283492]	[0.93253012]	0.73	ISONIAZID	MD-CNN
0.969443	[0.97560976]	[0.91418355]	0.59	ISONIAZID	MD-CNN
0.968816	0.968131	0.924641	0.66	ISONIAZID	MD-CNN
0.967944	[0.96270598]	[0.92170819]	0.58	ISONIAZID	MD-CNN
0.963788	[0.95742754]	[0.92081448]	0.76	ISONIAZID	MD-CNN
0.963117	0.976399	0.920897	0.8	ISONIAZID	SD-CNN
0.953178	0.965047	0.897311	0.74	ISONIAZID	SD-CNN
0.969581	0.960447	0.926329	0.87	ISONIAZID	SD-CNN
0.966666	0.979519	0.913594	0.89	ISONIAZID	SD-CNN
0.959182	0.975	0.904707	0.55	ISONIAZID	SD-CNN
0.928159	0.904242	0.912402	0.57	RIFAMPICIN	Reg+L2
0.964528	0.966932	0.875362	0.67	RIFAMPICIN	Reg+L2
0.959606	0.967474	0.923077	0.62	RIFAMPICIN	Reg+L2
0.966406	0.95671	0.919844	0.53	RIFAMPICIN	Reg+L2
0.96749	0.980241	0.916667	0.7	RIFAMPICIN	Reg+L2
0.980737	[0.96920708]	[0.9244186]	0.5	RIFAMPICIN	WDNN
0.981149	[0.9515873]	[0.94670407]	0.62	RIFAMPICIN	WDNN
0.983145	[0.94976816]	[0.93759071]	0.66	RIFAMPICIN	WDNN
0.977584	0.970008	0.908451	0.51	RIFAMPICIN	WDNN
0.97638	[0.96710023]	[0.91356185]	0.53	RIFAMPICIN	WDNN
0.972278	0.965491	0.92422	0.62	RIFAMPICIN	MD-CNN
0.973088	[0.9532567]	[0.93057607]	0.7	RIFAMPICIN	MD-CNN
0.975833	0.968799	0.930299	0.54	RIFAMPICIN	MD-CNN
0.973607	[0.96130031]	[0.94169096]	0.59	RIFAMPICIN	MD-CNN
0.974929	[0.97590361]	[0.93042292]	0.71	RIFAMPICIN	MD-CNN
0.965352	0.974097	0.932011	0.43	RIFAMPICIN	SD-CNN
0.96537	0.969419	0.919643	0.43	RIFAMPICIN	SD-CNN
0.969499	0.969016	0.931785	0.73	RIFAMPICIN	SD-CNN
0.975157	0.974057	0.940678	0.4	RIFAMPICIN	SD-CNN
0.968715	0.966485	0.938307	0.43	RIFAMPICIN	SD-CNN
0.839002	0.835351	0.740331	0.51	ETHAMBUTOL	Reg+L2
0.884356	0.840389	0.834483	0.69	ETHAMBUTOL	Reg+L2
0.894661	0.805004	0.919355	0.56	ETHAMBUTOL	Reg+L2
0.89862	0.802491	0.881188	0.7	ETHAMBUTOL	Reg+L2
0.964877	0.936196	0.88	0.82	ETHAMBUTOL	Reg+L2
0.941404	[0.89008455]	[0.88382688]	0.4	ETHAMBUTOL	WDNN
0.925921	[0.83883648]	[0.90212766]	0.58	ETHAMBUTOL	WDNN
0.949577	[0.87791165]	[0.92259414]	0.52	ETHAMBUTOL	WDNN
0.934302	[0.83165244]	[0.90249433]	0.63	ETHAMBUTOL	WDNN
0.940267	[0.83697348]	[0.91891892]	0.61	ETHAMBUTOL	WDNN
0.932401	[0.86532508]	[0.88986784]	0.57	ETHAMBUTOL	MD-CNN
0.929176	[0.87451886]	[0.88863109]	0.5	ETHAMBUTOL	MD-CNN
0.934869	[0.85748219]	[0.92616034]	0.67	ETHAMBUTOL	MD-CNN
0.924344	[0.81152648]	[0.91705069]	0.62	ETHAMBUTOL	MD-CNN
0.91763	[0.82348243]	[0.90208333]	0.74	ETHAMBUTOL	MD-CNN
0.915165	0.853261	0.876404	0.7	ETHAMBUTOL	SD-CNN
0.915848	0.860555	0.88046	0.54	ETHAMBUTOL	SD-CNN
0.920036	0.859968	0.89339	0.81	ETHAMBUTOL	SD-CNN
0.924018	0.874317	0.895787	0.5	ETHAMBUTOL	SD-CNN
0.906234	0.867355	0.849894	0.74	ETHAMBUTOL	SD-CNN
0.879109	0.855505	0.793307	0.24	PYRAZINAMIDE	Reg+L2
0.878047	0.867784	0.77377	0.48	PYRAZINAMIDE	Reg+L2
0.929775	0.887669	0.846154	0.62	PYRAZINAMIDE	Reg+L2
0.938724	0.841826	0.922197	0.8	PYRAZINAMIDE	Reg+L2
0.818145	0.93025	0.616667	0.77	PYRAZINAMIDE	Reg+L2
0.95708	[0.9111319]	[0.88273616]	0.57	PYRAZINAMIDE	WDNN
0.94572	[0.8815427]	[0.90764331]	0.57	PYRAZINAMIDE	WDNN
0.957233	[0.92158672]	[0.87254902]	0.46	PYRAZINAMIDE	WDNN
0.935657	[0.90121156]	[0.86956522]	0.5	PYRAZINAMIDE	WDNN
0.944055	[0.90909091]	[0.85714286]	0.48	PYRAZINAMIDE	WDNN
0.914016	[0.89855072]	[0.82131661]	0.39	PYRAZINAMIDE	MD-CNN
0.931184	[0.87579329]	[0.86577181]	0.41	PYRAZINAMIDE	MD-CNN
0.930421	[0.82363804]	[0.93031359]	0.66	PYRAZINAMIDE	MD-CNN
0.925743	[0.8934967]	[0.84899329]	0.31	PYRAZINAMIDE	MD-CNN
0.917907	[0.83493282]	[0.89108911]	0.56	PYRAZINAMIDE	MD-CNN
0.915192	0.95632	0.789474	0.69	PYRAZINAMIDE	SD-CNN
0.922785	0.914578	0.848185	0.81	PYRAZINAMIDE	SD-CNN
0.926465	0.929368	0.845395	0.82	PYRAZINAMIDE	SD-CNN
0.932849	0.914578	0.86755	0.81	PYRAZINAMIDE	SD-CNN
0.92777	0.937443	0.821918	0.8	PYRAZINAMIDE	SD-CNN
0.908436	0.94145	0.8125	0.81	PYRAZINAMIDE	SD-CNN
0.921744	0.942433	0.841584	0.84	PYRAZINAMIDE	SD-CNN
0.923887	0.924721	0.845395	0.92	PYRAZINAMIDE	SD-CNN
0.926381	0.947075	0.831126	0.78	PYRAZINAMIDE	SD-CNN
0.910935	0.953082	0.815068	0.42	PYRAZINAMIDE	SD-CNN
0.854336	0.705882	0.836466	0.65	STREPTOMYCIN	Reg+L2
0.881748	0.812912	0.853125	0.66	STREPTOMYCIN	Reg+L2
0.954971	0.973081	0.883838	0.65	STREPTOMYCIN	Reg+L2
0.878527	0.850622	0.788462	0.32	STREPTOMYCIN	Reg+L2
0.950567	0.941059	0.89196	0.56	STREPTOMYCIN	Reg+L2
0.937665	[0.82106455]	[0.93641618]	0.71	STREPTOMYCIN	WDNN
0.93732	[0.88601645]	[0.85663082]	0.49	STREPTOMYCIN	WDNN
0.94427	[0.85842697]	[0.89245283]	0.54	STREPTOMYCIN	WDNN
0.936712	[0.859447]	[0.89943074]	0.53	STREPTOMYCIN	WDNN
0.92875	[0.85023041]	[0.86640472]	0.56	STREPTOMYCIN	WDNN
0.930244	[0.84371461]	[0.88888889]	0.59	STREPTOMYCIN	MD-CNN
0.917296	[0.8566474]	[0.84894837]	0.52	STREPTOMYCIN	MD-CNN
0.927385	[0.88203463]	[0.85968379]	0.67	STREPTOMYCIN	MD-CNN
0.933517	[0.86885246]	[0.86629002]	0.63	STREPTOMYCIN	MD-CNN
0.919921	[0.86244019]	[0.87219344]	0.52	STREPTOMYCIN	MD-CNN
0.924181	0.900943	0.846293	0.32	STREPTOMYCIN	SD-CNN
0.927212	0.821793	0.917308	0.84	STREPTOMYCIN	SD-CNN
0.922821	0.899441	0.869565	0.44	STREPTOMYCIN	SD-CNN
0.915665	0.86203	0.858779	0.51	STREPTOMYCIN	SD-CNN
0.918373	0.832753	0.903704	0.79	STREPTOMYCIN	SD-CNN
0.734172	0.949119	0.441176	0.62	AMIKACIN	Reg+L2
0.817663	0.968366	0.607143	0.38	AMIKACIN	Reg+L2
0.837894	0.948763	0.678261	0.45	AMIKACIN	Reg+L2
0.897769	0.955381	0.81	0.27	AMIKACIN	Reg+L2
0.977675	0.981818	0.894737	0.18	AMIKACIN	Reg+L2
0.918858	[0.96022727]	[0.74452555]	0.37	AMIKACIN	WDNN
0.911761	[0.95412844]	[0.77710843]	0.45	AMIKACIN	WDNN
0.895665	0.967864	0.725146	0.38	AMIKACIN	WDNN
0.901837	[0.97169811]	[0.73202614]	0.32	AMIKACIN	WDNN
0.90435	[0.92570281]	[0.7260274]	0.54	AMIKACIN	WDNN
0.897061	0.983146	0.70068	0.21	AMIKACIN	MD-CNN
0.918954	[0.97709924]	[0.72142857]	0.31	AMIKACIN	MD-CNN
0.913146	[0.97445972]	[0.75316456]	0.34	AMIKACIN	MD-CNN
0.909201	[0.95711501]	[0.74233129]	0.41	AMIKACIN	MD-CNN
0.910957	[0.89855072]	[0.78181818]	0.6	AMIKACIN	MD-CNN
0.901902	0.990329	0.756098	0.35	AMIKACIN	SD-CNN
0.864192	0.949907	0.704225	0.57	AMIKACIN	SD-CNN
0.845246	0.996139	0.644172	0.47	AMIKACIN	SD-CNN
0.897655	0.96929	0.76875	0.6	AMIKACIN	SD-CNN
0.86093	0.96648	0.680556	0.74	AMIKACIN	SD-CNN
0.876421	0.842365	0.792453	0.52	CAPREOMYCIN	Reg+L2
0.734951	0.850638	0.524096	0.71	CAPREOMYCIN	Reg+L2
0.82464	0.916522	0.621429	0.44	CAPREOMYCIN	Reg+L2
0.882484	0.883117	0.814229	0.36	CAPREOMYCIN	Reg+L2
0.953981	0.926905	0.861111	0.59	CAPREOMYCIN	Reg+L2
0.898038	[0.83005367]	[0.80794702]	0.61	CAPREOMYCIN	WDNN
0.906969	[0.9279732]	[0.74820144]	0.38	CAPREOMYCIN	WDNN
0.921054	[0.87135506]	[0.83870968]	0.59	CAPREOMYCIN	WDNN
0.856985	[0.93165468]	[0.68874172]	0.39	CAPREOMYCIN	WDNN
0.897438	[0.84288355]	[0.82269504]	0.64	CAPREOMYCIN	WDNN
0.883953	[0.89649123]	[0.76223776]	0.56	CAPREOMYCIN	MD-CNN
0.88929	[0.93881119]	[0.71527778]	0.4	CAPREOMYCIN	MD-CNN
0.900272	[0.93967093]	[0.73287671]	0.45	CAPREOMYCIN	MD-CNN
0.856175	[0.93851718]	[0.66025641]	0.39	CAPREOMYCIN	MD-CNN
0.897334	[0.90771812]	[0.74324324]	0.5	CAPREOMYCIN	MD-CNN
0.874573	0.947644	0.739437	0.62	CAPREOMYCIN	SD-CNN
0.854289	0.957672	0.682432	0.32	CAPREOMYCIN	SD-CNN
0.821752	0.933913	0.678571	0.55	CAPREOMYCIN	SD-CNN
0.866521	0.957895	0.724138	0.55	CAPREOMYCIN	SD-CNN
0.808039	0.969259	0.654321	0.61	CAPREOMYCIN	SD-CNN
0.9137	0.933086	0.825	0.56	KANAMYCIN	Reg+L2
0.814792	0.975472	0.632812	0.64	KANAMYCIN	Reg+L2
0.888024	0.904255	0.797872	0.58	KANAMYCIN	Reg+L2
0.915111	0.948775	0.793269	0.24	KANAMYCIN	Reg+L2
0.900711	0.983306	0.810345	0.36	KANAMYCIN	Reg+L2
0.93445	0.951456	0.854305	0.37	KANAMYCIN	WDNN
0.934002	0.977867	0.78882	0.38	KANAMYCIN	WDNN
0.949329	[0.92787524]	[0.85549133]	0.61	KANAMYCIN	WDNN
0.939687	[0.94489796]	[0.85534591]	0.58	KANAMYCIN	WDNN
0.960391	[0.97113402]	[0.84210526]	0.41	KANAMYCIN	WDNN
0.919066	[0.937751]	[0.85714286]	0.55	KANAMYCIN	MD-CNN
0.931558	0.953347	0.770701	0.44	KANAMYCIN	MD-CNN
0.940606	[0.95435685]	[0.8125]	0.44	KANAMYCIN	MD-CNN
0.934497	[0.90593047]	[0.85714286]	0.57	KANAMYCIN	MD-CNN
0.949977	[0.97962963]	[0.81097561]	0.47	KANAMYCIN	MD-CNN
0.900644	0.984526	0.79021	0.13	KANAMYCIN	SD-CNN
0.933817	0.965657	0.842424	0.68	KANAMYCIN	SD-CNN
0.93052	0.974409	0.842105	0.25	KANAMYCIN	SD-CNN
0.933472	0.969325	0.870588	0.83	KANAMYCIN	SD-CNN
0.935708	0.96146	0.849398	0.62	KANAMYCIN	SD-CNN
0.924162	1	0.876543	0.86	CIPROFLOXACIN	Reg+L2
0.944444	0.771084	1	0.93	CIPROFLOXACIN	Reg+L2
0.995833	0.979167	1	0.64	CIPROFLOXACIN	Reg+L2
0.958333	0.802083	1	0.82	CIPROFLOXACIN	Reg+L2
1	1	1	0.4	CIPROFLOXACIN	Reg+L2
0.992295	0.987342	1	0.2	CIPROFLOXACIN	WDNN
0.995385	0.961538	1	0.87	CIPROFLOXACIN	WDNN
0.992802	[0.94186047]	[1.]	0.91	CIPROFLOXACIN	WDNN
0.991419	0.98913	0.947368	0.11	CIPROFLOXACIN	WDNN
0.994515	0.974684	0.966667	0.63	CIPROFLOXACIN	WDNN
0.996875	0.9875	1	0.59	CIPROFLOXACIN	MD-CNN
0.986219	[0.93023256]	[1.]	0.85	CIPROFLOXACIN	MD-CNN
0.999289	0.985075	1	0.58	CIPROFLOXACIN	MD-CNN
0.994805	0.974026	0.96	0.72	CIPROFLOXACIN	MD-CNN
0.999389	0.987179	1	0.61	CIPROFLOXACIN	MD-CNN
0.968611	1	0.894737	0.53	CIPROFLOXACIN	SD-CNN
0.966712	0.985507	0.8125	0.8	CIPROFLOXACIN	SD-CNN
0.984211	0.960526	0.96	0.25	CIPROFLOXACIN	SD-CNN
0.997531	0.950617	1	0.92	CIPROFLOXACIN	SD-CNN
0.936133	0.962025	0.909091	0.62	CIPROFLOXACIN	SD-CNN
0.826034	0.94181	0.714286	0.33	OFLOXACIN	Reg+L2
0.869221	0.979757	0.789855	0.26	OFLOXACIN	Reg+L2
0.895732	0.926346	0.81362	0.37	OFLOXACIN	Reg+L2
0.930375	0.932836	0.855895	0.29	OFLOXACIN	Reg+L2
0.558965	0.934334	0.255102	0.77	OFLOXACIN	Reg+L2
0.90788	[0.9185022]	[0.80473373]	0.5	OFLOXACIN	WDNN
0.913879	[0.95]	[0.77966102]	0.5	OFLOXACIN	WDNN
0.901378	[0.93133047]	[0.80952381]	0.43	OFLOXACIN	WDNN
0.894763	[0.95147679]	[0.73796791]	0.29	OFLOXACIN	WDNN
0.909032	[0.93606138]	[0.78421053]	0.52	OFLOXACIN	WDNN
0.89612	0.975391	0.765714	0.3	OFLOXACIN	MD-CNN
0.921816	[0.96436526]	[0.78443114]	0.35	OFLOXACIN	MD-CNN
0.891041	0.957845	0.74359	0.44	OFLOXACIN	MD-CNN
0.907134	[0.96519722]	[0.76649746]	0.42	OFLOXACIN	MD-CNN
0.90816	0.957317	0.769663	0.33	OFLOXACIN	MD-CNN
0.891317	0.961364	0.765625	0.69	OFLOXACIN	SD-CNN
0.871195	0.965142	0.728324	0.75	OFLOXACIN	SD-CNN
0.919625	0.974771	0.80102	0.77	OFLOXACIN	SD-CNN
0.876378	0.964912	0.788571	0.73	OFLOXACIN	SD-CNN
0.854333	0.973626	0.715909	0.74	OFLOXACIN	SD-CNN
0.89565	0.864198	0.793651	0.53	MOXIFLOXACIN	Reg+L2
0.718319	0.668246	0.76087	0.79	MOXIFLOXACIN	Reg+L2
0.678061	0.93787	0.438462	0.3	MOXIFLOXACIN	Reg+L2
0.830252	0.792453	0.813333	0.3	MOXIFLOXACIN	Reg+L2
0.845949	0.938865	0.777778	0.67	MOXIFLOXACIN	Reg+L2
0.899551	[0.83870968]	[0.79746835]	0.56	MOXIFLOXACIN	WDNN
0.86716	[0.88946015]	[0.71084337]	0.47	MOXIFLOXACIN	WDNN
0.895992	[0.91521197]	[0.69512195]	0.44	MOXIFLOXACIN	WDNN
0.881419	[0.93157895]	[0.68181818]	0.31	MOXIFLOXACIN	WDNN
0.89686	[0.9346049]	[0.70454545]	0.39	MOXIFLOXACIN	WDNN
0.884113	[0.95140665]	[0.66233766]	0.47	MOXIFLOXACIN	MD-CNN
0.888496	0.973404	0.648649	0.14	MOXIFLOXACIN	MD-CNN
0.858691	[0.94473684]	[0.65432099]	0.38	MOXIFLOXACIN	MD-CNN
0.84504	0.879265	0.670455	0.5	MOXIFLOXACIN	MD-CNN
0.903225	0.920097	0.705128	0.49	MOXIFLOXACIN	MD-CNN
0.816314	0.958656	0.679012	0.71	MOXIFLOXACIN	SD-CNN
0.836811	0.938575	0.704918	0.69	MOXIFLOXACIN	SD-CNN
0.847936	0.954301	0.666667	0.66	MOXIFLOXACIN	SD-CNN
0.825539	0.948849	0.636364	0.69	MOXIFLOXACIN	SD-CNN
0.835326	0.950521	0.638554	0.72	MOXIFLOXACIN	SD-CNN
0.84326	0.681818	0.931034	0.78	LEVOFLOXACIN	Reg+L2
0.905405	0.891892	0.785714	0.37	LEVOFLOXACIN	Reg+L2
0.82	0.82	1	0.85	LEVOFLOXACIN	Reg+L2
0.979651	0.860465	1	0.75	LEVOFLOXACIN	Reg+L2
0.824324	0.945946	0.642857	0.36	LEVOFLOXACIN	Reg+L2
0.916944	0.976744	0.904762	0.59	LEVOFLOXACIN	MD-CNN
0.953668	1	0.857143	0.07	LEVOFLOXACIN	MD-CNN
0.957143	0.971429	0.857143	0.18	LEVOFLOXACIN	MD-CNN
0.956113	1	0.909091	0.55	LEVOFLOXACIN	MD-CNN
0.947009	0.911111	0.923077	0.41	LEVOFLOXACIN	MD-CNN
0.917004	1	0.846154	0.83	LEVOFLOXACIN	SD-CNN
0.875	0.925	0.818182	0.93	LEVOFLOXACIN	SD-CNN
0.952419	0.967742	0.95	0.94	LEVOFLOXACIN	SD-CNN
0.948718	0.897436	0.916667	0.81	LEVOFLOXACIN	SD-CNN
0.987805	0.926829	1	0.86	LEVOFLOXACIN	SD-CNN
0.769252	0.614148	0.819209	0.79	ETHIONAMIDE	Reg+L2
0.77737	0.910628	0.554054	0.32	ETHIONAMIDE	Reg+L2
0.764553	0.815217	0.613208	0.33	ETHIONAMIDE	Reg+L2
0.837122	0.842271	0.688235	0.25	ETHIONAMIDE	Reg+L2
0.824795	0.696049	0.867089	0.65	ETHIONAMIDE	Reg+L2
0.863329	[0.81871345]	[0.72789116]	0.5	ETHIONAMIDE	MD-CNN
0.810961	[0.86503067]	[0.61643836]	0.34	ETHIONAMIDE	MD-CNN
0.824023	[0.8]	[0.71428571]	0.55	ETHIONAMIDE	MD-CNN
0.833893	[0.80722892]	[0.73493976]	0.43	ETHIONAMIDE	MD-CNN
0.799312	[0.73394495]	[0.76829268]	0.52	ETHIONAMIDE	MD-CNN
0.77799	0.863095	0.644737	0.33	ETHIONAMIDE	SD-CNN
0.798223	0.791139	0.703488	0.75	ETHIONAMIDE	SD-CNN
0.817204	0.88563	0.62585	0.47	ETHIONAMIDE	SD-CNN
0.821264	0.885449	0.652439	0.45	ETHIONAMIDE	SD-CNN
0.79186	0.770393	0.75	0.7	ETHIONAMIDE	SD-CNN
