# Supplementary material for: A convolutional neural network highlights mutations relevant to antimicrobial resistance in Mycobacterium tuberculosis
Source: Nat Commun. 2022 Jul 2;13:3817. doi: 10.1038/s41467-022-31236-0 (PMC9250494; doi:10.1038/s41467-022-31236-0)
Supplement: Supplementary file 5 — Supplementary data 2 [file 41467_2022_31236_MOESM5_ESM.xlsx]

## Sheet: AMIKACIN_0p01_saliency_resistan
	position	locus	score_max	score_mean	abs_score	in_coll_barcode	in_freschi_barcode	in_WHO	in_INH_WHO	in_RIF_WHO	in_EMB_WHO	in_STM_WHO	in_AMI_WHO	in_ETH_WHO	in_PZA_WHO	in_LEV_WHO	in_MXF_WHO	in_KAN_WHO
35898	1473246	rrs-rrl	4.45508	-2.39448	4.45508	FALSE	FALSE	TRUE	FALSE	FALSE	FALSE	FALSE	TRUE	FALSE	FALSE	FALSE	FALSE	TRUE
46905	7581	gyrBA	2.45541	-0.0748758	2.45541	FALSE	FALSE	TRUE	FALSE	FALSE	FALSE	FALSE	FALSE	FALSE	FALSE	TRUE	TRUE	FALSE
46923	7582	gyrBA	2.20868	-0.252831	2.20868	FALSE	FALSE	TRUE	FALSE	FALSE	FALSE	FALSE	FALSE	FALSE	FALSE	TRUE	TRUE	FALSE
28920	761155	rpoBC	1.66986	-0.684017	1.66986	FALSE	FALSE	TRUE	FALSE	TRUE	FALSE	FALSE	FALSE	FALSE	FALSE	FALSE	FALSE	FALSE
28632	761139	rpoBC	1.63512	-0.0597526	1.63512	FALSE	FALSE	TRUE	FALSE	TRUE	FALSE	FALSE	FALSE	FALSE	FALSE	FALSE	FALSE	FALSE
28650	761140	rpoBC	1.3982	-0.0129307	1.3982	FALSE	FALSE	TRUE	FALSE	TRUE	FALSE	FALSE	FALSE	FALSE	FALSE	FALSE	FALSE	FALSE
29028	761161	rpoBC	1.3633	-0.0134278	1.3633	FALSE	FALSE	TRUE	FALSE	TRUE	FALSE	FALSE	FALSE	FALSE	FALSE	FALSE	FALSE	FALSE
28056	761110	rpoBC	1.25759	-0.153386	1.25759	FALSE	FALSE	TRUE	FALSE	TRUE	FALSE	FALSE	FALSE	FALSE	FALSE	FALSE	FALSE	FALSE
73344	763555	rpoBC	1.0898	-0.0336995	1.0898	FALSE	FALSE	FALSE	FALSE	FALSE	FALSE	FALSE	FALSE	FALSE	FALSE	FALSE	FALSE	FALSE
37684	2155168	KatG	1.07256	-0.463845	1.07256	FALSE	FALSE	TRUE	TRUE	FALSE	FALSE	FALSE	FALSE	FALSE	FALSE	FALSE	FALSE	FALSE
29048	2715346	eis	1.03273	-0.0201889	1.03273	FALSE	FALSE	TRUE	FALSE	FALSE	FALSE	FALSE	TRUE	FALSE	FALSE	FALSE	FALSE	TRUE
35916	1473247	rrs-rrl	1.00393	-0.00258544	1.00393	FALSE	FALSE	TRUE	FALSE	FALSE	FALSE	FALSE	TRUE	FALSE	FALSE	FALSE	FALSE	TRUE
13026	760314	rpoBC	0.913293	-0.00190855	0.913293	FALSE	FALSE	TRUE	FALSE	TRUE	FALSE	FALSE	FALSE	FALSE	FALSE	FALSE	FALSE	FALSE
28976	2715342	eis	0.883325	-0.010465	0.883325	FALSE	FALSE	TRUE	FALSE	FALSE	FALSE	FALSE	FALSE	FALSE	FALSE	FALSE	FALSE	TRUE
182848	4249678	embCAB	0.874193	0.0141229	0.874193	FALSE	FALSE	FALSE	FALSE	FALSE	FALSE	FALSE	FALSE	FALSE	FALSE	FALSE	FALSE	FALSE
143356	4247495	embCAB	0.811331	-0.00443573	0.811331	FALSE	FALSE	TRUE	FALSE	FALSE	TRUE	FALSE	FALSE	FALSE	FALSE	FALSE	FALSE	FALSE
17779	1673425	FabG1-inhA	0.743256	-0.0720324	0.743256	FALSE	FALSE	TRUE	TRUE	FALSE	FALSE	FALSE	FALSE	TRUE	FALSE	FALSE	FALSE	FALSE
127056	766487	rpoBC	0.706498	0.00292331	0.706498	FALSE	FALSE	FALSE	FALSE	FALSE	FALSE	FALSE	FALSE	FALSE	FALSE	FALSE	FALSE	FALSE
17592	1472359	rrs-rrl	0.680079	-0.0775974	0.680079	FALSE	FALSE	TRUE	FALSE	FALSE	FALSE	TRUE	FALSE	FALSE	FALSE	FALSE	FALSE	FALSE
28038	761109	rpoBC	0.666665	-0.0271838	0.666665	FALSE	FALSE	TRUE	FALSE	TRUE	FALSE	FALSE	FALSE	FALSE	FALSE	FALSE	FALSE	FALSE
16662	760490	rpoBC	0.64629	-0.00460907	0.64629	FALSE	FALSE	FALSE	FALSE	FALSE	FALSE	FALSE	FALSE	FALSE	FALSE	FALSE	FALSE	FALSE
46743	7572	gyrBA	0.639306	-0.0146356	0.639306	FALSE	FALSE	TRUE	FALSE	FALSE	FALSE	FALSE	FALSE	FALSE	FALSE	TRUE	TRUE	FALSE
174100	4249195	embCAB	0.613858	0.000794124	0.613858	FALSE	TRUE	FALSE	FALSE	FALSE	FALSE	FALSE	FALSE	FALSE	FALSE	FALSE	FALSE	FALSE
46707	7570	gyrBA	0.595803	-0.0533751	0.595803	FALSE	FALSE	TRUE	FALSE	FALSE	FALSE	FALSE	FALSE	FALSE	FALSE	TRUE	TRUE	FALSE
17743	1673423	FabG1-inhA	0.516441	-0.0139666	0.516441	FALSE	FALSE	FALSE	FALSE	FALSE	FALSE	FALSE	FALSE	FALSE	FALSE	FALSE	FALSE	FALSE
17646	1472362	rrs-rrl	0.513356	-0.0122383	0.513356	FALSE	FALSE	TRUE	FALSE	FALSE	FALSE	TRUE	FALSE	FALSE	FALSE	FALSE	FALSE	FALSE
29012	2715344	eis	0.495788	-0.00818997	0.495788	FALSE	FALSE	TRUE	FALSE	FALSE	FALSE	FALSE	FALSE	FALSE	FALSE	FALSE	FALSE	TRUE
96240	764817	rpoBC	0.478366	-0.029433	0.478366	FALSE	FALSE	FALSE	FALSE	FALSE	FALSE	FALSE	FALSE	FALSE	FALSE	FALSE	FALSE	FALSE
27840	761101	rpoBC	0.475217	-0.00204431	0.475217	FALSE	FALSE	TRUE	FALSE	TRUE	FALSE	FALSE	FALSE	FALSE	FALSE	FALSE	FALSE	FALSE
28380	761128	rpoBC	0.467825	-0.00266094	0.467825	FALSE	FALSE	TRUE	FALSE	TRUE	FALSE	FALSE	FALSE	FALSE	FALSE	FALSE	FALSE	FALSE
27552	761095	rpoBC	0.431329	0.00143233	0.431329	FALSE	FALSE	TRUE	FALSE	TRUE	FALSE	FALSE	FALSE	FALSE	FALSE	FALSE	FALSE	FALSE
65424	763123	rpoBC	0.422995	-0.000547213	0.422995	FALSE	FALSE	FALSE	FALSE	FALSE	FALSE	FALSE	FALSE	FALSE	FALSE	FALSE	FALSE	FALSE
11458	2153813	KatG	0.420925	0.0010503	0.420925	FALSE	FALSE	FALSE	FALSE	FALSE	FALSE	FALSE	FALSE	FALSE	FALSE	FALSE	FALSE	FALSE
154516	4248115	embCAB	0.416051	0.0015471	0.416051	FALSE	FALSE	FALSE	FALSE	FALSE	FALSE	FALSE	FALSE	FALSE	FALSE	FALSE	FALSE	FALSE
9659	781822	rpsL	0.395962	0.00820097	0.395962	FALSE	FALSE	TRUE	FALSE	FALSE	FALSE	TRUE	FALSE	FALSE	FALSE	FALSE	FALSE	FALSE
43050	761889	rpoBC	0.370183	0.0062265	0.370183	FALSE	TRUE	FALSE	FALSE	FALSE	FALSE	FALSE	FALSE	FALSE	FALSE	FALSE	FALSE	FALSE
42565	1674782	FabG1-inhA	0.369027	0.0143917	0.369027	FALSE	FALSE	FALSE	FALSE	FALSE	FALSE	FALSE	FALSE	FALSE	FALSE	FALSE	FALSE	FALSE
30383	2289252	pncA	0.368124	0.00810122	0.368124	FALSE	FALSE	TRUE	FALSE	FALSE	FALSE	FALSE	FALSE	FALSE	TRUE	FALSE	FALSE	FALSE
29209	1674048	FabG1-inhA	0.358489	-0.00295439	0.358489	FALSE	FALSE	TRUE	TRUE	FALSE	FALSE	FALSE	FALSE	TRUE	FALSE	FALSE	FALSE	FALSE
47422	2155693	KatG	0.351853	-0.000455178	0.351853	FALSE	FALSE	FALSE	FALSE	FALSE	FALSE	FALSE	FALSE	FALSE	FALSE	FALSE	FALSE	FALSE
83542	4244220	embCAB	0.346847	0.000885674	0.346847	FALSE	FALSE	FALSE	FALSE	FALSE	FALSE	FALSE	FALSE	FALSE	FALSE	FALSE	FALSE	FALSE
99462	764995	rpoBC	0.345771	0.0496976	0.345771	FALSE	TRUE	FALSE	FALSE	FALSE	FALSE	FALSE	FALSE	FALSE	FALSE	FALSE	FALSE	FALSE
28902	761154	rpoBC	0.344706	-0.000891866	0.344706	FALSE	FALSE	TRUE	FALSE	TRUE	FALSE	FALSE	FALSE	FALSE	FALSE	FALSE	FALSE	FALSE
65692	2156627	KatG	0.340108	-0.000439985	0.340108	FALSE	FALSE	FALSE	FALSE	FALSE	FALSE	FALSE	FALSE	FALSE	FALSE	FALSE	FALSE	FALSE
142204	4247431	embCAB	0.333955	-0.0333346	0.333955	FALSE	FALSE	TRUE	FALSE	FALSE	TRUE	FALSE	FALSE	FALSE	FALSE	FALSE	FALSE	FALSE
65254	4243217	embCAB	0.329255	-0.012057	0.329255	FALSE	FALSE	FALSE	FALSE	FALSE	FALSE	FALSE	FALSE	FALSE	FALSE	FALSE	FALSE	FALSE
20805	6140	gyrBA	0.312502	0.0121099	0.312502	FALSE	FALSE	FALSE	FALSE	FALSE	FALSE	FALSE	FALSE	FALSE	FALSE	FALSE	FALSE	FALSE
65524	4243222	embCAB	0.305933	-0.00318865	0.305933	FALSE	FALSE	FALSE	FALSE	FALSE	FALSE	FALSE	FALSE	FALSE	FALSE	FALSE	FALSE	FALSE
65578	4243225	embCAB	0.303022	-0.00430528	0.303022	FALSE	FALSE	FALSE	FALSE	FALSE	FALSE	FALSE	FALSE	FALSE	FALSE	FALSE	FALSE	FALSE
17574	1472358	rrs-rrl	0.300877	-0.00152535	0.300877	FALSE	FALSE	FALSE	FALSE	FALSE	FALSE	FALSE	FALSE	FALSE	FALSE	FALSE	FALSE	FALSE
28961	2289202	pncA	0.29666	-0.0118569	0.29666	FALSE	FALSE	TRUE	FALSE	FALSE	FALSE	FALSE	FALSE	FALSE	TRUE	FALSE	FALSE	FALSE
28020	761108	rpoBC	0.294195	-0.00384657	0.294195	FALSE	FALSE	TRUE	FALSE	TRUE	FALSE	FALSE	FALSE	FALSE	FALSE	FALSE	FALSE	FALSE
96096	764809	rpoBC	0.293707	-0.000379957	0.293707	FALSE	FALSE	FALSE	FALSE	FALSE	FALSE	FALSE	FALSE	FALSE	FALSE	FALSE	FALSE	FALSE
28938	761156	rpoBC	0.291129	-0.00158438	0.291129	FALSE	FALSE	TRUE	FALSE	TRUE	FALSE	FALSE	FALSE	FALSE	FALSE	FALSE	FALSE	FALSE
13276	2153908	KatG	0.289316	-0.000748555	0.289316	FALSE	FALSE	FALSE	FALSE	FALSE	FALSE	FALSE	FALSE	FALSE	FALSE	FALSE	FALSE	FALSE
96276	764819	rpoBC	0.287113	0.00173636	0.287113	FALSE	FALSE	FALSE	FALSE	FALSE	FALSE	FALSE	FALSE	FALSE	FALSE	FALSE	FALSE	FALSE
41716	2155389	KatG	0.286872	-0.000371115	0.286872	FALSE	FALSE	FALSE	FALSE	FALSE	FALSE	FALSE	FALSE	FALSE	FALSE	FALSE	FALSE	FALSE
66993	8694	gyrBA	0.2867	-0.000672391	0.2867	FALSE	FALSE	FALSE	FALSE	FALSE	FALSE	FALSE	FALSE	FALSE	FALSE	FALSE	FALSE	FALSE
152482	4248002	embCAB	0.286334	0.00217708	0.286334	FALSE	FALSE	TRUE	FALSE	FALSE	TRUE	FALSE	FALSE	FALSE	FALSE	FALSE	FALSE	FALSE
131800	4246864	embCAB	0.285308	0.000727452	0.285308	FALSE	FALSE	FALSE	FALSE	FALSE	FALSE	FALSE	FALSE	FALSE	FALSE	FALSE	FALSE	FALSE
96294	764820	rpoBC	0.280761	0.000726351	0.280761	FALSE	FALSE	FALSE	FALSE	FALSE	FALSE	FALSE	FALSE	FALSE	FALSE	FALSE	FALSE	FALSE
127020	766485	rpoBC	0.278981	0.000608207	0.278981	FALSE	FALSE	FALSE	FALSE	FALSE	FALSE	FALSE	FALSE	FALSE	FALSE	FALSE	FALSE	FALSE
142888	4247469	embCAB	0.277831	0.00186935	0.277831	FALSE	FALSE	TRUE	FALSE	FALSE	TRUE	FALSE	FALSE	FALSE	FALSE	FALSE	FALSE	FALSE
28974	761158	rpoBC	0.277587	0.000359103	0.277587	FALSE	FALSE	TRUE	FALSE	TRUE	FALSE	FALSE	FALSE	FALSE	FALSE	FALSE	FALSE	FALSE
174748	4249231	embCAB	0.261766	-0.000677273	0.261766	FALSE	FALSE	FALSE	FALSE	FALSE	FALSE	FALSE	FALSE	FALSE	FALSE	FALSE	FALSE	FALSE
65506	4243221	embCAB	0.260419	-0.0105896	0.260419	FALSE	FALSE	TRUE	FALSE	FALSE	TRUE	FALSE	FALSE	FALSE	FALSE	FALSE	FALSE	FALSE
9426	760115	rpoBC	0.254398	-0.0142216	0.254398	FALSE	TRUE	FALSE	FALSE	FALSE	FALSE	FALSE	FALSE	FALSE	FALSE	FALSE	FALSE	FALSE
147568	4247729	embCAB	0.25382	-0.00110827	0.25382	FALSE	FALSE	TRUE	FALSE	FALSE	TRUE	FALSE	FALSE	FALSE	FALSE	FALSE	FALSE	FALSE
47314	2155687	KatG	0.249561	-0.000322847	0.249561	FALSE	FALSE	FALSE	FALSE	FALSE	FALSE	FALSE	FALSE	FALSE	FALSE	FALSE	FALSE	FALSE
181102	4249583	embCAB	0.247796	-0.00512085	0.247796	FALSE	FALSE	FALSE	FALSE	FALSE	FALSE	FALSE	FALSE	FALSE	FALSE	FALSE	FALSE	FALSE
28434	761131	rpoBC	0.245569	-0.000635105	0.245569	FALSE	FALSE	TRUE	FALSE	TRUE	FALSE	FALSE	FALSE	FALSE	FALSE	FALSE	FALSE	FALSE
28812	761149	rpoBC	0.244103	-0.000569869	0.244103	FALSE	FALSE	TRUE	FALSE	TRUE	FALSE	FALSE	FALSE	FALSE	FALSE	FALSE	FALSE	FALSE
184270	4249757	embCAB	0.239492	-0.000506658	0.239492	FALSE	FALSE	FALSE	FALSE	FALSE	FALSE	FALSE	FALSE	FALSE	FALSE	FALSE	FALSE	FALSE
142168	4247429	embCAB	0.23716	-0.0285641	0.23716	FALSE	FALSE	TRUE	FALSE	FALSE	TRUE	FALSE	FALSE	FALSE	FALSE	FALSE	FALSE	FALSE
5848	4043365	panD	0.233241	0.0127153	0.233241	FALSE	TRUE	FALSE	FALSE	FALSE	FALSE	FALSE	FALSE	FALSE	FALSE	FALSE	FALSE	FALSE
46959	7584	gyrBA	0.227709	0.000294578	0.227709	FALSE	FALSE	FALSE	FALSE	FALSE	FALSE	FALSE	FALSE	FALSE	FALSE	FALSE	FALSE	FALSE
152500	4248003	embCAB	0.227604	0.00714499	0.227604	FALSE	FALSE	TRUE	FALSE	FALSE	TRUE	FALSE	FALSE	FALSE	FALSE	FALSE	FALSE	FALSE
2568	759746	rpoBC	0.226682	-0.0133491	0.226682	FALSE	TRUE	FALSE	FALSE	FALSE	FALSE	FALSE	FALSE	FALSE	FALSE	FALSE	FALSE	FALSE
35899	4327755	ethAR	0.223922	-0.000289679	0.223922	FALSE	FALSE	FALSE	FALSE	FALSE	FALSE	FALSE	FALSE	FALSE	FALSE	FALSE	FALSE	FALSE
55221	8040	gyrBA	0.223459	-0.0120819	0.223459	FALSE	TRUE	FALSE	FALSE	FALSE	FALSE	FALSE	FALSE	FALSE	FALSE	FALSE	FALSE	FALSE
7229	781687	rpsL	0.221998	-0.00990043	0.221998	FALSE	FALSE	TRUE	FALSE	FALSE	FALSE	TRUE	FALSE	FALSE	FALSE	FALSE	FALSE	FALSE
16280	2726338	oxyR-ahpC	0.216642	0.000752989	0.216642	FALSE	FALSE	FALSE	FALSE	FALSE	FALSE	FALSE	FALSE	FALSE	FALSE	FALSE	FALSE	FALSE
127074	766488	rpoBC	0.215226	0.000351432	0.215226	FALSE	FALSE	FALSE	FALSE	FALSE	FALSE	FALSE	FALSE	FALSE	FALSE	FALSE	FALSE	FALSE
27964	2154676	KatG	0.210371	-0.000272148	0.210371	FALSE	FALSE	FALSE	FALSE	FALSE	FALSE	FALSE	FALSE	FALSE	FALSE	FALSE	FALSE	FALSE
130008	766645	rpoBC	0.206896	0.0137938	0.206896	FALSE	TRUE	FALSE	FALSE	FALSE	FALSE	FALSE	FALSE	FALSE	FALSE	FALSE	FALSE	FALSE
17786	1834348	rpsA	0.204095	-0.000418203	0.204095	FALSE	FALSE	FALSE	FALSE	FALSE	FALSE	FALSE	FALSE	FALSE	FALSE	FALSE	FALSE	FALSE
46650	762089	rpoBC	0.203949	0.00193295	0.203949	FALSE	FALSE	FALSE	FALSE	FALSE	FALSE	FALSE	FALSE	FALSE	FALSE	FALSE	FALSE	FALSE
36053	2289554	pncA	0.203798	-0.00197998	0.203798	FALSE	FALSE	FALSE	FALSE	FALSE	FALSE	FALSE	FALSE	FALSE	FALSE	FALSE	FALSE	FALSE
12729	4037283	clpC	0.20361	0.108973	0.20361	FALSE	FALSE	FALSE	FALSE	FALSE	FALSE	FALSE	FALSE	FALSE	FALSE	FALSE	FALSE	FALSE
35927	2289547	pncA	0.203392	0.00201013	0.203392	FALSE	FALSE	FALSE	FALSE	FALSE	FALSE	FALSE	FALSE	FALSE	FALSE	FALSE	FALSE	FALSE
160330	4248437	embCAB	0.203134	-0.000788359	0.203134	FALSE	FALSE	FALSE	FALSE	FALSE	FALSE	FALSE	FALSE	FALSE	FALSE	FALSE	FALSE	FALSE
91446	1476056	rrs-rrl	0.197922	0.000256044	0.197922	FALSE	FALSE	FALSE	FALSE	FALSE	FALSE	FALSE	FALSE	FALSE	FALSE	FALSE	FALSE	FALSE
143374	4247496	embCAB	0.195081	-0.00287133	0.195081	FALSE	FALSE	FALSE	FALSE	FALSE	FALSE	FALSE	FALSE	FALSE	FALSE	FALSE	FALSE	FALSE
50550	1474001	rrs-rrl	0.187394	0.00335624	0.187394	FALSE	FALSE	FALSE	FALSE	FALSE	FALSE	FALSE	FALSE	FALSE	FALSE	FALSE	FALSE	FALSE
98752	4245055	embCAB	0.18137	0.000466272	0.18137	FALSE	TRUE	FALSE	FALSE	FALSE	FALSE	FALSE	FALSE	FALSE	FALSE	FALSE	FALSE	FALSE
3329	2288065	pncA	0.180304	-0.00139575	0.180304	FALSE	FALSE	FALSE	FALSE	FALSE	FALSE	FALSE	FALSE	FALSE	FALSE	FALSE	FALSE	FALSE
82707	9557	gyrBA	0.179456	0.000412423	0.179456	FALSE	FALSE	FALSE	FALSE	FALSE	FALSE	FALSE	FALSE	FALSE	FALSE	FALSE	FALSE	FALSE
177934	4249408	embCAB	0.174925	0.00660135	0.174925	FALSE	TRUE	FALSE	FALSE	FALSE	FALSE	FALSE	FALSE	FALSE	FALSE	FALSE	FALSE	FALSE
147586	4247730	embCAB	0.174011	-0.00170057	0.174011	FALSE	FALSE	TRUE	FALSE	FALSE	TRUE	FALSE	FALSE	FALSE	FALSE	FALSE	FALSE	FALSE
46581	7563	gyrBA	0.17382	-0.000610618	0.17382	FALSE	FALSE	TRUE	FALSE	FALSE	FALSE	FALSE	FALSE	FALSE	FALSE	TRUE	TRUE	FALSE
26189	2289090	pncA	0.171823	0.00127867	0.171823	FALSE	FALSE	TRUE	FALSE	FALSE	FALSE	FALSE	FALSE	FALSE	TRUE	FALSE	FALSE	FALSE
28560	761135	rpoBC	0.170953	-0.000221156	0.170953	FALSE	FALSE	TRUE	FALSE	TRUE	FALSE	FALSE	FALSE	FALSE	FALSE	FALSE	FALSE	FALSE
16716	760493	rpoBC	0.168257	-0.000217667	0.168257	FALSE	FALSE	FALSE	FALSE	FALSE	FALSE	FALSE	FALSE	FALSE	FALSE	FALSE	FALSE	FALSE
42112	2155411	KatG	0.16641	-0.000215278	0.16641	FALSE	FALSE	FALSE	FALSE	FALSE	FALSE	FALSE	FALSE	FALSE	FALSE	FALSE	FALSE	FALSE
35724	761494	rpoBC	0.165067	0.000426968	0.165067	FALSE	FALSE	FALSE	FALSE	FALSE	FALSE	FALSE	FALSE	FALSE	FALSE	FALSE	FALSE	FALSE
37129	1674481	FabG1-inhA	0.163312	0.00136185	0.163312	FALSE	FALSE	TRUE	FALSE	FALSE	FALSE	FALSE	FALSE	TRUE	FALSE	FALSE	FALSE	FALSE
66012	1474782	rrs-rrl	0.162841	-0.000348917	0.162841	FALSE	FALSE	FALSE	FALSE	FALSE	FALSE	FALSE	FALSE	FALSE	FALSE	FALSE	FALSE	FALSE
102630	765171	rpoBC	0.161152	-0.00119056	0.161152	FALSE	TRUE	FALSE	FALSE	FALSE	FALSE	FALSE	FALSE	FALSE	FALSE	FALSE	FALSE	FALSE
110226	765590	rpoBC	0.158129	0.000455824	0.158129	FALSE	FALSE	FALSE	FALSE	FALSE	FALSE	FALSE	FALSE	FALSE	FALSE	FALSE	FALSE	FALSE
101586	765113	rpoBC	0.156346	-0.000202259	0.156346	FALSE	FALSE	FALSE	FALSE	FALSE	FALSE	FALSE	FALSE	FALSE	FALSE	FALSE	FALSE	FALSE
35909	2289546	pncA	0.152834	0.00151139	0.152834	FALSE	FALSE	FALSE	FALSE	FALSE	FALSE	FALSE	FALSE	FALSE	FALSE	FALSE	FALSE	FALSE
39322	2155258	KatG	0.150477	-0.000389306	0.150477	FALSE	FALSE	FALSE	FALSE	FALSE	FALSE	FALSE	FALSE	FALSE	FALSE	FALSE	FALSE	FALSE
23921	2289006	pncA	0.148853	-0.000904431	0.148853	FALSE	FALSE	FALSE	FALSE	FALSE	FALSE	FALSE	FALSE	FALSE	FALSE	FALSE	FALSE	FALSE
117508	4246088	embCAB	0.147221	-0.000190454	0.147221	FALSE	FALSE	FALSE	FALSE	FALSE	FALSE	FALSE	FALSE	FALSE	FALSE	FALSE	FALSE	FALSE
138792	767123	rpoBC	0.144775	-0.00171811	0.144775	FALSE	FALSE	FALSE	FALSE	FALSE	FALSE	FALSE	FALSE	FALSE	FALSE	FALSE	FALSE	FALSE
28940	2715340	eis	0.142727	-0.000344674	0.142727	FALSE	FALSE	FALSE	FALSE	FALSE	FALSE	FALSE	FALSE	FALSE	FALSE	FALSE	FALSE	FALSE
27822	761100	rpoBC	0.138519	-0.000420603	0.138519	FALSE	FALSE	TRUE	FALSE	TRUE	FALSE	FALSE	FALSE	FALSE	FALSE	FALSE	FALSE	FALSE
111342	765650	rpoBC	0.138084	-0.000178634	0.138084	FALSE	FALSE	FALSE	FALSE	FALSE	FALSE	FALSE	FALSE	FALSE	FALSE	FALSE	FALSE	FALSE
35963	2289549	pncA	0.137211	0.00130585	0.137211	FALSE	FALSE	FALSE	FALSE	FALSE	FALSE	FALSE	FALSE	FALSE	FALSE	FALSE	FALSE	FALSE
141610	4247402	embCAB	0.136364	-0.00035021	0.136364	FALSE	FALSE	FALSE	FALSE	FALSE	FALSE	FALSE	FALSE	FALSE	FALSE	FALSE	FALSE	FALSE
11197	4408003	gid	0.134636	-0.00101779	0.134636	FALSE	FALSE	FALSE	FALSE	FALSE	FALSE	FALSE	FALSE	FALSE	FALSE	FALSE	FALSE	FALSE
27768	761097	rpoBC	0.134188	-0.000545304	0.134188	FALSE	FALSE	TRUE	FALSE	TRUE	FALSE	FALSE	FALSE	FALSE	FALSE	FALSE	FALSE	FALSE
35819	2289541	pncA	0.133321	-0.00130722	0.133321	FALSE	FALSE	FALSE	FALSE	FALSE	FALSE	FALSE	FALSE	FALSE	FALSE	FALSE	FALSE	FALSE
75093	9138	gyrBA	0.131989	0.000170749	0.131989	FALSE	FALSE	FALSE	FALSE	FALSE	FALSE	FALSE	FALSE	FALSE	FALSE	FALSE	FALSE	FALSE
28002	761107	rpoBC	0.130302	-0.00046868	0.130302	FALSE	FALSE	FALSE	FALSE	FALSE	FALSE	FALSE	FALSE	FALSE	FALSE	FALSE	FALSE	FALSE
26798	2715224	eis	0.128447	-0.000166167	0.128447	FALSE	FALSE	FALSE	FALSE	FALSE	FALSE	FALSE	FALSE	FALSE	FALSE	FALSE	FALSE	FALSE
50196	762285	rpoBC	0.127902	0.000964005	0.127902	FALSE	FALSE	FALSE	FALSE	FALSE	FALSE	FALSE	FALSE	FALSE	FALSE	FALSE	FALSE	FALSE
92604	764616	rpoBC	0.122905	-0.00165955	0.122905	FALSE	FALSE	FALSE	FALSE	FALSE	FALSE	FALSE	FALSE	FALSE	FALSE	FALSE	FALSE	FALSE
96672	764841	rpoBC	0.120485	-0.00478851	0.120485	FALSE	FALSE	FALSE	FALSE	FALSE	FALSE	FALSE	FALSE	FALSE	FALSE	FALSE	FALSE	FALSE
35945	2289548	pncA	0.120298	0.00117671	0.120298	FALSE	FALSE	FALSE	FALSE	FALSE	FALSE	FALSE	FALSE	FALSE	FALSE	FALSE	FALSE	FALSE
31852	2154857	KatG	0.119257	-0.000154278	0.119257	FALSE	FALSE	FALSE	FALSE	FALSE	FALSE	FALSE	FALSE	FALSE	FALSE	FALSE	FALSE	FALSE
35809	4327750	ethAR	0.119091	0.000154063	0.119091	FALSE	FALSE	FALSE	FALSE	FALSE	FALSE	FALSE	FALSE	FALSE	FALSE	FALSE	FALSE	FALSE
65974	4243245	embCAB	0.11854	-0.000451537	0.11854	FALSE	FALSE	FALSE	FALSE	FALSE	FALSE	FALSE	FALSE	FALSE	FALSE	FALSE	FALSE	FALSE
14115	4037355	clpC	0.117288	0.00148036	0.117288	FALSE	FALSE	FALSE	FALSE	FALSE	FALSE	FALSE	FALSE	FALSE	FALSE	FALSE	FALSE	FALSE
28146	761115	rpoBC	0.116791	-0.000151088	0.116791	FALSE	FALSE	TRUE	FALSE	TRUE	FALSE	FALSE	FALSE	FALSE	FALSE	FALSE	FALSE	FALSE
181318	4249594	embCAB	0.114311	0.000605066	0.114311	FALSE	FALSE	FALSE	FALSE	FALSE	FALSE	FALSE	FALSE	FALSE	FALSE	FALSE	FALSE	FALSE
34402	4241562	embCAB	0.11406	0.00055059	0.11406	FALSE	FALSE	FALSE	FALSE	FALSE	FALSE	FALSE	FALSE	FALSE	FALSE	FALSE	FALSE	FALSE
40389	7222	gyrBA	0.11338	-0.000562344	0.11338	FALSE	FALSE	FALSE	FALSE	FALSE	FALSE	FALSE	FALSE	FALSE	FALSE	FALSE	FALSE	FALSE
35891	2289545	pncA	0.112939	0.00115736	0.112939	FALSE	FALSE	FALSE	FALSE	FALSE	FALSE	FALSE	FALSE	FALSE	FALSE	FALSE	FALSE	FALSE
35989	4327760	ethAR	0.112442	0.000145462	0.112442	FALSE	FALSE	FALSE	FALSE	FALSE	FALSE	FALSE	FALSE	FALSE	FALSE	FALSE	FALSE	FALSE
22158	2518919	acpM-kasA	0.110646	-0.00291349	0.110646	FALSE	TRUE	FALSE	FALSE	FALSE	FALSE	FALSE	FALSE	FALSE	FALSE	FALSE	FALSE	FALSE
27897	6534	gyrBA	0.110474	-0.000285832	0.110474	FALSE	FALSE	FALSE	FALSE	FALSE	FALSE	FALSE	FALSE	FALSE	FALSE	FALSE	FALSE	FALSE
36061	4327764	ethAR	0.110035	-0.000142348	0.110035	FALSE	FALSE	FALSE	FALSE	FALSE	FALSE	FALSE	FALSE	FALSE	FALSE	FALSE	FALSE	FALSE
43690	4242075	embCAB	0.106614	-0.00447831	0.106614	FALSE	TRUE	FALSE	FALSE	FALSE	FALSE	FALSE	FALSE	FALSE	FALSE	FALSE	FALSE	FALSE
35999	2289551	pncA	0.106581	0.00105526	0.106581	FALSE	FALSE	FALSE	FALSE	FALSE	FALSE	FALSE	FALSE	FALSE	FALSE	FALSE	FALSE	FALSE
23957	2289008	pncA	0.103479	-0.00106656	0.103479	FALSE	FALSE	TRUE	FALSE	FALSE	FALSE	FALSE	FALSE	FALSE	TRUE	FALSE	FALSE	FALSE
23849	2289002	pncA	0.102781	-0.00106246	0.102781	FALSE	FALSE	FALSE	FALSE	FALSE	FALSE	FALSE	FALSE	FALSE	FALSE	FALSE	FALSE	FALSE
142186	4247430	embCAB	0.100423	-0.000129913	0.100423	FALSE	FALSE	FALSE	FALSE	FALSE	FALSE	FALSE	FALSE	FALSE	FALSE	FALSE	FALSE	FALSE
7597	4407851	gid	0.0995399	0.000128771	0.0995399	FALSE	FALSE	TRUE	FALSE	FALSE	FALSE	TRUE	FALSE	FALSE	FALSE	FALSE	FALSE	FALSE
125968	4246551	embCAB	0.0994126	0.000245287	0.0994126	FALSE	FALSE	FALSE	FALSE	FALSE	FALSE	FALSE	FALSE	FALSE	FALSE	FALSE	FALSE	FALSE
46977	7585	gyrBA	0.09791	-0.00984913	0.09791	FALSE	TRUE	FALSE	FALSE	FALSE	FALSE	FALSE	FALSE	FALSE	FALSE	FALSE	FALSE	FALSE
36035	2289553	pncA	0.09779	-0.000969307	0.09779	FALSE	FALSE	FALSE	FALSE	FALSE	FALSE	FALSE	FALSE	FALSE	FALSE	FALSE	FALSE	FALSE
28979	2289203	pncA	0.0977802	-0.00158408	0.0977802	FALSE	FALSE	TRUE	FALSE	FALSE	FALSE	FALSE	FALSE	FALSE	TRUE	FALSE	FALSE	FALSE
36007	4327761	ethAR	0.0969288	0.000125393	0.0969288	FALSE	FALSE	FALSE	FALSE	FALSE	FALSE	FALSE	FALSE	FALSE	FALSE	FALSE	FALSE	FALSE
17905	1673432	FabG1-inhA	0.0954946	-0.00285685	0.0954946	FALSE	FALSE	TRUE	TRUE	FALSE	FALSE	FALSE	FALSE	TRUE	FALSE	FALSE	FALSE	FALSE
75183	9143	gyrBA	0.0954526	0.00131268	0.0954526	FALSE	TRUE	FALSE	FALSE	FALSE	FALSE	FALSE	FALSE	FALSE	FALSE	FALSE	FALSE	FALSE
28879	4327376	ethAR	0.0948491	-0.000134704	0.0948491	FALSE	FALSE	FALSE	FALSE	FALSE	FALSE	FALSE	FALSE	FALSE	FALSE	FALSE	FALSE	FALSE
10126	2153747	KatG	0.0943912	0.0186566	0.0943912	FALSE	FALSE	FALSE	FALSE	FALSE	FALSE	FALSE	FALSE	FALSE	FALSE	FALSE	FALSE	FALSE
158224	4248320	embCAB	0.0939262	-0.000121509	0.0939262	FALSE	FALSE	FALSE	FALSE	FALSE	FALSE	FALSE	FALSE	FALSE	FALSE	FALSE	FALSE	FALSE
95838	1476294	rrs-rrl	0.0931178	-0.000188694	0.0931178	FALSE	FALSE	FALSE	FALSE	FALSE	FALSE	FALSE	FALSE	FALSE	FALSE	FALSE	FALSE	FALSE
2577	4036857	clpC	0.0923004	0.000267381	0.0923004	FALSE	FALSE	FALSE	FALSE	FALSE	FALSE	FALSE	FALSE	FALSE	FALSE	FALSE	FALSE	FALSE
23867	2289003	pncA	0.0922328	-0.000729534	0.0922328	FALSE	FALSE	FALSE	FALSE	FALSE	FALSE	FALSE	FALSE	FALSE	FALSE	FALSE	FALSE	FALSE
158134	4248315	embCAB	0.0917728	-0.000237446	0.0917728	FALSE	FALSE	FALSE	FALSE	FALSE	FALSE	FALSE	FALSE	FALSE	FALSE	FALSE	FALSE	FALSE
28614	761138	rpoBC	0.0917485	0.000118691	0.0917485	FALSE	FALSE	FALSE	FALSE	FALSE	FALSE	FALSE	FALSE	FALSE	FALSE	FALSE	FALSE	FALSE
36079	4327765	ethAR	0.0906041	0.000117211	0.0906041	FALSE	FALSE	FALSE	FALSE	FALSE	FALSE	FALSE	FALSE	FALSE	FALSE	FALSE	FALSE	FALSE
81357	9482	gyrBA	0.0884612	-0.000228878	0.0884612	FALSE	FALSE	FALSE	FALSE	FALSE	FALSE	FALSE	FALSE	FALSE	FALSE	FALSE	FALSE	FALSE
35783	2289539	pncA	0.0873699	0.000861302	0.0873699	FALSE	FALSE	FALSE	FALSE	FALSE	FALSE	FALSE	FALSE	FALSE	FALSE	FALSE	FALSE	FALSE
13267	4408088	gid	0.087357	-0.000835386	0.087357	FALSE	FALSE	FALSE	FALSE	FALSE	FALSE	FALSE	FALSE	FALSE	FALSE	FALSE	FALSE	FALSE
36089	2289556	pncA	0.0870048	-0.000836409	0.0870048	FALSE	FALSE	FALSE	FALSE	FALSE	FALSE	FALSE	FALSE	FALSE	FALSE	FALSE	FALSE	FALSE
64750	4243190	embCAB	0.0863068	-0.00110848	0.0863068	FALSE	FALSE	FALSE	FALSE	FALSE	FALSE	FALSE	FALSE	FALSE	FALSE	FALSE	FALSE	FALSE
46936	2155666	KatG	0.0862319	-0.000111555	0.0862319	FALSE	FALSE	TRUE	TRUE	FALSE	FALSE	FALSE	FALSE	FALSE	FALSE	FALSE	FALSE	FALSE
35863	4327753	ethAR	0.0860223	0.000111284	0.0860223	FALSE	FALSE	FALSE	FALSE	FALSE	FALSE	FALSE	FALSE	FALSE	FALSE	FALSE	FALSE	FALSE
19709	2288849	pncA	0.0853915	0.00108591	0.0853915	FALSE	FALSE	FALSE	FALSE	FALSE	FALSE	FALSE	FALSE	FALSE	FALSE	FALSE	FALSE	FALSE
32197	1674210	FabG1-inhA	0.0853407	0.000110402	0.0853407	FALSE	FALSE	FALSE	FALSE	FALSE	FALSE	FALSE	FALSE	FALSE	FALSE	FALSE	FALSE	FALSE
62956	2156520	KatG	0.0848635	-0.000109785	0.0848635	FALSE	FALSE	FALSE	FALSE	FALSE	FALSE	FALSE	FALSE	FALSE	FALSE	FALSE	FALSE	FALSE
14183	2288659	pncA	0.0848184	-0.000375486	0.0848184	FALSE	FALSE	FALSE	FALSE	FALSE	FALSE	FALSE	FALSE	FALSE	FALSE	FALSE	FALSE	FALSE
69862	4243460	embCAB	0.0833682	-0.0133017	0.0833682	FALSE	TRUE	FALSE	FALSE	FALSE	FALSE	FALSE	FALSE	FALSE	FALSE	FALSE	FALSE	FALSE
28925	2289200	pncA	0.0830371	0.0013054	0.0830371	FALSE	FALSE	TRUE	FALSE	FALSE	FALSE	FALSE	FALSE	FALSE	TRUE	FALSE	FALSE	FALSE
25307	2289047	pncA	0.0826896	-0.00440954	0.0826896	FALSE	FALSE	FALSE	FALSE	FALSE	FALSE	FALSE	FALSE	FALSE	FALSE	FALSE	FALSE	FALSE
45012	761998	rpoBC	0.0826759	0.00258691	0.0826759	FALSE	FALSE	FALSE	FALSE	FALSE	FALSE	FALSE	FALSE	FALSE	FALSE	FALSE	FALSE	FALSE
12691	4408069	gid	0.0814397	-0.000321597	0.0814397	FALSE	FALSE	TRUE	FALSE	FALSE	FALSE	TRUE	FALSE	FALSE	FALSE	FALSE	FALSE	FALSE
27516	761093	rpoBC	0.0811286	0.000104953	0.0811286	FALSE	FALSE	TRUE	FALSE	TRUE	FALSE	FALSE	FALSE	FALSE	FALSE	FALSE	FALSE	FALSE
16561	4408213	gid	0.0807153	-0.000386016	0.0807153	FALSE	FALSE	FALSE	FALSE	FALSE	FALSE	FALSE	FALSE	FALSE	FALSE	FALSE	FALSE	FALSE
10785	4037187	clpC	0.0799779	-0.00046861	0.0799779	FALSE	FALSE	FALSE	FALSE	FALSE	FALSE	FALSE	FALSE	FALSE	FALSE	FALSE	FALSE	FALSE
118056	766023	rpoBC	0.0798772	-0.000103334	0.0798772	FALSE	FALSE	FALSE	FALSE	FALSE	FALSE	FALSE	FALSE	FALSE	FALSE	FALSE	FALSE	FALSE
47152	2155678	KatG	0.0796789	0.000103077	0.0796789	FALSE	FALSE	FALSE	FALSE	FALSE	FALSE	FALSE	FALSE	FALSE	FALSE	FALSE	FALSE	FALSE
36678	761547	rpoBC	0.0795492	-0.000185878	0.0795492	FALSE	FALSE	FALSE	FALSE	FALSE	FALSE	FALSE	FALSE	FALSE	FALSE	FALSE	FALSE	FALSE
10180	2153750	KatG	0.0795197	0.0174378	0.0795197	FALSE	FALSE	FALSE	FALSE	FALSE	FALSE	FALSE	FALSE	FALSE	FALSE	FALSE	FALSE	FALSE
35917	4327756	ethAR	0.0794968	-0.000102842	0.0794968	FALSE	FALSE	FALSE	FALSE	FALSE	FALSE	FALSE	FALSE	FALSE	FALSE	FALSE	FALSE	FALSE
101704	4245218	embCAB	0.0794897	-0.000369738	0.0794897	FALSE	FALSE	FALSE	FALSE	FALSE	FALSE	FALSE	FALSE	FALSE	FALSE	FALSE	FALSE	FALSE
14165	2288658	pncA	0.0788932	-0.000396221	0.0788932	FALSE	FALSE	FALSE	FALSE	FALSE	FALSE	FALSE	FALSE	FALSE	FALSE	FALSE	FALSE	FALSE
14237	2288662	pncA	0.0787733	-0.000349011	0.0787733	FALSE	FALSE	FALSE	FALSE	FALSE	FALSE	FALSE	FALSE	FALSE	FALSE	FALSE	FALSE	FALSE
83877	9620	gyrBA	0.0775926	0.000100379	0.0775926	FALSE	FALSE	FALSE	FALSE	FALSE	FALSE	FALSE	FALSE	FALSE	FALSE	FALSE	FALSE	FALSE
110568	765609	rpoBC	0.0766634	-0.00010227	0.0766634	FALSE	FALSE	FALSE	FALSE	FALSE	FALSE	FALSE	FALSE	FALSE	FALSE	FALSE	FALSE	FALSE
27804	761099	rpoBC	0.0758742	-0.00025742	0.0758742	FALSE	FALSE	TRUE	FALSE	TRUE	FALSE	FALSE	FALSE	FALSE	FALSE	FALSE	FALSE	FALSE
144778	4247574	embCAB	0.0757214	0.000572189	0.0757214	FALSE	FALSE	TRUE	FALSE	FALSE	TRUE	FALSE	FALSE	FALSE	FALSE	FALSE	FALSE	FALSE
37666	2155167	KatG	0.0756827	-0.00108518	0.0756827	FALSE	FALSE	TRUE	TRUE	FALSE	FALSE	FALSE	FALSE	FALSE	FALSE	FALSE	FALSE	FALSE
78117	9304	gyrBA	0.0751703	-0.0531755	0.0751703	FALSE	TRUE	FALSE	FALSE	FALSE	FALSE	FALSE	FALSE	FALSE	FALSE	FALSE	FALSE	FALSE
28799	2289194	pncA	0.0749233	-0.000746233	0.0749233	FALSE	FALSE	TRUE	FALSE	FALSE	FALSE	FALSE	FALSE	FALSE	TRUE	FALSE	FALSE	FALSE
58431	4039729	clpC	0.0739819	0.000265454	0.0739819	FALSE	FALSE	FALSE	FALSE	FALSE	FALSE	FALSE	FALSE	FALSE	FALSE	FALSE	FALSE	FALSE
66156	1474790	rrs-rrl	0.0739307	-0.000159962	0.0739307	FALSE	FALSE	FALSE	FALSE	FALSE	FALSE	FALSE	FALSE	FALSE	FALSE	FALSE	FALSE	FALSE
96288	1476312	rrs-rrl	0.0738901	0.000145677	0.0738901	FALSE	FALSE	FALSE	FALSE	FALSE	FALSE	FALSE	FALSE	FALSE	FALSE	FALSE	FALSE	FALSE
28861	4327375	ethAR	0.0737919	-9.54617e-05	0.0737919	FALSE	FALSE	FALSE	FALSE	FALSE	FALSE	FALSE	FALSE	FALSE	FALSE	FALSE	FALSE	FALSE
35873	2289544	pncA	0.0732733	0.000694652	0.0732733	FALSE	FALSE	FALSE	FALSE	FALSE	FALSE	FALSE	FALSE	FALSE	FALSE	FALSE	FALSE	FALSE
28779	6583	gyrBA	0.0730695	-9.45272e-05	0.0730695	FALSE	FALSE	FALSE	FALSE	FALSE	FALSE	FALSE	FALSE	FALSE	FALSE	FALSE	FALSE	FALSE
41808	761821	rpoBC	0.072901	-9.43092e-05	0.072901	FALSE	FALSE	FALSE	FALSE	FALSE	FALSE	FALSE	FALSE	FALSE	FALSE	FALSE	FALSE	FALSE
8099	2288328	pncA	0.0723394	-0.00024086	0.0723394	FALSE	FALSE	FALSE	FALSE	FALSE	FALSE	FALSE	FALSE	FALSE	FALSE	FALSE	FALSE	FALSE
35881	4327754	ethAR	0.0713209	9.22651e-05	0.0713209	FALSE	FALSE	FALSE	FALSE	FALSE	FALSE	FALSE	FALSE	FALSE	FALSE	FALSE	FALSE	FALSE
29059	4327378	ethAR	0.0708646	-9.16748e-05	0.0708646	FALSE	FALSE	FALSE	FALSE	FALSE	FALSE	FALSE	FALSE	FALSE	FALSE	FALSE	FALSE	FALSE
160456	4248444	embCAB	0.0706154	-9.13523e-05	0.0706154	FALSE	FALSE	FALSE	FALSE	FALSE	FALSE	FALSE	FALSE	FALSE	FALSE	FALSE	FALSE	FALSE
28635	6575	gyrBA	0.0695263	-0.000256206	0.0695263	FALSE	FALSE	FALSE	FALSE	FALSE	FALSE	FALSE	FALSE	FALSE	FALSE	FALSE	FALSE	FALSE
35951	4268928	aftB-ubiA	0.0690868	-8.93749e-05	0.0690868	FALSE	TRUE	FALSE	FALSE	FALSE	FALSE	FALSE	FALSE	FALSE	FALSE	FALSE	FALSE	FALSE
19799	2288854	pncA	0.0689381	0.000958533	0.0689381	FALSE	FALSE	FALSE	FALSE	FALSE	FALSE	FALSE	FALSE	FALSE	FALSE	FALSE	FALSE	FALSE
115122	765860	rpoBC	0.0682863	-0.000176679	0.0682863	FALSE	FALSE	FALSE	FALSE	FALSE	FALSE	FALSE	FALSE	FALSE	FALSE	FALSE	FALSE	FALSE
23309	2288972	pncA	0.0681767	-0.000648065	0.0681767	FALSE	FALSE	FALSE	FALSE	FALSE	FALSE	FALSE	FALSE	FALSE	FALSE	FALSE	FALSE	FALSE
27786	761098	rpoBC	0.0680765	-0.000216905	0.0680765	FALSE	FALSE	TRUE	FALSE	TRUE	FALSE	FALSE	FALSE	FALSE	FALSE	FALSE	FALSE	FALSE
27827	2289148	pncA	0.0675845	-0.000448978	0.0675845	FALSE	FALSE	FALSE	FALSE	FALSE	FALSE	FALSE	FALSE	FALSE	FALSE	FALSE	FALSE	FALSE
24101	2289016	pncA	0.0665216	-0.00156687	0.0665216	FALSE	FALSE	TRUE	FALSE	FALSE	FALSE	FALSE	FALSE	FALSE	TRUE	FALSE	FALSE	FALSE
118956	766070	rpoBC	0.0662336	-8.56838e-05	0.0662336	FALSE	FALSE	FALSE	FALSE	FALSE	FALSE	FALSE	FALSE	FALSE	FALSE	FALSE	FALSE	FALSE
35971	4327759	ethAR	0.0660039	8.53867e-05	0.0660039	FALSE	FALSE	FALSE	FALSE	FALSE	FALSE	FALSE	FALSE	FALSE	FALSE	FALSE	FALSE	FALSE
40371	7221	gyrBA	0.0651193	-0.000140853	0.0651193	FALSE	FALSE	FALSE	FALSE	FALSE	FALSE	FALSE	FALSE	FALSE	FALSE	FALSE	FALSE	FALSE
27971	2289156	pncA	0.0650815	-0.000369528	0.0650815	FALSE	FALSE	TRUE	FALSE	FALSE	FALSE	FALSE	FALSE	FALSE	TRUE	FALSE	FALSE	FALSE
23417	2288978	pncA	0.064459	-0.000657158	0.064459	FALSE	FALSE	FALSE	FALSE	FALSE	FALSE	FALSE	FALSE	FALSE	FALSE	FALSE	FALSE	FALSE
17758	2154153	KatG	0.0642218	-8.30812e-05	0.0642218	FALSE	FALSE	FALSE	FALSE	FALSE	FALSE	FALSE	FALSE	FALSE	FALSE	FALSE	FALSE	FALSE
10216	2153752	KatG	0.0640851	0.0145699	0.0640851	FALSE	FALSE	FALSE	FALSE	FALSE	FALSE	FALSE	FALSE	FALSE	FALSE	FALSE	FALSE	FALSE
17621	2288790	pncA	0.0639496	0.00011119	0.0639496	FALSE	FALSE	TRUE	FALSE	FALSE	FALSE	FALSE	FALSE	FALSE	TRUE	FALSE	FALSE	FALSE
12626	2726141	oxyR-ahpC	0.0627326	-6.82255e-05	0.0627326	FALSE	FALSE	FALSE	FALSE	FALSE	FALSE	FALSE	FALSE	FALSE	FALSE	FALSE	FALSE	FALSE
142266	767314	rpoBC	0.0625631	-0.000158573	0.0625631	FALSE	FALSE	FALSE	FALSE	FALSE	FALSE	FALSE	FALSE	FALSE	FALSE	FALSE	FALSE	FALSE
10252	2153754	KatG	0.0624947	0.0137952	0.0624947	FALSE	FALSE	FALSE	FALSE	FALSE	FALSE	FALSE	FALSE	FALSE	FALSE	FALSE	FALSE	FALSE
14147	2288657	pncA	0.0618911	-0.000277054	0.0618911	FALSE	FALSE	FALSE	FALSE	FALSE	FALSE	FALSE	FALSE	FALSE	FALSE	FALSE	FALSE	FALSE
8063	2288326	pncA	0.0618799	-0.000206661	0.0618799	FALSE	FALSE	FALSE	FALSE	FALSE	FALSE	FALSE	FALSE	FALSE	FALSE	FALSE	FALSE	FALSE
179932	4249518	embCAB	0.0618101	-0.000193624	0.0618101	FALSE	FALSE	FALSE	FALSE	FALSE	FALSE	FALSE	FALSE	FALSE	FALSE	FALSE	FALSE	FALSE
23507	2288983	pncA	0.0613686	-0.000686435	0.0613686	FALSE	FALSE	FALSE	FALSE	FALSE	FALSE	FALSE	FALSE	FALSE	FALSE	FALSE	FALSE	FALSE
14219	2288661	pncA	0.0609016	-0.000268692	0.0609016	FALSE	FALSE	FALSE	FALSE	FALSE	FALSE	FALSE	FALSE	FALSE	FALSE	FALSE	FALSE	FALSE
96114	764810	rpoBC	0.059821	-0.000146467	0.059821	FALSE	FALSE	FALSE	FALSE	FALSE	FALSE	FALSE	FALSE	FALSE	FALSE	FALSE	FALSE	FALSE
31134	761278	rpoBC	0.0598022	0.000176946	0.0598022	FALSE	FALSE	FALSE	FALSE	FALSE	FALSE	FALSE	FALSE	FALSE	FALSE	FALSE	FALSE	FALSE
6150	759944	rpoBC	0.0596648	-0.000152925	0.0596648	FALSE	FALSE	FALSE	FALSE	FALSE	FALSE	FALSE	FALSE	FALSE	FALSE	FALSE	FALSE	FALSE
26784	2519176	acpM-kasA	0.0596433	-7.71582e-05	0.0596433	FALSE	FALSE	FALSE	FALSE	FALSE	FALSE	FALSE	FALSE	FALSE	FALSE	FALSE	FALSE	FALSE
35981	2289550	pncA	0.0592456	-0.000585432	0.0592456	FALSE	FALSE	FALSE	FALSE	FALSE	FALSE	FALSE	FALSE	FALSE	FALSE	FALSE	FALSE	FALSE
23471	2288981	pncA	0.0590648	-0.00100005	0.0590648	FALSE	FALSE	TRUE	FALSE	FALSE	FALSE	FALSE	FALSE	FALSE	TRUE	FALSE	FALSE	FALSE
8171	2288332	pncA	0.0585044	-0.000196579	0.0585044	FALSE	FALSE	FALSE	FALSE	FALSE	FALSE	FALSE	FALSE	FALSE	FALSE	FALSE	FALSE	FALSE
46599	7564	gyrBA	0.0580278	7.50683e-05	0.0580278	FALSE	FALSE	TRUE	FALSE	FALSE	FALSE	FALSE	FALSE	FALSE	FALSE	TRUE	TRUE	FALSE
28871	2289197	pncA	0.0579026	0.000722202	0.0579026	FALSE	FALSE	TRUE	FALSE	FALSE	FALSE	FALSE	FALSE	FALSE	TRUE	FALSE	FALSE	FALSE
37698	1473329	rrs-rrl	0.0573823	-0.000308667	0.0573823	FALSE	FALSE	TRUE	FALSE	FALSE	FALSE	FALSE	TRUE	FALSE	FALSE	FALSE	FALSE	TRUE
28742	2715329	eis	0.056791	-0.000146918	0.056791	FALSE	FALSE	FALSE	FALSE	FALSE	FALSE	FALSE	FALSE	FALSE	FALSE	FALSE	FALSE	FALSE
36017	2289552	pncA	0.0567007	0.000542591	0.0567007	FALSE	FALSE	FALSE	FALSE	FALSE	FALSE	FALSE	FALSE	FALSE	FALSE	FALSE	FALSE	FALSE
62637	8452	gyrBA	0.056653	-0.000903096	0.056653	FALSE	TRUE	FALSE	FALSE	FALSE	FALSE	FALSE	FALSE	FALSE	FALSE	FALSE	FALSE	FALSE
23795	2288999	pncA	0.0563746	-0.000448754	0.0563746	FALSE	FALSE	FALSE	FALSE	FALSE	FALSE	FALSE	FALSE	FALSE	FALSE	FALSE	FALSE	FALSE
29077	4327379	ethAR	0.0555942	-7.19201e-05	0.0555942	FALSE	FALSE	FALSE	FALSE	FALSE	FALSE	FALSE	FALSE	FALSE	FALSE	FALSE	FALSE	FALSE
42963	7362	gyrBA	0.055361	-0.00491161	0.055361	FALSE	FALSE	FALSE	FALSE	FALSE	FALSE	FALSE	FALSE	FALSE	FALSE	FALSE	FALSE	FALSE
107922	765462	rpoBC	0.0552141	0.000606674	0.0552141	FALSE	FALSE	FALSE	FALSE	FALSE	FALSE	FALSE	FALSE	FALSE	FALSE	FALSE	FALSE	FALSE
35765	2289538	pncA	0.0551973	0.000541236	0.0551973	FALSE	FALSE	FALSE	FALSE	FALSE	FALSE	FALSE	FALSE	FALSE	FALSE	FALSE	FALSE	FALSE
16334	2726341	oxyR-ahpC	0.0549311	-1.55816e-05	0.0549311	FALSE	FALSE	FALSE	FALSE	FALSE	FALSE	FALSE	FALSE	FALSE	FALSE	FALSE	FALSE	FALSE
29314	2154724	KatG	0.0548883	0.0174784	0.0548883	FALSE	TRUE	FALSE	FALSE	FALSE	FALSE	FALSE	FALSE	FALSE	FALSE	FALSE	FALSE	FALSE
5747	4267272	aftB-ubiA	0.0547919	0.000138661	0.0547919	FALSE	TRUE	FALSE	FALSE	FALSE	FALSE	FALSE	FALSE	FALSE	FALSE	FALSE	FALSE	FALSE
14255	2288663	pncA	0.054281	-0.000239958	0.054281	FALSE	FALSE	FALSE	FALSE	FALSE	FALSE	FALSE	FALSE	FALSE	FALSE	FALSE	FALSE	FALSE
9264	760106	rpoBC	0.0539007	0.000434244	0.0539007	FALSE	FALSE	FALSE	FALSE	FALSE	FALSE	FALSE	FALSE	FALSE	FALSE	FALSE	FALSE	FALSE
93444	1476164	rrs-rrl	0.0537511	-6.95357e-05	0.0537511	FALSE	FALSE	FALSE	FALSE	FALSE	FALSE	FALSE	FALSE	FALSE	FALSE	FALSE	FALSE	FALSE
144850	4247578	embCAB	0.0537123	-0.000138413	0.0537123	FALSE	TRUE	FALSE	FALSE	FALSE	FALSE	FALSE	FALSE	FALSE	FALSE	FALSE	FALSE	FALSE
23939	2289007	pncA	0.0536557	-0.000330619	0.0536557	FALSE	FALSE	FALSE	FALSE	FALSE	FALSE	FALSE	FALSE	FALSE	FALSE	FALSE	FALSE	FALSE
56130	1474294	rrs-rrl	0.0524976	0.000177929	0.0524976	FALSE	FALSE	FALSE	FALSE	FALSE	FALSE	FALSE	FALSE	FALSE	FALSE	FALSE	FALSE	FALSE
8153	2288331	pncA	0.0524755	-0.000175623	0.0524755	FALSE	FALSE	FALSE	FALSE	FALSE	FALSE	FALSE	FALSE	FALSE	FALSE	FALSE	FALSE	FALSE
23831	2289001	pncA	0.0522179	-0.000555463	0.0522179	FALSE	FALSE	TRUE	FALSE	FALSE	FALSE	FALSE	FALSE	FALSE	TRUE	FALSE	FALSE	FALSE
28115	2289164	pncA	0.0521562	0.00015365	0.0521562	FALSE	FALSE	FALSE	FALSE	FALSE	FALSE	FALSE	FALSE	FALSE	FALSE	FALSE	FALSE	FALSE
12698	2726145	oxyR-ahpC	0.05192	-0.000518401	0.05192	FALSE	FALSE	FALSE	FALSE	FALSE	FALSE	FALSE	FALSE	FALSE	FALSE	FALSE	FALSE	FALSE
11469	4037225	clpC	0.051816	0.000133506	0.051816	FALSE	FALSE	FALSE	FALSE	FALSE	FALSE	FALSE	FALSE	FALSE	FALSE	FALSE	FALSE	FALSE
10108	2153746	KatG	0.0517167	0.00974016	0.0517167	FALSE	FALSE	FALSE	FALSE	FALSE	FALSE	FALSE	FALSE	FALSE	FALSE	FALSE	FALSE	FALSE
12401	2288563	pncA	0.0513576	-0.000235487	0.0513576	FALSE	FALSE	FALSE	FALSE	FALSE	FALSE	FALSE	FALSE	FALSE	FALSE	FALSE	FALSE	FALSE
42870	761880	rpoBC	0.0508104	0.000156745	0.0508104	FALSE	FALSE	FALSE	FALSE	FALSE	FALSE	FALSE	FALSE	FALSE	FALSE	FALSE	FALSE	FALSE
95820	1476293	rrs-rrl	0.0505248	-9.17831e-05	0.0505248	FALSE	FALSE	FALSE	FALSE	FALSE	FALSE	FALSE	FALSE	FALSE	FALSE	FALSE	FALSE	FALSE
10270	2153755	KatG	0.0505008	0.00901057	0.0505008	FALSE	FALSE	FALSE	FALSE	FALSE	FALSE	FALSE	FALSE	FALSE	FALSE	FALSE	FALSE	FALSE
10198	2153751	KatG	0.0501398	0.0107935	0.0501398	FALSE	FALSE	FALSE	FALSE	FALSE	FALSE	FALSE	FALSE	FALSE	FALSE	FALSE	FALSE	FALSE
63768	763031	rpoBC	0.0499504	-0.013276	0.0499504	FALSE	TRUE	FALSE	FALSE	FALSE	FALSE	FALSE	FALSE	FALSE	FALSE	FALSE	FALSE	FALSE
13265	2288611	pncA	0.0499148	-0.000219328	0.0499148	FALSE	FALSE	FALSE	FALSE	FALSE	FALSE	FALSE	FALSE	FALSE	FALSE	FALSE	FALSE	FALSE
11487	4037226	clpC	0.0485452	0.000125021	0.0485452	FALSE	FALSE	FALSE	FALSE	FALSE	FALSE	FALSE	FALSE	FALSE	FALSE	FALSE	FALSE	FALSE
79302	763884	rpoBC	0.0485092	-0.000732381	0.0485092	FALSE	TRUE	FALSE	FALSE	FALSE	FALSE	FALSE	FALSE	FALSE	FALSE	FALSE	FALSE	FALSE
27935	2289154	pncA	0.0484965	-0.000157585	0.0484965	FALSE	FALSE	FALSE	FALSE	FALSE	FALSE	FALSE	FALSE	FALSE	FALSE	FALSE	FALSE	FALSE
11523	4037228	clpC	0.0484726	0.000124891	0.0484726	FALSE	FALSE	FALSE	FALSE	FALSE	FALSE	FALSE	FALSE	FALSE	FALSE	FALSE	FALSE	FALSE
99474	1476481	rrs-rrl	0.0483293	-6.00721e-05	0.0483293	FALSE	FALSE	FALSE	FALSE	FALSE	FALSE	FALSE	FALSE	FALSE	FALSE	FALSE	FALSE	FALSE
43822	2155503	KatG	0.0482045	0.00012359	0.0482045	FALSE	FALSE	FALSE	FALSE	FALSE	FALSE	FALSE	FALSE	FALSE	FALSE	FALSE	FALSE	FALSE
6281	2288228	pncA	0.0478407	-0.000160299	0.0478407	FALSE	FALSE	FALSE	FALSE	FALSE	FALSE	FALSE	FALSE	FALSE	FALSE	FALSE	FALSE	FALSE
34775	2289485	pncA	0.0478146	0.000524815	0.0478146	FALSE	FALSE	FALSE	FALSE	FALSE	FALSE	FALSE	FALSE	FALSE	FALSE	FALSE	FALSE	FALSE
14039	2288651	pncA	0.047312	-0.000208166	0.047312	FALSE	FALSE	FALSE	FALSE	FALSE	FALSE	FALSE	FALSE	FALSE	FALSE	FALSE	FALSE	FALSE
6155	2288221	pncA	0.046924	-0.000146108	0.046924	FALSE	FALSE	FALSE	FALSE	FALSE	FALSE	FALSE	FALSE	FALSE	FALSE	FALSE	FALSE	FALSE
15013	4408156	gid	0.0467291	0.00663986	0.0467291	FALSE	TRUE	FALSE	FALSE	FALSE	FALSE	FALSE	FALSE	FALSE	FALSE	FALSE	FALSE	FALSE
19817	2288855	pncA	0.0467092	0.000756237	0.0467092	FALSE	FALSE	FALSE	FALSE	FALSE	FALSE	FALSE	FALSE	FALSE	FALSE	FALSE	FALSE	FALSE
23381	2288976	pncA	0.0465018	-0.000370854	0.0465018	FALSE	FALSE	FALSE	FALSE	FALSE	FALSE	FALSE	FALSE	FALSE	FALSE	FALSE	FALSE	FALSE
4078	2153462	KatG	0.0463345	-0.0033973	0.0463345	FALSE	FALSE	FALSE	FALSE	FALSE	FALSE	FALSE	FALSE	FALSE	FALSE	FALSE	FALSE	FALSE
15947	2288734	pncA	0.0458891	-0.000433736	0.0458891	FALSE	FALSE	FALSE	FALSE	FALSE	FALSE	FALSE	FALSE	FALSE	FALSE	FALSE	FALSE	FALSE
23363	2288975	pncA	0.045645	-0.000742662	0.045645	FALSE	FALSE	FALSE	FALSE	FALSE	FALSE	FALSE	FALSE	FALSE	FALSE	FALSE	FALSE	FALSE
16091	2288740	pncA	0.0455341	-0.000455118	0.0455341	FALSE	FALSE	TRUE	FALSE	FALSE	FALSE	FALSE	FALSE	FALSE	TRUE	FALSE	FALSE	FALSE
23489	2288982	pncA	0.0452922	-0.000472566	0.0452922	FALSE	FALSE	TRUE	FALSE	FALSE	FALSE	FALSE	FALSE	FALSE	TRUE	FALSE	FALSE	FALSE
27930	761106	rpoBC	0.0451624	-5.84249e-05	0.0451624	FALSE	FALSE	TRUE	FALSE	TRUE	FALSE	FALSE	FALSE	FALSE	FALSE	FALSE	FALSE	FALSE
19727	2288850	pncA	0.0451539	0.000665283	0.0451539	FALSE	FALSE	TRUE	FALSE	FALSE	FALSE	FALSE	FALSE	FALSE	TRUE	FALSE	FALSE	FALSE
28889	2289198	pncA	0.0448888	0.000608893	0.0448888	FALSE	FALSE	FALSE	FALSE	FALSE	FALSE	FALSE	FALSE	FALSE	FALSE	FALSE	FALSE	FALSE
35634	761489	rpoBC	0.0448865	5.80679e-05	0.0448865	FALSE	FALSE	FALSE	FALSE	FALSE	FALSE	FALSE	FALSE	FALSE	FALSE	FALSE	FALSE	FALSE
28707	6579	gyrBA	0.0448865	-8.48434e-05	0.0448865	FALSE	FALSE	FALSE	FALSE	FALSE	FALSE	FALSE	FALSE	FALSE	FALSE	FALSE	FALSE	FALSE
28878	1472895	rrs-rrl	0.0447533	-0.000118258	0.0447533	FALSE	FALSE	FALSE	FALSE	FALSE	FALSE	FALSE	FALSE	FALSE	FALSE	FALSE	FALSE	FALSE
84462	1475716	rrs-rrl	0.0446146	5.77161e-05	0.0446146	FALSE	FALSE	FALSE	FALSE	FALSE	FALSE	FALSE	FALSE	FALSE	FALSE	FALSE	FALSE	FALSE
36097	4327766	ethAR	0.044522	5.75964e-05	0.044522	FALSE	FALSE	FALSE	FALSE	FALSE	FALSE	FALSE	FALSE	FALSE	FALSE	FALSE	FALSE	FALSE
28653	6576	gyrBA	0.0444652	-5.75229e-05	0.0444652	FALSE	FALSE	FALSE	FALSE	FALSE	FALSE	FALSE	FALSE	FALSE	FALSE	FALSE	FALSE	FALSE
26313	6446	gyrBA	0.0442971	0.000113053	0.0442971	FALSE	FALSE	FALSE	FALSE	FALSE	FALSE	FALSE	FALSE	FALSE	FALSE	FALSE	FALSE	FALSE
23759	2288997	pncA	0.0441117	-4.07906e-05	0.0441117	FALSE	FALSE	TRUE	FALSE	FALSE	FALSE	FALSE	FALSE	FALSE	TRUE	FALSE	FALSE	FALSE
8819	2288368	pncA	0.0439366	-0.000203411	0.0439366	FALSE	FALSE	FALSE	FALSE	FALSE	FALSE	FALSE	FALSE	FALSE	FALSE	FALSE	FALSE	FALSE
121368	766203	rpoBC	0.0438932	-5.6783e-05	0.0438932	FALSE	FALSE	FALSE	FALSE	FALSE	FALSE	FALSE	FALSE	FALSE	FALSE	FALSE	FALSE	FALSE
27750	761096	rpoBC	0.043514	-0.000125548	0.043514	FALSE	FALSE	FALSE	FALSE	FALSE	FALSE	FALSE	FALSE	FALSE	FALSE	FALSE	FALSE	FALSE
10234	2153753	KatG	0.0432944	0.0093244	0.0432944	FALSE	FALSE	FALSE	FALSE	FALSE	FALSE	FALSE	FALSE	FALSE	FALSE	FALSE	FALSE	FALSE
8279	2288338	pncA	0.0432821	-0.000146044	0.0432821	FALSE	FALSE	FALSE	FALSE	FALSE	FALSE	FALSE	FALSE	FALSE	FALSE	FALSE	FALSE	FALSE
45616	4242182	embCAB	0.0432338	0.00116063	0.0432338	FALSE	FALSE	FALSE	FALSE	FALSE	FALSE	FALSE	FALSE	FALSE	FALSE	FALSE	FALSE	FALSE
67020	1474830	rrs-rrl	0.0430524	-9.08597e-05	0.0430524	FALSE	FALSE	FALSE	FALSE	FALSE	FALSE	FALSE	FALSE	FALSE	FALSE	FALSE	FALSE	FALSE
27462	761090	rpoBC	0.0428828	5.54758e-05	0.0428828	FALSE	FALSE	TRUE	FALSE	TRUE	FALSE	FALSE	FALSE	FALSE	FALSE	FALSE	FALSE	FALSE
111360	765651	rpoBC	0.0427295	-5.52775e-05	0.0427295	FALSE	FALSE	FALSE	FALSE	FALSE	FALSE	FALSE	FALSE	FALSE	FALSE	FALSE	FALSE	FALSE
28897	4327377	ethAR	0.0426304	5.51493e-05	0.0426304	FALSE	FALSE	FALSE	FALSE	FALSE	FALSE	FALSE	FALSE	FALSE	FALSE	FALSE	FALSE	FALSE
98616	764948	rpoBC	0.042065	0.000195354	0.042065	FALSE	FALSE	FALSE	FALSE	FALSE	FALSE	FALSE	FALSE	FALSE	FALSE	FALSE	FALSE	FALSE
14503	1673249	FabG1-inhA	0.0420448	5.43917e-05	0.0420448	FALSE	FALSE	FALSE	FALSE	FALSE	FALSE	FALSE	FALSE	FALSE	FALSE	FALSE	FALSE	FALSE
9874	2153733	KatG	0.0418296	-0.00797616	0.0418296	FALSE	FALSE	FALSE	FALSE	FALSE	FALSE	FALSE	FALSE	FALSE	FALSE	FALSE	FALSE	FALSE
101730	765121	rpoBC	0.0417657	-5.40307e-05	0.0417657	FALSE	FALSE	FALSE	FALSE	FALSE	FALSE	FALSE	FALSE	FALSE	FALSE	FALSE	FALSE	FALSE
20517	6124	gyrBA	0.0414358	-0.000337823	0.0414358	FALSE	TRUE	FALSE	FALSE	FALSE	FALSE	FALSE	FALSE	FALSE	FALSE	FALSE	FALSE	FALSE
28061	2289161	pncA	0.0413526	-0.000119918	0.0413526	FALSE	FALSE	TRUE	FALSE	FALSE	FALSE	FALSE	FALSE	FALSE	TRUE	FALSE	FALSE	FALSE
66894	1474823	rrs-rrl	0.041343	-8.6603e-05	0.041343	FALSE	FALSE	FALSE	FALSE	FALSE	FALSE	FALSE	FALSE	FALSE	FALSE	FALSE	FALSE	FALSE
12311	2288558	pncA	0.0410954	-0.000183873	0.0410954	FALSE	FALSE	FALSE	FALSE	FALSE	FALSE	FALSE	FALSE	FALSE	FALSE	FALSE	FALSE	FALSE
28686	761142	rpoBC	0.0409826	-5.30176e-05	0.0409826	FALSE	FALSE	TRUE	FALSE	TRUE	FALSE	FALSE	FALSE	FALSE	FALSE	FALSE	FALSE	FALSE
37805	4269031	aftB-ubiA	0.0407436	0.00018784	0.0407436	FALSE	FALSE	FALSE	FALSE	FALSE	FALSE	FALSE	FALSE	FALSE	FALSE	FALSE	FALSE	FALSE
67810	4243346	embCAB	0.0406181	-0.00304338	0.0406181	FALSE	FALSE	FALSE	FALSE	FALSE	FALSE	FALSE	FALSE	FALSE	FALSE	FALSE	FALSE	FALSE
11323	4408009	gid	0.0404336	0.000132744	0.0404336	FALSE	FALSE	TRUE	FALSE	FALSE	FALSE	TRUE	FALSE	FALSE	FALSE	FALSE	FALSE	FALSE
35837	2289542	pncA	0.0404145	0.000428064	0.0404145	FALSE	FALSE	FALSE	FALSE	FALSE	FALSE	FALSE	FALSE	FALSE	FALSE	FALSE	FALSE	FALSE
6078	759940	rpoBC	0.0403619	0.000103975	0.0403619	FALSE	FALSE	FALSE	FALSE	FALSE	FALSE	FALSE	FALSE	FALSE	FALSE	FALSE	FALSE	FALSE
8045	2288325	pncA	0.0402144	-0.000135016	0.0402144	FALSE	FALSE	FALSE	FALSE	FALSE	FALSE	FALSE	FALSE	FALSE	FALSE	FALSE	FALSE	FALSE
133266	766823	rpoBC	0.0399035	-0.000336459	0.0399035	FALSE	FALSE	FALSE	FALSE	FALSE	FALSE	FALSE	FALSE	FALSE	FALSE	FALSE	FALSE	FALSE
28776	761147	rpoBC	0.0398803	5.15916e-05	0.0398803	FALSE	FALSE	FALSE	FALSE	FALSE	FALSE	FALSE	FALSE	FALSE	FALSE	FALSE	FALSE	FALSE
3115	4407694	gid	0.0398528	-0.000100639	0.0398528	FALSE	FALSE	FALSE	FALSE	FALSE	FALSE	FALSE	FALSE	FALSE	FALSE	FALSE	FALSE	FALSE
28853	2289196	pncA	0.0397094	0.000466448	0.0397094	FALSE	FALSE	FALSE	FALSE	FALSE	FALSE	FALSE	FALSE	FALSE	FALSE	FALSE	FALSE	FALSE
4031	2288104	pncA	0.0396753	-9.27312e-05	0.0396753	FALSE	FALSE	FALSE	FALSE	FALSE	FALSE	FALSE	FALSE	FALSE	FALSE	FALSE	FALSE	FALSE
6263	2288227	pncA	0.0393117	-0.000128072	0.0393117	FALSE	FALSE	FALSE	FALSE	FALSE	FALSE	FALSE	FALSE	FALSE	FALSE	FALSE	FALSE	FALSE
28691	2289189	pncA	0.0391314	-0.000517417	0.0391314	FALSE	FALSE	TRUE	FALSE	FALSE	FALSE	FALSE	FALSE	FALSE	TRUE	FALSE	FALSE	FALSE
19781	2288853	pncA	0.0390707	0.000445443	0.0390707	FALSE	FALSE	TRUE	FALSE	FALSE	FALSE	FALSE	FALSE	FALSE	TRUE	FALSE	FALSE	FALSE
33151	1674263	FabG1-inhA	0.038876	8.61397e-05	0.038876	FALSE	FALSE	FALSE	FALSE	FALSE	FALSE	FALSE	FALSE	FALSE	FALSE	FALSE	FALSE	FALSE
23453	2288980	pncA	0.0388485	-0.000620646	0.0388485	FALSE	FALSE	FALSE	FALSE	FALSE	FALSE	FALSE	FALSE	FALSE	FALSE	FALSE	FALSE	FALSE
17196	1472337	rrs-rrl	0.0388257	2.31413e-05	0.0388257	FALSE	TRUE	FALSE	FALSE	FALSE	FALSE	FALSE	FALSE	FALSE	FALSE	FALSE	FALSE	FALSE
9820	2153730	KatG	0.0387993	-0.00595237	0.0387993	FALSE	FALSE	FALSE	FALSE	FALSE	FALSE	FALSE	FALSE	FALSE	FALSE	FALSE	FALSE	FALSE
52986	762434	rpoBC	0.0385324	0.0023618	0.0385324	FALSE	TRUE	FALSE	FALSE	FALSE	FALSE	FALSE	FALSE	FALSE	FALSE	FALSE	FALSE	FALSE
13355	2288616	pncA	0.038461	-0.000170246	0.038461	FALSE	FALSE	FALSE	FALSE	FALSE	FALSE	FALSE	FALSE	FALSE	FALSE	FALSE	FALSE	FALSE
32349	4038287	clpC	0.0381228	0.00545416	0.0381228	FALSE	TRUE	FALSE	FALSE	FALSE	FALSE	FALSE	FALSE	FALSE	FALSE	FALSE	FALSE	FALSE
36107	2289557	pncA	0.0380927	-0.000369852	0.0380927	FALSE	FALSE	FALSE	FALSE	FALSE	FALSE	FALSE	FALSE	FALSE	FALSE	FALSE	FALSE	FALSE
13283	2288612	pncA	0.0380567	-0.000164915	0.0380567	FALSE	FALSE	FALSE	FALSE	FALSE	FALSE	FALSE	FALSE	FALSE	FALSE	FALSE	FALSE	FALSE
9685	4407927	gid	0.0379077	-0.00956137	0.0379077	FALSE	TRUE	FALSE	FALSE	FALSE	FALSE	FALSE	FALSE	FALSE	FALSE	FALSE	FALSE	FALSE
8119	4407880	gid	0.0378573	-5.26066e-05	0.0378573	FALSE	FALSE	TRUE	FALSE	FALSE	FALSE	TRUE	FALSE	FALSE	FALSE	FALSE	FALSE	FALSE
10808	2726051	oxyR-ahpC	0.0378022	-0.00020162	0.0378022	FALSE	TRUE	FALSE	FALSE	FALSE	FALSE	FALSE	FALSE	FALSE	FALSE	FALSE	FALSE	FALSE
23903	2289005	pncA	0.037778	2.54206e-05	0.037778	FALSE	FALSE	FALSE	FALSE	FALSE	FALSE	FALSE	FALSE	FALSE	FALSE	FALSE	FALSE	FALSE
6119	2288219	pncA	0.0377579	-0.000122986	0.0377579	FALSE	FALSE	FALSE	FALSE	FALSE	FALSE	FALSE	FALSE	FALSE	FALSE	FALSE	FALSE	FALSE
72912	763531	rpoBC	0.0377009	-9.00099e-05	0.0377009	FALSE	TRUE	FALSE	FALSE	FALSE	FALSE	FALSE	FALSE	FALSE	FALSE	FALSE	FALSE	FALSE
40399	4328004	ethAR	0.0376571	-0.000103581	0.0376571	FALSE	TRUE	FALSE	FALSE	FALSE	FALSE	FALSE	FALSE	FALSE	FALSE	FALSE	FALSE	FALSE
12709	4408070	gid	0.0375972	4.8638e-05	0.0375972	FALSE	FALSE	FALSE	FALSE	FALSE	FALSE	FALSE	FALSE	FALSE	FALSE	FALSE	FALSE	FALSE
13195	4408084	gid	0.0372793	-9.49238e-05	0.0372793	FALSE	FALSE	FALSE	FALSE	FALSE	FALSE	FALSE	FALSE	FALSE	FALSE	FALSE	FALSE	FALSE
93462	1476165	rrs-rrl	0.0372732	-4.82189e-05	0.0372732	FALSE	FALSE	FALSE	FALSE	FALSE	FALSE	FALSE	FALSE	FALSE	FALSE	FALSE	FALSE	FALSE
11395	4408012	gid	0.0372253	7.12557e-05	0.0372253	FALSE	FALSE	FALSE	FALSE	FALSE	FALSE	FALSE	FALSE	FALSE	FALSE	FALSE	FALSE	FALSE
10243	4407955	gid	0.0372127	-7.78509e-05	0.0372127	FALSE	FALSE	TRUE	FALSE	FALSE	FALSE	TRUE	FALSE	FALSE	FALSE	FALSE	FALSE	FALSE
28943	2289201	pncA	0.0371169	7.50614e-05	0.0371169	FALSE	FALSE	FALSE	FALSE	FALSE	FALSE	FALSE	FALSE	FALSE	FALSE	FALSE	FALSE	FALSE
65958	1474779	rrs-rrl	0.0371017	4.7997e-05	0.0371017	FALSE	FALSE	FALSE	FALSE	FALSE	FALSE	FALSE	FALSE	FALSE	FALSE	FALSE	FALSE	FALSE
86142	764263	rpoBC	0.0370364	-0.000115572	0.0370364	FALSE	FALSE	FALSE	FALSE	FALSE	FALSE	FALSE	FALSE	FALSE	FALSE	FALSE	FALSE	FALSE
41608	2155383	KatG	0.0369727	-4.78302e-05	0.0369727	FALSE	FALSE	FALSE	FALSE	FALSE	FALSE	FALSE	FALSE	FALSE	FALSE	FALSE	FALSE	FALSE
28670	2715325	eis	0.0369364	-4.77832e-05	0.0369364	FALSE	FALSE	FALSE	FALSE	FALSE	FALSE	FALSE	FALSE	FALSE	FALSE	FALSE	FALSE	FALSE
9856	2153732	KatG	0.0366734	-0.00463703	0.0366734	FALSE	FALSE	FALSE	FALSE	FALSE	FALSE	FALSE	FALSE	FALSE	FALSE	FALSE	FALSE	FALSE
8207	2288334	pncA	0.036588	-0.000123601	0.036588	FALSE	FALSE	FALSE	FALSE	FALSE	FALSE	FALSE	FALSE	FALSE	FALSE	FALSE	FALSE	FALSE
66093	8644	gyrBA	0.0365738	-4.73141e-05	0.0365738	FALSE	FALSE	FALSE	FALSE	FALSE	FALSE	FALSE	FALSE	FALSE	FALSE	FALSE	FALSE	FALSE
36125	2289558	pncA	0.0361875	-0.000359268	0.0361875	FALSE	FALSE	FALSE	FALSE	FALSE	FALSE	FALSE	FALSE	FALSE	FALSE	FALSE	FALSE	FALSE
10081	4407949	gid	0.0360269	6.28107e-05	0.0360269	FALSE	FALSE	FALSE	FALSE	FALSE	FALSE	FALSE	FALSE	FALSE	FALSE	FALSE	FALSE	FALSE
14129	2288656	pncA	0.0357512	0.000158643	0.0357512	FALSE	FALSE	FALSE	FALSE	FALSE	FALSE	FALSE	FALSE	FALSE	FALSE	FALSE	FALSE	FALSE
23273	2288970	pncA	0.0357012	-0.000417833	0.0357012	FALSE	FALSE	FALSE	FALSE	FALSE	FALSE	FALSE	FALSE	FALSE	FALSE	FALSE	FALSE	FALSE
29149	4327383	ethAR	0.0353793	4.57688e-05	0.0353793	FALSE	FALSE	TRUE	FALSE	FALSE	FALSE	FALSE	FALSE	TRUE	FALSE	FALSE	FALSE	FALSE
95928	1476296	rrs-rrl	0.0352664	-8.16994e-05	0.0352664	FALSE	FALSE	FALSE	FALSE	FALSE	FALSE	FALSE	FALSE	FALSE	FALSE	FALSE	FALSE	FALSE
36071	2289555	pncA	0.0351098	-0.000344019	0.0351098	FALSE	FALSE	FALSE	FALSE	FALSE	FALSE	FALSE	FALSE	FALSE	FALSE	FALSE	FALSE	FALSE
4013	2288103	pncA	0.0350103	-8.20477e-05	0.0350103	FALSE	FALSE	FALSE	FALSE	FALSE	FALSE	FALSE	FALSE	FALSE	FALSE	FALSE	FALSE	FALSE
61590	762910	rpoBC	0.0349951	-4.52718e-05	0.0349951	FALSE	FALSE	FALSE	FALSE	FALSE	FALSE	FALSE	FALSE	FALSE	FALSE	FALSE	FALSE	FALSE
35135	2289504	pncA	0.0349773	0.000366006	0.0349773	FALSE	FALSE	FALSE	FALSE	FALSE	FALSE	FALSE	FALSE	FALSE	FALSE	FALSE	FALSE	FALSE
23525	2288984	pncA	0.0349125	-0.000495668	0.0349125	FALSE	FALSE	FALSE	FALSE	FALSE	FALSE	FALSE	FALSE	FALSE	FALSE	FALSE	FALSE	FALSE
36143	2289559	pncA	0.034862	0.000345347	0.034862	FALSE	FALSE	FALSE	FALSE	FALSE	FALSE	FALSE	FALSE	FALSE	FALSE	FALSE	FALSE	FALSE
108804	765511	rpoBC	0.0348198	4.50451e-05	0.0348198	FALSE	FALSE	FALSE	FALSE	FALSE	FALSE	FALSE	FALSE	FALSE	FALSE	FALSE	FALSE	FALSE
11451	4037224	clpC	0.034755	8.95439e-05	0.034755	FALSE	FALSE	FALSE	FALSE	FALSE	FALSE	FALSE	FALSE	FALSE	FALSE	FALSE	FALSE	FALSE
35755	4327747	ethAR	0.0347184	4.49139e-05	0.0347184	FALSE	FALSE	FALSE	FALSE	FALSE	FALSE	FALSE	FALSE	FALSE	FALSE	FALSE	FALSE	FALSE
100266	1476525	rrs-rrl	0.0347145	-4.49088e-05	0.0347145	FALSE	FALSE	FALSE	FALSE	FALSE	FALSE	FALSE	FALSE	FALSE	FALSE	FALSE	FALSE	FALSE
14111	2288655	pncA	0.0345173	-0.000156132	0.0345173	FALSE	FALSE	FALSE	FALSE	FALSE	FALSE	FALSE	FALSE	FALSE	FALSE	FALSE	FALSE	FALSE
27953	2289155	pncA	0.0341213	0.000120329	0.0341213	FALSE	FALSE	FALSE	FALSE	FALSE	FALSE	FALSE	FALSE	FALSE	FALSE	FALSE	FALSE	FALSE
49654	2155814	KatG	0.0340451	-4.40428e-05	0.0340451	FALSE	FALSE	FALSE	FALSE	FALSE	FALSE	FALSE	FALSE	FALSE	FALSE	FALSE	FALSE	FALSE
105510	765331	rpoBC	0.0340361	-8.80623e-05	0.0340361	FALSE	FALSE	FALSE	FALSE	FALSE	FALSE	FALSE	FALSE	FALSE	FALSE	FALSE	FALSE	FALSE
23399	2288977	pncA	0.0339541	-0.000441965	0.0339541	FALSE	FALSE	FALSE	FALSE	FALSE	FALSE	FALSE	FALSE	FALSE	FALSE	FALSE	FALSE	FALSE
11924	2726105	oxyR-ahpC	0.0338599	-0.00182488	0.0338599	FALSE	TRUE	FALSE	FALSE	FALSE	FALSE	FALSE	FALSE	FALSE	FALSE	FALSE	FALSE	FALSE
26297	2289096	pncA	0.0337569	0.000300074	0.0337569	FALSE	FALSE	TRUE	FALSE	FALSE	FALSE	FALSE	FALSE	FALSE	TRUE	FALSE	FALSE	FALSE
13229	2288609	pncA	0.0337428	-0.000149314	0.0337428	FALSE	FALSE	FALSE	FALSE	FALSE	FALSE	FALSE	FALSE	FALSE	FALSE	FALSE	FALSE	FALSE
23870	1834683	rpsA	0.0335942	-0.000151131	0.0335942	FALSE	FALSE	FALSE	FALSE	FALSE	FALSE	FALSE	FALSE	FALSE	FALSE	FALSE	FALSE	FALSE
29663	2289213	pncA	0.0335688	0.000294149	0.0335688	FALSE	FALSE	TRUE	FALSE	FALSE	FALSE	FALSE	FALSE	FALSE	TRUE	FALSE	FALSE	FALSE
19853	2288857	pncA	0.0334972	0.000529427	0.0334972	FALSE	FALSE	FALSE	FALSE	FALSE	FALSE	FALSE	FALSE	FALSE	FALSE	FALSE	FALSE	FALSE
64830	763090	rpoBC	0.0334112	-4.32228e-05	0.0334112	FALSE	FALSE	FALSE	FALSE	FALSE	FALSE	FALSE	FALSE	FALSE	FALSE	FALSE	FALSE	FALSE
100572	1476538	rrs-rrl	0.0332974	-4.30756e-05	0.0332974	FALSE	FALSE	FALSE	FALSE	FALSE	FALSE	FALSE	FALSE	FALSE	FALSE	FALSE	FALSE	FALSE
17832	760555	rpoBC	0.0332701	-0.000129064	0.0332701	FALSE	FALSE	FALSE	FALSE	FALSE	FALSE	FALSE	FALSE	FALSE	FALSE	FALSE	FALSE	FALSE
28771	4327370	ethAR	0.0332613	4.30289e-05	0.0332613	FALSE	FALSE	FALSE	FALSE	FALSE	FALSE	FALSE	FALSE	FALSE	FALSE	FALSE	FALSE	FALSE
13121	2288603	pncA	0.0331647	-0.000148043	0.0331647	FALSE	FALSE	FALSE	FALSE	FALSE	FALSE	FALSE	FALSE	FALSE	FALSE	FALSE	FALSE	FALSE
28025	2289159	pncA	0.0331263	-0.000134546	0.0331263	FALSE	FALSE	FALSE	FALSE	FALSE	FALSE	FALSE	FALSE	FALSE	FALSE	FALSE	FALSE	FALSE
36197	2289562	pncA	0.0330702	0.000353085	0.0330702	FALSE	FALSE	FALSE	FALSE	FALSE	FALSE	FALSE	FALSE	FALSE	FALSE	FALSE	FALSE	FALSE
36179	2289561	pncA	0.0330588	0.000323846	0.0330588	FALSE	FALSE	FALSE	FALSE	FALSE	FALSE	FALSE	FALSE	FALSE	FALSE	FALSE	FALSE	FALSE
109848	765569	rpoBC	0.0330123	4.27067e-05	0.0330123	FALSE	FALSE	FALSE	FALSE	FALSE	FALSE	FALSE	FALSE	FALSE	FALSE	FALSE	FALSE	FALSE
28043	2289160	pncA	0.0329879	-0.000352137	0.0329879	FALSE	FALSE	FALSE	FALSE	FALSE	FALSE	FALSE	FALSE	FALSE	FALSE	FALSE	FALSE	FALSE
8423	2288346	pncA	0.0327706	-0.00011167	0.0327706	FALSE	FALSE	FALSE	FALSE	FALSE	FALSE	FALSE	FALSE	FALSE	FALSE	FALSE	FALSE	FALSE
51742	2155928	KatG	0.0326514	-4.22398e-05	0.0326514	FALSE	FALSE	FALSE	FALSE	FALSE	FALSE	FALSE	FALSE	FALSE	FALSE	FALSE	FALSE	FALSE
28835	2289195	pncA	0.0325929	5.1336e-05	0.0325929	FALSE	FALSE	FALSE	FALSE	FALSE	FALSE	FALSE	FALSE	FALSE	FALSE	FALSE	FALSE	FALSE
9928	2153736	KatG	0.0325867	-0.00665867	0.0325867	FALSE	FALSE	FALSE	FALSE	FALSE	FALSE	FALSE	FALSE	FALSE	FALSE	FALSE	FALSE	FALSE
8297	2288339	pncA	0.0325579	0.000108886	0.0325579	FALSE	FALSE	FALSE	FALSE	FALSE	FALSE	FALSE	FALSE	FALSE	FALSE	FALSE	FALSE	FALSE
58296	762727	rpoBC	0.0325468	4.21046e-05	0.0325468	FALSE	FALSE	FALSE	FALSE	FALSE	FALSE	FALSE	FALSE	FALSE	FALSE	FALSE	FALSE	FALSE
35665	4327742	ethAR	0.0325356	4.209e-05	0.0325356	FALSE	FALSE	FALSE	FALSE	FALSE	FALSE	FALSE	FALSE	FALSE	FALSE	FALSE	FALSE	FALSE
144400	4247553	embCAB	0.0323058	4.17928e-05	0.0323058	FALSE	FALSE	FALSE	FALSE	FALSE	FALSE	FALSE	FALSE	FALSE	FALSE	FALSE	FALSE	FALSE
95568	1476280	rrs-rrl	0.0322203	-6.04378e-05	0.0322203	FALSE	FALSE	FALSE	FALSE	FALSE	FALSE	FALSE	FALSE	FALSE	FALSE	FALSE	FALSE	FALSE
8261	2288337	pncA	0.0320792	-0.000108026	0.0320792	FALSE	FALSE	FALSE	FALSE	FALSE	FALSE	FALSE	FALSE	FALSE	FALSE	FALSE	FALSE	FALSE
28022	2715291	eis	0.0318289	-8.23517e-05	0.0318289	FALSE	FALSE	FALSE	FALSE	FALSE	FALSE	FALSE	FALSE	FALSE	FALSE	FALSE	FALSE	FALSE
98508	764942	rpoBC	0.0318096	-0.000162085	0.0318096	FALSE	FALSE	FALSE	FALSE	FALSE	FALSE	FALSE	FALSE	FALSE	FALSE	FALSE	FALSE	FALSE
35683	4327743	ethAR	0.0316647	4.09633e-05	0.0316647	FALSE	FALSE	FALSE	FALSE	FALSE	FALSE	FALSE	FALSE	FALSE	FALSE	FALSE	FALSE	FALSE
83832	1475687	rrs-rrl	0.0316063	4.08878e-05	0.0316063	FALSE	FALSE	FALSE	FALSE	FALSE	FALSE	FALSE	FALSE	FALSE	FALSE	FALSE	FALSE	FALSE
8189	2288333	pncA	0.0315573	0.00010499	0.0315573	FALSE	FALSE	FALSE	FALSE	FALSE	FALSE	FALSE	FALSE	FALSE	FALSE	FALSE	FALSE	FALSE
26642	1834836	rpsA	0.0315555	-0.000555382	0.0315555	FALSE	FALSE	FALSE	FALSE	FALSE	FALSE	FALSE	FALSE	FALSE	FALSE	FALSE	FALSE	FALSE
27791	2289146	pncA	0.0314054	8.60725e-05	0.0314054	FALSE	FALSE	FALSE	FALSE	FALSE	FALSE	FALSE	FALSE	FALSE	FALSE	FALSE	FALSE	FALSE
34685	2289480	pncA	0.0313201	0.000340277	0.0313201	FALSE	FALSE	FALSE	FALSE	FALSE	FALSE	FALSE	FALSE	FALSE	FALSE	FALSE	FALSE	FALSE
96270	1476311	rrs-rrl	0.0313072	-5.63169e-05	0.0313072	FALSE	FALSE	FALSE	FALSE	FALSE	FALSE	FALSE	FALSE	FALSE	FALSE	FALSE	FALSE	FALSE
12347	2288560	pncA	0.0312696	-0.000138212	0.0312696	FALSE	FALSE	FALSE	FALSE	FALSE	FALSE	FALSE	FALSE	FALSE	FALSE	FALSE	FALSE	FALSE
27894	761104	rpoBC	0.0310753	-4.02009e-05	0.0310753	FALSE	FALSE	TRUE	FALSE	TRUE	FALSE	FALSE	FALSE	FALSE	FALSE	FALSE	FALSE	FALSE
12617	2288575	pncA	0.0309885	-0.000125973	0.0309885	FALSE	FALSE	FALSE	FALSE	FALSE	FALSE	FALSE	FALSE	FALSE	FALSE	FALSE	FALSE	FALSE
35117	2289503	pncA	0.030924	0.00031889	0.030924	FALSE	FALSE	FALSE	FALSE	FALSE	FALSE	FALSE	FALSE	FALSE	FALSE	FALSE	FALSE	FALSE
27683	2289140	pncA	0.0307874	0.000145676	0.0307874	FALSE	FALSE	TRUE	FALSE	FALSE	FALSE	FALSE	FALSE	FALSE	TRUE	FALSE	FALSE	FALSE
27858	761102	rpoBC	0.03072	9.10681e-05	0.03072	FALSE	FALSE	TRUE	FALSE	TRUE	FALSE	FALSE	FALSE	FALSE	FALSE	FALSE	FALSE	FALSE
35953	4327758	ethAR	0.03052	-3.94826e-05	0.03052	FALSE	FALSE	FALSE	FALSE	FALSE	FALSE	FALSE	FALSE	FALSE	FALSE	FALSE	FALSE	FALSE
102252	765150	rpoBC	0.0304568	0.000673846	0.0304568	FALSE	TRUE	FALSE	FALSE	FALSE	FALSE	FALSE	FALSE	FALSE	FALSE	FALSE	FALSE	FALSE
57016	2156196	KatG	0.0304489	-0.00043963	0.0304489	FALSE	FALSE	FALSE	FALSE	FALSE	FALSE	FALSE	FALSE	FALSE	FALSE	FALSE	FALSE	FALSE
13175	2288606	pncA	0.030379	-0.000133943	0.030379	FALSE	FALSE	FALSE	FALSE	FALSE	FALSE	FALSE	FALSE	FALSE	FALSE	FALSE	FALSE	FALSE
12455	2288566	pncA	0.0303619	-0.000143048	0.0303619	FALSE	FALSE	FALSE	FALSE	FALSE	FALSE	FALSE	FALSE	FALSE	FALSE	FALSE	FALSE	FALSE
35243	2289509	pncA	0.0302366	0.000315852	0.0302366	FALSE	FALSE	FALSE	FALSE	FALSE	FALSE	FALSE	FALSE	FALSE	FALSE	FALSE	FALSE	FALSE
27881	2289151	pncA	0.0298744	-0.000233612	0.0298744	FALSE	FALSE	FALSE	FALSE	FALSE	FALSE	FALSE	FALSE	FALSE	FALSE	FALSE	FALSE	FALSE
12527	2288570	pncA	0.0298019	-0.000138865	0.0298019	FALSE	FALSE	FALSE	FALSE	FALSE	FALSE	FALSE	FALSE	FALSE	FALSE	FALSE	FALSE	FALSE
9627	5520	gyrBA	0.0295729	0.000155739	0.0295729	FALSE	FALSE	FALSE	FALSE	FALSE	FALSE	FALSE	FALSE	FALSE	FALSE	FALSE	FALSE	FALSE
29066	2715347	eis	0.0294559	-3.81059e-05	0.0294559	FALSE	FALSE	FALSE	FALSE	FALSE	FALSE	FALSE	FALSE	FALSE	FALSE	FALSE	FALSE	FALSE
12725	2288581	pncA	0.0294035	-0.000137873	0.0294035	FALSE	FALSE	FALSE	FALSE	FALSE	FALSE	FALSE	FALSE	FALSE	FALSE	FALSE	FALSE	FALSE
17794	2154155	KatG	0.0293047	-3.79103e-05	0.0293047	FALSE	FALSE	FALSE	FALSE	FALSE	FALSE	FALSE	FALSE	FALSE	FALSE	FALSE	FALSE	FALSE
58530	762740	rpoBC	0.0291184	-3.76693e-05	0.0291184	FALSE	FALSE	FALSE	FALSE	FALSE	FALSE	FALSE	FALSE	FALSE	FALSE	FALSE	FALSE	FALSE
97386	1476369	rrs-rrl	0.0290823	3.76226e-05	0.0290823	FALSE	FALSE	FALSE	FALSE	FALSE	FALSE	FALSE	FALSE	FALSE	FALSE	FALSE	FALSE	FALSE
6083	2288217	pncA	0.0290612	-6.4741e-05	0.0290612	FALSE	FALSE	FALSE	FALSE	FALSE	FALSE	FALSE	FALSE	FALSE	FALSE	FALSE	FALSE	FALSE
10090	2153745	KatG	0.0289991	0.0061718	0.0289991	FALSE	FALSE	FALSE	FALSE	FALSE	FALSE	FALSE	FALSE	FALSE	FALSE	FALSE	FALSE	FALSE
9838	2153731	KatG	0.0289333	-0.00170281	0.0289333	FALSE	FALSE	FALSE	FALSE	FALSE	FALSE	FALSE	FALSE	FALSE	FALSE	FALSE	FALSE	FALSE
100248	1476524	rrs-rrl	0.0287624	-3.72088e-05	0.0287624	FALSE	FALSE	FALSE	FALSE	FALSE	FALSE	FALSE	FALSE	FALSE	FALSE	FALSE	FALSE	FALSE
42613	4328127	ethAR	0.0285738	-0.000888046	0.0285738	FALSE	FALSE	FALSE	FALSE	FALSE	FALSE	FALSE	FALSE	FALSE	FALSE	FALSE	FALSE	FALSE
11485	4408016	gid	0.0285075	-3.6879e-05	0.0285075	FALSE	FALSE	FALSE	FALSE	FALSE	FALSE	FALSE	FALSE	FALSE	FALSE	FALSE	FALSE	FALSE
66660	1474812	rrs-rrl	0.0284726	-6.28296e-05	0.0284726	FALSE	FALSE	FALSE	FALSE	FALSE	FALSE	FALSE	FALSE	FALSE	FALSE	FALSE	FALSE	FALSE
35791	4327749	ethAR	0.0284172	-3.67622e-05	0.0284172	FALSE	FALSE	FALSE	FALSE	FALSE	FALSE	FALSE	FALSE	FALSE	FALSE	FALSE	FALSE	FALSE
10162	2153749	KatG	0.0283007	0.00609472	0.0283007	FALSE	FALSE	FALSE	FALSE	FALSE	FALSE	FALSE	FALSE	FALSE	FALSE	FALSE	FALSE	FALSE
12840	1472137	rrs-rrl	0.0282662	3.24286e-05	0.0282662	FALSE	FALSE	FALSE	FALSE	FALSE	FALSE	FALSE	FALSE	FALSE	FALSE	FALSE	FALSE	FALSE
12671	2288578	pncA	0.0282541	-0.000134833	0.0282541	FALSE	FALSE	FALSE	FALSE	FALSE	FALSE	FALSE	FALSE	FALSE	FALSE	FALSE	FALSE	FALSE
27845	2289149	pncA	0.028186	-0.000100873	0.028186	FALSE	FALSE	TRUE	FALSE	FALSE	FALSE	FALSE	FALSE	FALSE	TRUE	FALSE	FALSE	FALSE
127182	766494	rpoBC	0.0281572	3.64259e-05	0.0281572	FALSE	FALSE	FALSE	FALSE	FALSE	FALSE	FALSE	FALSE	FALSE	FALSE	FALSE	FALSE	FALSE
46558	2155648	KatG	0.0281438	0.000121173	0.0281438	FALSE	FALSE	FALSE	FALSE	FALSE	FALSE	FALSE	FALSE	FALSE	FALSE	FALSE	FALSE	FALSE
10763	2288476	pncA	0.0280322	-0.000130417	0.0280322	FALSE	FALSE	FALSE	FALSE	FALSE	FALSE	FALSE	FALSE	FALSE	FALSE	FALSE	FALSE	FALSE
86784	1475817	rrs-rrl	0.0278847	-7.88481e-05	0.0278847	FALSE	FALSE	FALSE	FALSE	FALSE	FALSE	FALSE	FALSE	FALSE	FALSE	FALSE	FALSE	FALSE
27809	2289147	pncA	0.0278458	-8.14394e-05	0.0278458	FALSE	FALSE	FALSE	FALSE	FALSE	FALSE	FALSE	FALSE	FALSE	FALSE	FALSE	FALSE	FALSE
19943	2288862	pncA	0.0277409	0.000403222	0.0277409	FALSE	FALSE	FALSE	FALSE	FALSE	FALSE	FALSE	FALSE	FALSE	FALSE	FALSE	FALSE	FALSE
12473	2288567	pncA	0.0277181	-0.000116403	0.0277181	FALSE	FALSE	FALSE	FALSE	FALSE	FALSE	FALSE	FALSE	FALSE	FALSE	FALSE	FALSE	FALSE
12714	1472130	rrs-rrl	0.0276441	-3.57621e-05	0.0276441	FALSE	FALSE	FALSE	FALSE	FALSE	FALSE	FALSE	FALSE	FALSE	FALSE	FALSE	FALSE	FALSE
77422	4243880	embCAB	0.0275655	-7.13207e-05	0.0275655	FALSE	FALSE	FALSE	FALSE	FALSE	FALSE	FALSE	FALSE	FALSE	FALSE	FALSE	FALSE	FALSE
37594	2155163	KatG	0.0275625	-7.13132e-05	0.0275625	FALSE	FALSE	FALSE	FALSE	FALSE	FALSE	FALSE	FALSE	FALSE	FALSE	FALSE	FALSE	FALSE
28511	2289180	pncA	0.0275494	-0.000165427	0.0275494	FALSE	FALSE	TRUE	FALSE	FALSE	FALSE	FALSE	FALSE	FALSE	TRUE	FALSE	FALSE	FALSE
50423	4269722	aftB-ubiA	0.0274405	3.54987e-05	0.0274405	FALSE	FALSE	FALSE	FALSE	FALSE	FALSE	FALSE	FALSE	FALSE	FALSE	FALSE	FALSE	FALSE
12743	2288582	pncA	0.0274357	-0.000129789	0.0274357	FALSE	FALSE	FALSE	FALSE	FALSE	FALSE	FALSE	FALSE	FALSE	FALSE	FALSE	FALSE	FALSE
19436	2714846	eis	0.0273505	9.70444e-05	0.0273505	FALSE	FALSE	FALSE	FALSE	FALSE	FALSE	FALSE	FALSE	FALSE	FALSE	FALSE	FALSE	FALSE
27863	2289150	pncA	0.0272589	3.41584e-05	0.0272589	FALSE	FALSE	TRUE	FALSE	FALSE	FALSE	FALSE	FALSE	FALSE	TRUE	FALSE	FALSE	FALSE
28795	1674026	FabG1-inhA	0.0271952	-7.00304e-05	0.0271952	FALSE	FALSE	FALSE	FALSE	FALSE	FALSE	FALSE	FALSE	FALSE	FALSE	FALSE	FALSE	FALSE
35801	2289540	pncA	0.0271151	0.000271521	0.0271151	FALSE	FALSE	FALSE	FALSE	FALSE	FALSE	FALSE	FALSE	FALSE	FALSE	FALSE	FALSE	FALSE
23597	2288988	pncA	0.0270541	-0.000346146	0.0270541	FALSE	FALSE	TRUE	FALSE	FALSE	FALSE	FALSE	FALSE	FALSE	TRUE	FALSE	FALSE	FALSE
39340	2155259	KatG	0.0267928	-3.46608e-05	0.0267928	FALSE	FALSE	FALSE	FALSE	FALSE	FALSE	FALSE	FALSE	FALSE	FALSE	FALSE	FALSE	FALSE
28547	2289181	pncA	0.0267826	-0.000254487	0.0267826	FALSE	FALSE	FALSE	FALSE	FALSE	FALSE	FALSE	FALSE	FALSE	FALSE	FALSE	FALSE	FALSE
35207	2289507	pncA	0.0264973	0.000275295	0.0264973	FALSE	FALSE	FALSE	FALSE	FALSE	FALSE	FALSE	FALSE	FALSE	FALSE	FALSE	FALSE	FALSE
17650	2154147	KatG	0.0264852	3.42629e-05	0.0264852	FALSE	FALSE	FALSE	FALSE	FALSE	FALSE	FALSE	FALSE	FALSE	FALSE	FALSE	FALSE	FALSE
23561	2288986	pncA	0.0264811	0.000355738	0.0264811	FALSE	FALSE	FALSE	FALSE	FALSE	FALSE	FALSE	FALSE	FALSE	FALSE	FALSE	FALSE	FALSE
17776	2154154	KatG	0.0264754	-3.42502e-05	0.0264754	FALSE	FALSE	FALSE	FALSE	FALSE	FALSE	FALSE	FALSE	FALSE	FALSE	FALSE	FALSE	FALSE
28763	2289192	pncA	0.0264438	-0.000222204	0.0264438	FALSE	FALSE	TRUE	FALSE	FALSE	FALSE	FALSE	FALSE	FALSE	TRUE	FALSE	FALSE	FALSE
28637	2289186	pncA	0.0263585	6.70248e-05	0.0263585	FALSE	FALSE	TRUE	FALSE	FALSE	FALSE	FALSE	FALSE	FALSE	TRUE	FALSE	FALSE	FALSE
4103	2288108	pncA	0.0263525	-6.11047e-05	0.0263525	FALSE	FALSE	FALSE	FALSE	FALSE	FALSE	FALSE	FALSE	FALSE	FALSE	FALSE	FALSE	FALSE
27917	2289153	pncA	0.0263025	-8.40271e-05	0.0263025	FALSE	FALSE	FALSE	FALSE	FALSE	FALSE	FALSE	FALSE	FALSE	FALSE	FALSE	FALSE	FALSE
14273	2288664	pncA	0.0262643	-0.000115281	0.0262643	FALSE	FALSE	FALSE	FALSE	FALSE	FALSE	FALSE	FALSE	FALSE	FALSE	FALSE	FALSE	FALSE
34716	761441	rpoBC	0.0262357	9.5749e-05	0.0262357	FALSE	FALSE	FALSE	FALSE	FALSE	FALSE	FALSE	FALSE	FALSE	FALSE	FALSE	FALSE	FALSE
10673	2288471	pncA	0.0262333	-0.00011443	0.0262333	FALSE	FALSE	FALSE	FALSE	FALSE	FALSE	FALSE	FALSE	FALSE	FALSE	FALSE	FALSE	FALSE
9964	2153738	KatG	0.0261632	-0.00642006	0.0261632	FALSE	FALSE	FALSE	FALSE	FALSE	FALSE	FALSE	FALSE	FALSE	FALSE	FALSE	FALSE	FALSE
7993	4407873	gid	0.0260132	-0.000364506	0.0260132	FALSE	TRUE	FALSE	FALSE	FALSE	FALSE	FALSE	FALSE	FALSE	FALSE	FALSE	FALSE	FALSE
65472	1474754	rrs-rrl	0.0259288	-6.50264e-05	0.0259288	FALSE	FALSE	FALSE	FALSE	FALSE	FALSE	FALSE	FALSE	FALSE	FALSE	FALSE	FALSE	FALSE
6047	2288215	pncA	0.0258615	-5.80544e-05	0.0258615	FALSE	FALSE	FALSE	FALSE	FALSE	FALSE	FALSE	FALSE	FALSE	FALSE	FALSE	FALSE	FALSE
87996	764363	rpoBC	0.0258354	-0.000352096	0.0258354	FALSE	FALSE	FALSE	FALSE	FALSE	FALSE	FALSE	FALSE	FALSE	FALSE	FALSE	FALSE	FALSE
67371	8715	gyrBA	0.0257761	-6.14461e-05	0.0257761	FALSE	FALSE	FALSE	FALSE	FALSE	FALSE	FALSE	FALSE	FALSE	FALSE	FALSE	FALSE	FALSE
17614	2154145	KatG	0.0257018	-3.32494e-05	0.0257018	FALSE	FALSE	FALSE	FALSE	FALSE	FALSE	FALSE	FALSE	FALSE	FALSE	FALSE	FALSE	FALSE
108084	765471	rpoBC	0.0255509	3.30542e-05	0.0255509	FALSE	FALSE	FALSE	FALSE	FALSE	FALSE	FALSE	FALSE	FALSE	FALSE	FALSE	FALSE	FALSE
58080	762715	rpoBC	0.0255309	6.50239e-05	0.0255309	FALSE	FALSE	FALSE	FALSE	FALSE	FALSE	FALSE	FALSE	FALSE	FALSE	FALSE	FALSE	FALSE
29462	2715369	eis	0.0254204	-0.000530422	0.0254204	FALSE	FALSE	TRUE	FALSE	FALSE	FALSE	FALSE	FALSE	FALSE	FALSE	FALSE	FALSE	TRUE
27925	4327325	ethAR	0.0253596	-0.000101216	0.0253596	FALSE	FALSE	FALSE	FALSE	FALSE	FALSE	FALSE	FALSE	FALSE	FALSE	FALSE	FALSE	FALSE
8117	2288329	pncA	0.0252343	8.32555e-05	0.0252343	FALSE	FALSE	FALSE	FALSE	FALSE	FALSE	FALSE	FALSE	FALSE	FALSE	FALSE	FALSE	FALSE
13301	2288613	pncA	0.0252162	-0.000110555	0.0252162	FALSE	FALSE	FALSE	FALSE	FALSE	FALSE	FALSE	FALSE	FALSE	FALSE	FALSE	FALSE	FALSE
36462	761535	rpoBC	0.0251773	-6.06571e-05	0.0251773	FALSE	FALSE	FALSE	FALSE	FALSE	FALSE	FALSE	FALSE	FALSE	FALSE	FALSE	FALSE	FALSE
5635	4407790	gid	0.0251159	-7.65444e-05	0.0251159	FALSE	FALSE	FALSE	FALSE	FALSE	FALSE	FALSE	FALSE	FALSE	FALSE	FALSE	FALSE	FALSE
8711	2288362	pncA	0.0251065	-0.000116917	0.0251065	FALSE	FALSE	FALSE	FALSE	FALSE	FALSE	FALSE	FALSE	FALSE	FALSE	FALSE	FALSE	FALSE
23975	2289009	pncA	0.0250623	0.000370731	0.0250623	FALSE	FALSE	FALSE	FALSE	FALSE	FALSE	FALSE	FALSE	FALSE	FALSE	FALSE	FALSE	FALSE
35099	2289502	pncA	0.0250423	0.000251779	0.0250423	FALSE	FALSE	FALSE	FALSE	FALSE	FALSE	FALSE	FALSE	FALSE	FALSE	FALSE	FALSE	FALSE
100554	1476537	rrs-rrl	0.0249228	-3.22417e-05	0.0249228	FALSE	FALSE	FALSE	FALSE	FALSE	FALSE	FALSE	FALSE	FALSE	FALSE	FALSE	FALSE	FALSE
19889	2288859	pncA	0.0248011	-0.00038664	0.0248011	FALSE	FALSE	TRUE	FALSE	FALSE	FALSE	FALSE	FALSE	FALSE	TRUE	FALSE	FALSE	FALSE
117156	765973	rpoBC	0.024742	-6.33952e-05	0.024742	FALSE	FALSE	FALSE	FALSE	FALSE	FALSE	FALSE	FALSE	FALSE	FALSE	FALSE	FALSE	FALSE
13967	2288647	pncA	0.0247085	-0.000110018	0.0247085	FALSE	FALSE	FALSE	FALSE	FALSE	FALSE	FALSE	FALSE	FALSE	FALSE	FALSE	FALSE	FALSE
28709	2289190	pncA	0.0246954	-0.000302473	0.0246954	FALSE	FALSE	FALSE	FALSE	FALSE	FALSE	FALSE	FALSE	FALSE	FALSE	FALSE	FALSE	FALSE
23543	2288985	pncA	0.0246786	-0.000390049	0.0246786	FALSE	FALSE	FALSE	FALSE	FALSE	FALSE	FALSE	FALSE	FALSE	FALSE	FALSE	FALSE	FALSE
25350	1472741	rrs-rrl	0.0246194	-3.18492e-05	0.0246194	FALSE	FALSE	FALSE	FALSE	FALSE	FALSE	FALSE	FALSE	FALSE	FALSE	FALSE	FALSE	FALSE
13103	2288602	pncA	0.0245708	-0.000108899	0.0245708	FALSE	FALSE	FALSE	FALSE	FALSE	FALSE	FALSE	FALSE	FALSE	FALSE	FALSE	FALSE	FALSE
14291	2288665	pncA	0.0245189	-0.000109304	0.0245189	FALSE	FALSE	FALSE	FALSE	FALSE	FALSE	FALSE	FALSE	FALSE	FALSE	FALSE	FALSE	FALSE
3977	2288101	pncA	0.0244764	-5.70063e-05	0.0244764	FALSE	FALSE	FALSE	FALSE	FALSE	FALSE	FALSE	FALSE	FALSE	FALSE	FALSE	FALSE	FALSE
13247	2288610	pncA	0.0244251	-0.000109807	0.0244251	FALSE	FALSE	FALSE	FALSE	FALSE	FALSE	FALSE	FALSE	FALSE	FALSE	FALSE	FALSE	FALSE
28133	2289165	pncA	0.0243658	-0.000105186	0.0243658	FALSE	FALSE	FALSE	FALSE	FALSE	FALSE	FALSE	FALSE	FALSE	FALSE	FALSE	FALSE	FALSE
17542	2154141	KatG	0.0243335	-3.14793e-05	0.0243335	FALSE	FALSE	FALSE	FALSE	FALSE	FALSE	FALSE	FALSE	FALSE	FALSE	FALSE	FALSE	FALSE
10511	2288462	pncA	0.0242973	-0.000108366	0.0242973	FALSE	FALSE	FALSE	FALSE	FALSE	FALSE	FALSE	FALSE	FALSE	FALSE	FALSE	FALSE	FALSE
6101	2288218	pncA	0.0242873	-8.08744e-05	0.0242873	FALSE	FALSE	FALSE	FALSE	FALSE	FALSE	FALSE	FALSE	FALSE	FALSE	FALSE	FALSE	FALSE
21203	2288921	pncA	0.0242468	0.000276426	0.0242468	FALSE	FALSE	FALSE	FALSE	FALSE	FALSE	FALSE	FALSE	FALSE	FALSE	FALSE	FALSE	FALSE
16073	2288739	pncA	0.0242301	-0.000228727	0.0242301	FALSE	FALSE	FALSE	FALSE	FALSE	FALSE	FALSE	FALSE	FALSE	FALSE	FALSE	FALSE	FALSE
35737	4327746	ethAR	0.0241622	3.12577e-05	0.0241622	FALSE	FALSE	FALSE	FALSE	FALSE	FALSE	FALSE	FALSE	FALSE	FALSE	FALSE	FALSE	FALSE
12599	2288574	pncA	0.0241568	0.000104713	0.0241568	FALSE	FALSE	FALSE	FALSE	FALSE	FALSE	FALSE	FALSE	FALSE	FALSE	FALSE	FALSE	FALSE
28843	4327374	ethAR	0.0241541	3.12472e-05	0.0241541	FALSE	FALSE	FALSE	FALSE	FALSE	FALSE	FALSE	FALSE	FALSE	FALSE	FALSE	FALSE	FALSE
21221	2288922	pncA	0.0240677	0.000273295	0.0240677	FALSE	FALSE	FALSE	FALSE	FALSE	FALSE	FALSE	FALSE	FALSE	FALSE	FALSE	FALSE	FALSE
98400	764936	rpoBC	0.0239461	-3.09781e-05	0.0239461	FALSE	FALSE	FALSE	FALSE	FALSE	FALSE	FALSE	FALSE	FALSE	FALSE	FALSE	FALSE	FALSE
12590	2726139	oxyR-ahpC	0.023843	-3.08448e-05	0.023843	FALSE	FALSE	FALSE	FALSE	FALSE	FALSE	FALSE	FALSE	FALSE	FALSE	FALSE	FALSE	FALSE
68262	1474896	rrs-rrl	0.0238064	3.07974e-05	0.0238064	FALSE	FALSE	FALSE	FALSE	FALSE	FALSE	FALSE	FALSE	FALSE	FALSE	FALSE	FALSE	FALSE
28609	4327361	ethAR	0.0235446	-2.25088e-05	0.0235446	FALSE	FALSE	TRUE	FALSE	FALSE	FALSE	FALSE	FALSE	TRUE	FALSE	FALSE	FALSE	FALSE
28825	4327373	ethAR	0.0235298	3.04395e-05	0.0235298	FALSE	FALSE	FALSE	FALSE	FALSE	FALSE	FALSE	FALSE	FALSE	FALSE	FALSE	FALSE	FALSE
9766	2153727	KatG	0.0235172	-6.35212e-05	0.0235172	FALSE	FALSE	FALSE	FALSE	FALSE	FALSE	FALSE	FALSE	FALSE	FALSE	FALSE	FALSE	FALSE
24047	2289013	pncA	0.0234634	0.000146781	0.0234634	FALSE	FALSE	FALSE	FALSE	FALSE	FALSE	FALSE	FALSE	FALSE	FALSE	FALSE	FALSE	FALSE
8891	2288372	pncA	0.0234324	-0.00010374	0.0234324	FALSE	FALSE	FALSE	FALSE	FALSE	FALSE	FALSE	FALSE	FALSE	FALSE	FALSE	FALSE	FALSE
9910	2153735	KatG	0.0234319	-0.00360427	0.0234319	FALSE	FALSE	FALSE	FALSE	FALSE	FALSE	FALSE	FALSE	FALSE	FALSE	FALSE	FALSE	FALSE
6209	2288224	pncA	0.0233285	-7.58226e-05	0.0233285	FALSE	FALSE	FALSE	FALSE	FALSE	FALSE	FALSE	FALSE	FALSE	FALSE	FALSE	FALSE	FALSE
12509	2288569	pncA	0.0232112	-0.000110292	0.0232112	FALSE	FALSE	FALSE	FALSE	FALSE	FALSE	FALSE	FALSE	FALSE	FALSE	FALSE	FALSE	FALSE
10169	2288443	pncA	0.0231623	0.000103972	0.0231623	FALSE	FALSE	FALSE	FALSE	FALSE	FALSE	FALSE	FALSE	FALSE	FALSE	FALSE	FALSE	FALSE
10187	2288444	pncA	0.0230263	8.78132e-05	0.0230263	FALSE	FALSE	FALSE	FALSE	FALSE	FALSE	FALSE	FALSE	FALSE	FALSE	FALSE	FALSE	FALSE
35747	2289537	pncA	0.0230171	0.000223064	0.0230171	FALSE	FALSE	FALSE	FALSE	FALSE	FALSE	FALSE	FALSE	FALSE	FALSE	FALSE	FALSE	FALSE
10781	2288477	pncA	0.0229923	-0.000102614	0.0229923	FALSE	FALSE	FALSE	FALSE	FALSE	FALSE	FALSE	FALSE	FALSE	FALSE	FALSE	FALSE	FALSE
29162	1834965	rpsA	0.0229594	-5.86426e-05	0.0229594	FALSE	FALSE	FALSE	FALSE	FALSE	FALSE	FALSE	FALSE	FALSE	FALSE	FALSE	FALSE	FALSE
9802	2153729	KatG	0.0228572	-0.00406734	0.0228572	FALSE	FALSE	FALSE	FALSE	FALSE	FALSE	FALSE	FALSE	FALSE	FALSE	FALSE	FALSE	FALSE
16678	2154097	KatG	0.0228291	2.95331e-05	0.0228291	FALSE	FALSE	FALSE	FALSE	FALSE	FALSE	FALSE	FALSE	FALSE	FALSE	FALSE	FALSE	FALSE
98364	764934	rpoBC	0.0228209	-2.95225e-05	0.0228209	FALSE	FALSE	FALSE	FALSE	FALSE	FALSE	FALSE	FALSE	FALSE	FALSE	FALSE	FALSE	FALSE
176476	4249327	embCAB	0.0227406	-2.94186e-05	0.0227406	FALSE	FALSE	FALSE	FALSE	FALSE	FALSE	FALSE	FALSE	FALSE	FALSE	FALSE	FALSE	FALSE
91200	764538	rpoBC	0.0227327	-2.94084e-05	0.0227327	FALSE	FALSE	FALSE	FALSE	FALSE	FALSE	FALSE	FALSE	FALSE	FALSE	FALSE	FALSE	FALSE
138342	767099	rpoBC	0.0225777	-2.9208e-05	0.0225777	FALSE	FALSE	FALSE	FALSE	FALSE	FALSE	FALSE	FALSE	FALSE	FALSE	FALSE	FALSE	FALSE
65328	1474747	rrs-rrl	0.0225634	-5.81671e-05	0.0225634	FALSE	FALSE	FALSE	FALSE	FALSE	FALSE	FALSE	FALSE	FALSE	FALSE	FALSE	FALSE	FALSE
15893	2288731	pncA	0.0224813	-0.000184448	0.0224813	FALSE	FALSE	FALSE	FALSE	FALSE	FALSE	FALSE	FALSE	FALSE	FALSE	FALSE	FALSE	FALSE
17567	2288787	pncA	0.0224677	8.52318e-05	0.0224677	FALSE	FALSE	FALSE	FALSE	FALSE	FALSE	FALSE	FALSE	FALSE	FALSE	FALSE	FALSE	FALSE
12419	2288564	pncA	0.0224264	0.000100821	0.0224264	FALSE	FALSE	FALSE	FALSE	FALSE	FALSE	FALSE	FALSE	FALSE	FALSE	FALSE	FALSE	FALSE
79338	763886	rpoBC	0.0224164	-0.000340988	0.0224164	FALSE	TRUE	FALSE	FALSE	FALSE	FALSE	FALSE	FALSE	FALSE	FALSE	FALSE	FALSE	FALSE
95190	1476260	rrs-rrl	0.0224015	-3.43591e-05	0.0224015	FALSE	FALSE	FALSE	FALSE	FALSE	FALSE	FALSE	FALSE	FALSE	FALSE	FALSE	FALSE	FALSE
34109	2289449	pncA	0.0223815	-0.000266161	0.0223815	FALSE	FALSE	FALSE	FALSE	FALSE	FALSE	FALSE	FALSE	FALSE	FALSE	FALSE	FALSE	FALSE
35935	4327757	ethAR	0.0223054	2.88557e-05	0.0223054	FALSE	FALSE	FALSE	FALSE	FALSE	FALSE	FALSE	FALSE	FALSE	FALSE	FALSE	FALSE	FALSE
83490	1475672	rrs-rrl	0.0222869	2.88317e-05	0.0222869	FALSE	FALSE	FALSE	FALSE	FALSE	FALSE	FALSE	FALSE	FALSE	FALSE	FALSE	FALSE	FALSE
35693	2289534	pncA	0.0222291	0.000221412	0.0222291	FALSE	FALSE	FALSE	FALSE	FALSE	FALSE	FALSE	FALSE	FALSE	FALSE	FALSE	FALSE	FALSE
23741	2288996	pncA	0.0221779	-6.5071e-05	0.0221779	FALSE	FALSE	FALSE	FALSE	FALSE	FALSE	FALSE	FALSE	FALSE	FALSE	FALSE	FALSE	FALSE
37679	4269024	aftB-ubiA	0.0220809	-0.000218347	0.0220809	FALSE	FALSE	FALSE	FALSE	FALSE	FALSE	FALSE	FALSE	FALSE	FALSE	FALSE	FALSE	FALSE
10205	2288445	pncA	0.0220599	8.92479e-05	0.0220599	FALSE	FALSE	FALSE	FALSE	FALSE	FALSE	FALSE	FALSE	FALSE	FALSE	FALSE	FALSE	FALSE
35297	2289512	pncA	0.0219398	0.000230762	0.0219398	FALSE	FALSE	FALSE	FALSE	FALSE	FALSE	FALSE	FALSE	FALSE	FALSE	FALSE	FALSE	FALSE
10477	4407967	gid	0.0218721	-0.00169429	0.0218721	FALSE	FALSE	TRUE	FALSE	FALSE	FALSE	TRUE	FALSE	FALSE	FALSE	FALSE	FALSE	FALSE
42487	4328120	ethAR	0.0218173	2.82242e-05	0.0218173	FALSE	FALSE	FALSE	FALSE	FALSE	FALSE	FALSE	FALSE	FALSE	FALSE	FALSE	FALSE	FALSE
16786	2154103	KatG	0.0217861	-2.81839e-05	0.0217861	FALSE	FALSE	FALSE	FALSE	FALSE	FALSE	FALSE	FALSE	FALSE	FALSE	FALSE	FALSE	FALSE
23813	2289000	pncA	0.0217657	0.000321095	0.0217657	FALSE	FALSE	FALSE	FALSE	FALSE	FALSE	FALSE	FALSE	FALSE	FALSE	FALSE	FALSE	FALSE
1505	781395	rpsL	0.0217575	-0.00775124	0.0217575	FALSE	FALSE	FALSE	FALSE	FALSE	FALSE	FALSE	FALSE	FALSE	FALSE	FALSE	FALSE	FALSE
28655	2289187	pncA	0.0216717	-0.000248356	0.0216717	FALSE	FALSE	FALSE	FALSE	FALSE	FALSE	FALSE	FALSE	FALSE	FALSE	FALSE	FALSE	FALSE
10097	2288439	pncA	0.0216065	-0.00010664	0.0216065	FALSE	FALSE	FALSE	FALSE	FALSE	FALSE	FALSE	FALSE	FALSE	FALSE	FALSE	FALSE	FALSE
68638	4243392	embCAB	0.0216033	-0.000789212	0.0216033	FALSE	FALSE	FALSE	FALSE	FALSE	FALSE	FALSE	FALSE	FALSE	FALSE	FALSE	FALSE	FALSE
106296	1476843	rrs-rrl	0.0215889	-2.79287e-05	0.0215889	FALSE	FALSE	FALSE	FALSE	FALSE	FALSE	FALSE	FALSE	FALSE	FALSE	FALSE	FALSE	FALSE
35675	2289533	pncA	0.0215131	-0.000213214	0.0215131	FALSE	FALSE	FALSE	FALSE	FALSE	FALSE	FALSE	FALSE	FALSE	FALSE	FALSE	FALSE	FALSE
28997	2289204	pncA	0.0214856	0.000119292	0.0214856	FALSE	FALSE	TRUE	FALSE	FALSE	FALSE	FALSE	FALSE	FALSE	TRUE	FALSE	FALSE	FALSE
3995	2288102	pncA	0.021484	4.94866e-05	0.021484	FALSE	FALSE	FALSE	FALSE	FALSE	FALSE	FALSE	FALSE	FALSE	FALSE	FALSE	FALSE	FALSE
16055	2288738	pncA	0.0214714	-0.000210851	0.0214714	FALSE	FALSE	FALSE	FALSE	FALSE	FALSE	FALSE	FALSE	FALSE	FALSE	FALSE	FALSE	FALSE
29113	4327381	ethAR	0.0214551	2.77556e-05	0.0214551	FALSE	FALSE	FALSE	FALSE	FALSE	FALSE	FALSE	FALSE	FALSE	FALSE	FALSE	FALSE	FALSE
8233	4326427	ethAR	0.0213437	-2.98385e-05	0.0213437	FALSE	FALSE	FALSE	FALSE	FALSE	FALSE	FALSE	FALSE	FALSE	FALSE	FALSE	FALSE	FALSE
17603	2288789	pncA	0.021235	0.000246653	0.021235	FALSE	FALSE	FALSE	FALSE	FALSE	FALSE	FALSE	FALSE	FALSE	FALSE	FALSE	FALSE	FALSE
12275	2288556	pncA	0.0212261	-9.31315e-05	0.0212261	FALSE	FALSE	FALSE	FALSE	FALSE	FALSE	FALSE	FALSE	FALSE	FALSE	FALSE	FALSE	FALSE
19925	2288861	pncA	0.0212087	-0.000334122	0.0212087	FALSE	FALSE	FALSE	FALSE	FALSE	FALSE	FALSE	FALSE	FALSE	FALSE	FALSE	FALSE	FALSE
16714	2154099	KatG	0.0211607	-2.73747e-05	0.0211607	FALSE	FALSE	FALSE	FALSE	FALSE	FALSE	FALSE	FALSE	FALSE	FALSE	FALSE	FALSE	FALSE
8351	2288342	pncA	0.0210814	-7.16165e-05	0.0210814	FALSE	FALSE	FALSE	FALSE	FALSE	FALSE	FALSE	FALSE	FALSE	FALSE	FALSE	FALSE	FALSE
89682	1475966	rrs-rrl	0.0210791	-2.72692e-05	0.0210791	FALSE	FALSE	FALSE	FALSE	FALSE	FALSE	FALSE	FALSE	FALSE	FALSE	FALSE	FALSE	FALSE
3923	2288098	pncA	0.0210711	-8.45462e-05	0.0210711	FALSE	FALSE	FALSE	FALSE	FALSE	FALSE	FALSE	FALSE	FALSE	FALSE	FALSE	FALSE	FALSE
8369	2288343	pncA	0.0210614	-7.18316e-05	0.0210614	FALSE	FALSE	FALSE	FALSE	FALSE	FALSE	FALSE	FALSE	FALSE	FALSE	FALSE	FALSE	FALSE
29229	6608	gyrBA	0.0210607	3.09117e-05	0.0210607	FALSE	FALSE	FALSE	FALSE	FALSE	FALSE	FALSE	FALSE	FALSE	FALSE	FALSE	FALSE	FALSE
8387	2288344	pncA	0.02103	-7.19816e-05	0.02103	FALSE	FALSE	FALSE	FALSE	FALSE	FALSE	FALSE	FALSE	FALSE	FALSE	FALSE	FALSE	FALSE
27773	2289145	pncA	0.0209235	-0.000118532	0.0209235	FALSE	FALSE	FALSE	FALSE	FALSE	FALSE	FALSE	FALSE	FALSE	FALSE	FALSE	FALSE	FALSE
28781	2289193	pncA	0.0208554	1.89109e-05	0.0208554	FALSE	FALSE	FALSE	FALSE	FALSE	FALSE	FALSE	FALSE	FALSE	FALSE	FALSE	FALSE	FALSE
29095	4327380	ethAR	0.0208517	-5.4723e-05	0.0208517	FALSE	FALSE	TRUE	FALSE	FALSE	FALSE	FALSE	FALSE	TRUE	FALSE	FALSE	FALSE	FALSE
34145	2289451	pncA	0.0206518	-0.000245026	0.0206518	FALSE	FALSE	FALSE	FALSE	FALSE	FALSE	FALSE	FALSE	FALSE	FALSE	FALSE	FALSE	FALSE
28393	4327350	ethAR	0.0206243	-2.92576e-05	0.0206243	FALSE	FALSE	TRUE	FALSE	FALSE	FALSE	FALSE	FALSE	TRUE	FALSE	FALSE	FALSE	FALSE
76846	4243848	embCAB	0.02059	-0.000156794	0.02059	FALSE	TRUE	FALSE	FALSE	FALSE	FALSE	FALSE	FALSE	FALSE	FALSE	FALSE	FALSE	FALSE
35845	4327752	ethAR	0.0205344	-2.65646e-05	0.0205344	FALSE	FALSE	FALSE	FALSE	FALSE	FALSE	FALSE	FALSE	FALSE	FALSE	FALSE	FALSE	FALSE
5957	2288210	pncA	0.0205251	-4.54028e-05	0.0205251	FALSE	FALSE	FALSE	FALSE	FALSE	FALSE	FALSE	FALSE	FALSE	FALSE	FALSE	FALSE	FALSE
28807	4327372	ethAR	0.0204375	-2.64392e-05	0.0204375	FALSE	FALSE	FALSE	FALSE	FALSE	FALSE	FALSE	FALSE	FALSE	FALSE	FALSE	FALSE	FALSE
21869	2288953	pncA	0.0204028	0.000167255	0.0204028	FALSE	FALSE	TRUE	FALSE	FALSE	FALSE	FALSE	FALSE	FALSE	TRUE	FALSE	FALSE	FALSE
28079	2289162	pncA	0.020393	-9.13876e-05	0.020393	FALSE	FALSE	TRUE	FALSE	FALSE	FALSE	FALSE	FALSE	FALSE	TRUE	FALSE	FALSE	FALSE
16948	2154108	KatG	0.0202882	2.62461e-05	0.0202882	FALSE	FALSE	TRUE	TRUE	FALSE	FALSE	FALSE	FALSE	FALSE	FALSE	FALSE	FALSE	FALSE
36133	4327768	ethAR	0.0202782	-2.62331e-05	0.0202782	FALSE	FALSE	FALSE	FALSE	FALSE	FALSE	FALSE	FALSE	FALSE	FALSE	FALSE	FALSE	FALSE
4017	4036927	clpC	0.0202674	-0.000315111	0.0202674	FALSE	FALSE	FALSE	FALSE	FALSE	FALSE	FALSE	FALSE	FALSE	FALSE	FALSE	FALSE	FALSE
17848	2154158	KatG	0.0201987	2.61303e-05	0.0201987	FALSE	FALSE	FALSE	FALSE	FALSE	FALSE	FALSE	FALSE	FALSE	FALSE	FALSE	FALSE	FALSE
54706	4242653	embCAB	0.020162	-2.60828e-05	0.020162	FALSE	FALSE	FALSE	FALSE	FALSE	FALSE	FALSE	FALSE	FALSE	FALSE	FALSE	FALSE	FALSE
25530	1472751	rrs-rrl	0.0201206	0.000114987	0.0201206	FALSE	FALSE	FALSE	FALSE	FALSE	FALSE	FALSE	FALSE	FALSE	FALSE	FALSE	FALSE	FALSE
12587	4267647	aftB-ubiA	0.0201076	0.0007949	0.0201076	FALSE	TRUE	FALSE	FALSE	FALSE	FALSE	FALSE	FALSE	FALSE	FALSE	FALSE	FALSE	FALSE
10981	4407993	gid	0.0200103	2.58866e-05	0.0200103	FALSE	FALSE	FALSE	FALSE	FALSE	FALSE	FALSE	FALSE	FALSE	FALSE	FALSE	FALSE	FALSE
24018	1472679	rrs-rrl	0.0199567	-2.58171e-05	0.0199567	FALSE	FALSE	FALSE	FALSE	FALSE	FALSE	FALSE	FALSE	FALSE	FALSE	FALSE	FALSE	FALSE
35657	2289532	pncA	0.0199208	-0.000197858	0.0199208	FALSE	FALSE	FALSE	FALSE	FALSE	FALSE	FALSE	FALSE	FALSE	FALSE	FALSE	FALSE	FALSE
66885	8688	gyrBA	0.0199109	2.57579e-05	0.0199109	FALSE	FALSE	FALSE	FALSE	FALSE	FALSE	FALSE	FALSE	FALSE	FALSE	FALSE	FALSE	FALSE
37807	4327861	ethAR	0.0199014	2.57456e-05	0.0199014	FALSE	FALSE	FALSE	FALSE	FALSE	FALSE	FALSE	FALSE	FALSE	FALSE	FALSE	FALSE	FALSE
1331	2287957	pncA	0.0198885	2.5729e-05	0.0198885	FALSE	FALSE	FALSE	FALSE	FALSE	FALSE	FALSE	FALSE	FALSE	FALSE	FALSE	FALSE	FALSE
29555	2289207	pncA	0.0198877	0.000290289	0.0198877	FALSE	FALSE	TRUE	FALSE	FALSE	FALSE	FALSE	FALSE	FALSE	TRUE	FALSE	FALSE	FALSE
23838	1472669	rrs-rrl	0.0197672	-2.5572e-05	0.0197672	FALSE	FALSE	FALSE	FALSE	FALSE	FALSE	FALSE	FALSE	FALSE	FALSE	FALSE	FALSE	FALSE
23669	2288992	pncA	0.0196928	-0.000172272	0.0196928	FALSE	FALSE	TRUE	FALSE	FALSE	FALSE	FALSE	FALSE	FALSE	TRUE	FALSE	FALSE	FALSE
12635	2288576	pncA	0.0195038	7.3458e-05	0.0195038	FALSE	FALSE	FALSE	FALSE	FALSE	FALSE	FALSE	FALSE	FALSE	FALSE	FALSE	FALSE	FALSE
14878	2153997	KatG	0.0194416	2.51508e-05	0.0194416	FALSE	FALSE	FALSE	FALSE	FALSE	FALSE	FALSE	FALSE	FALSE	FALSE	FALSE	FALSE	FALSE
11415	4037222	clpC	0.0193879	4.99783e-05	0.0193879	FALSE	FALSE	FALSE	FALSE	FALSE	FALSE	FALSE	FALSE	FALSE	FALSE	FALSE	FALSE	FALSE
9946	2153737	KatG	0.0193484	-0.00460822	0.0193484	FALSE	FALSE	FALSE	FALSE	FALSE	FALSE	FALSE	FALSE	FALSE	FALSE	FALSE	FALSE	FALSE
34757	2289484	pncA	0.0193479	0.0002113	0.0193479	FALSE	FALSE	FALSE	FALSE	FALSE	FALSE	FALSE	FALSE	FALSE	FALSE	FALSE	FALSE	FALSE
13337	2288615	pncA	0.0192984	-8.59005e-05	0.0192984	FALSE	FALSE	FALSE	FALSE	FALSE	FALSE	FALSE	FALSE	FALSE	FALSE	FALSE	FALSE	FALSE
110730	765618	rpoBC	0.0192941	-2.49601e-05	0.0192941	FALSE	FALSE	FALSE	FALSE	FALSE	FALSE	FALSE	FALSE	FALSE	FALSE	FALSE	FALSE	FALSE
34199	2289454	pncA	0.0192545	0.000227939	0.0192545	FALSE	FALSE	FALSE	FALSE	FALSE	FALSE	FALSE	FALSE	FALSE	FALSE	FALSE	FALSE	FALSE
67704	1474866	rrs-rrl	0.0192542	-4.18133e-05	0.0192542	FALSE	FALSE	FALSE	FALSE	FALSE	FALSE	FALSE	FALSE	FALSE	FALSE	FALSE	FALSE	FALSE
8873	2288371	pncA	0.0192171	-9.38016e-05	0.0192171	FALSE	FALSE	FALSE	FALSE	FALSE	FALSE	FALSE	FALSE	FALSE	FALSE	FALSE	FALSE	FALSE
43025	4269317	aftB-ubiA	0.0191766	7.18332e-05	0.0191766	FALSE	FALSE	FALSE	FALSE	FALSE	FALSE	FALSE	FALSE	FALSE	FALSE	FALSE	FALSE	FALSE
12751	4326627	ethAR	0.0190592	-2.46561e-05	0.0190592	FALSE	FALSE	FALSE	FALSE	FALSE	FALSE	FALSE	FALSE	FALSE	FALSE	FALSE	FALSE	FALSE
24000	1472678	rrs-rrl	0.018957	-2.4524e-05	0.018957	FALSE	FALSE	FALSE	FALSE	FALSE	FALSE	FALSE	FALSE	FALSE	FALSE	FALSE	FALSE	FALSE
4951	4407754	gid	0.0189545	-2.45207e-05	0.0189545	FALSE	FALSE	FALSE	FALSE	FALSE	FALSE	FALSE	FALSE	FALSE	FALSE	FALSE	FALSE	FALSE
55504	2156114	KatG	0.0189497	-2.45144e-05	0.0189497	FALSE	FALSE	FALSE	FALSE	FALSE	FALSE	FALSE	FALSE	FALSE	FALSE	FALSE	FALSE	FALSE
13152	760321	rpoBC	0.018933	-2.44929e-05	0.018933	FALSE	FALSE	FALSE	FALSE	FALSE	FALSE	FALSE	FALSE	FALSE	FALSE	FALSE	FALSE	FALSE
11575	4408021	gid	0.0188362	2.43677e-05	0.0188362	FALSE	FALSE	FALSE	FALSE	FALSE	FALSE	FALSE	FALSE	FALSE	FALSE	FALSE	FALSE	FALSE
17686	2154149	KatG	0.0188166	-2.43424e-05	0.0188166	FALSE	FALSE	FALSE	FALSE	FALSE	FALSE	FALSE	FALSE	FALSE	FALSE	FALSE	FALSE	FALSE
94530	764723	rpoBC	0.0187547	0.000234493	0.0187547	FALSE	FALSE	FALSE	FALSE	FALSE	FALSE	FALSE	FALSE	FALSE	FALSE	FALSE	FALSE	FALSE
28583	2289183	pncA	0.0187122	-0.000217814	0.0187122	FALSE	FALSE	TRUE	FALSE	FALSE	FALSE	FALSE	FALSE	FALSE	TRUE	FALSE	FALSE	FALSE
26765	2289120	pncA	0.0186646	-0.00018522	0.0186646	FALSE	FALSE	FALSE	FALSE	FALSE	FALSE	FALSE	FALSE	FALSE	FALSE	FALSE	FALSE	FALSE
10369	4407962	gid	0.0185985	2.71089e-05	0.0185985	FALSE	FALSE	FALSE	FALSE	FALSE	FALSE	FALSE	FALSE	FALSE	FALSE	FALSE	FALSE	FALSE
8603	2288356	pncA	0.0185719	-7.20432e-05	0.0185719	FALSE	FALSE	FALSE	FALSE	FALSE	FALSE	FALSE	FALSE	FALSE	FALSE	FALSE	FALSE	FALSE
8981	2288377	pncA	0.0185657	-8.46033e-05	0.0185657	FALSE	FALSE	FALSE	FALSE	FALSE	FALSE	FALSE	FALSE	FALSE	FALSE	FALSE	FALSE	FALSE
12169	4408054	gid	0.0185269	6.91718e-05	0.0185269	FALSE	FALSE	FALSE	FALSE	FALSE	FALSE	FALSE	FALSE	FALSE	FALSE	FALSE	FALSE	FALSE
146074	4247646	embCAB	0.0185119	0.000120575	0.0185119	FALSE	TRUE	FALSE	FALSE	FALSE	FALSE	FALSE	FALSE	FALSE	FALSE	FALSE	FALSE	FALSE
98076	764918	rpoBC	0.0184826	2.39103e-05	0.0184826	FALSE	FALSE	FALSE	FALSE	FALSE	FALSE	FALSE	FALSE	FALSE	FALSE	FALSE	FALSE	FALSE
34667	2289479	pncA	0.0184642	0.000203386	0.0184642	FALSE	FALSE	FALSE	FALSE	FALSE	FALSE	FALSE	FALSE	FALSE	FALSE	FALSE	FALSE	FALSE
15598	2154037	KatG	0.0183805	-2.37782e-05	0.0183805	FALSE	FALSE	FALSE	FALSE	FALSE	FALSE	FALSE	FALSE	FALSE	FALSE	FALSE	FALSE	FALSE
10054	2153743	KatG	0.0183659	0.00331682	0.0183659	FALSE	FALSE	FALSE	FALSE	FALSE	FALSE	FALSE	FALSE	FALSE	FALSE	FALSE	FALSE	FALSE
11377	4408011	gid	0.0182859	2.36557e-05	0.0182859	FALSE	FALSE	FALSE	FALSE	FALSE	FALSE	FALSE	FALSE	FALSE	FALSE	FALSE	FALSE	FALSE
14896	2153998	KatG	0.0182821	2.36508e-05	0.0182821	FALSE	FALSE	FALSE	FALSE	FALSE	FALSE	FALSE	FALSE	FALSE	FALSE	FALSE	FALSE	FALSE
10259	2288448	pncA	0.0182452	7.19199e-05	0.0182452	FALSE	FALSE	FALSE	FALSE	FALSE	FALSE	FALSE	FALSE	FALSE	FALSE	FALSE	FALSE	FALSE
9811	4407934	gid	0.0180789	0.000153416	0.0180789	FALSE	FALSE	FALSE	FALSE	FALSE	FALSE	FALSE	FALSE	FALSE	FALSE	FALSE	FALSE	FALSE
35081	2289501	pncA	0.0180699	0.000176856	0.0180699	FALSE	FALSE	FALSE	FALSE	FALSE	FALSE	FALSE	FALSE	FALSE	FALSE	FALSE	FALSE	FALSE
36305	2289568	pncA	0.0180629	0.000186724	0.0180629	FALSE	FALSE	FALSE	FALSE	FALSE	FALSE	FALSE	FALSE	FALSE	FALSE	FALSE	FALSE	FALSE
35701	4327744	ethAR	0.0180499	2.33505e-05	0.0180499	FALSE	FALSE	FALSE	FALSE	FALSE	FALSE	FALSE	FALSE	FALSE	FALSE	FALSE	FALSE	FALSE
17920	2154159	KatG	0.0180464	-2.33459e-05	0.0180464	FALSE	FALSE	FALSE	FALSE	FALSE	FALSE	FALSE	FALSE	FALSE	FALSE	FALSE	FALSE	FALSE
86766	1475816	rrs-rrl	0.0180032	-5.01861e-05	0.0180032	FALSE	FALSE	FALSE	FALSE	FALSE	FALSE	FALSE	FALSE	FALSE	FALSE	FALSE	FALSE	FALSE
36115	4327767	ethAR	0.0179909	-2.32741e-05	0.0179909	FALSE	FALSE	FALSE	FALSE	FALSE	FALSE	FALSE	FALSE	FALSE	FALSE	FALSE	FALSE	FALSE
11433	4037223	clpC	0.0179892	4.63845e-05	0.0179892	FALSE	FALSE	FALSE	FALSE	FALSE	FALSE	FALSE	FALSE	FALSE	FALSE	FALSE	FALSE	FALSE
19221	6052	gyrBA	0.0179509	2.78926e-05	0.0179509	FALSE	FALSE	FALSE	FALSE	FALSE	FALSE	FALSE	FALSE	FALSE	FALSE	FALSE	FALSE	FALSE
2009	781421	rpsL	0.0179067	3.72254e-05	0.0179067	FALSE	TRUE	FALSE	FALSE	FALSE	FALSE	FALSE	FALSE	FALSE	FALSE	FALSE	FALSE	FALSE
30931	4327480	ethAR	0.0178964	0.000295276	0.0178964	FALSE	FALSE	TRUE	FALSE	FALSE	FALSE	FALSE	FALSE	TRUE	FALSE	FALSE	FALSE	FALSE
98166	764923	rpoBC	0.0178926	-2.31469e-05	0.0178926	FALSE	FALSE	FALSE	FALSE	FALSE	FALSE	FALSE	FALSE	FALSE	FALSE	FALSE	FALSE	FALSE
6060	759939	rpoBC	0.0177924	8.06607e-05	0.0177924	FALSE	FALSE	FALSE	FALSE	FALSE	FALSE	FALSE	FALSE	FALSE	FALSE	FALSE	FALSE	FALSE
114798	765842	rpoBC	0.0177505	4.2181e-05	0.0177505	FALSE	FALSE	FALSE	FALSE	FALSE	FALSE	FALSE	FALSE	FALSE	FALSE	FALSE	FALSE	FALSE
17747	2288797	pncA	0.0177494	0.00016231	0.0177494	FALSE	FALSE	FALSE	FALSE	FALSE	FALSE	FALSE	FALSE	FALSE	FALSE	FALSE	FALSE	FALSE
17675	2288793	pncA	0.0177382	0.000157527	0.0177382	FALSE	FALSE	TRUE	FALSE	FALSE	FALSE	FALSE	FALSE	FALSE	TRUE	FALSE	FALSE	FALSE
63042	1474639	rrs-rrl	0.0177207	-2.29246e-05	0.0177207	FALSE	FALSE	FALSE	FALSE	FALSE	FALSE	FALSE	FALSE	FALSE	FALSE	FALSE	FALSE	FALSE
98184	764924	rpoBC	0.0177201	-2.29238e-05	0.0177201	FALSE	FALSE	FALSE	FALSE	FALSE	FALSE	FALSE	FALSE	FALSE	FALSE	FALSE	FALSE	FALSE
12679	4326623	ethAR	0.0177161	-2.29186e-05	0.0177161	FALSE	FALSE	FALSE	FALSE	FALSE	FALSE	FALSE	FALSE	FALSE	FALSE	FALSE	FALSE	FALSE
10637	2288469	pncA	0.017714	-8.03944e-05	0.017714	FALSE	FALSE	FALSE	FALSE	FALSE	FALSE	FALSE	FALSE	FALSE	FALSE	FALSE	FALSE	FALSE
67038	1474831	rrs-rrl	0.0177038	-3.87185e-05	0.0177038	FALSE	FALSE	FALSE	FALSE	FALSE	FALSE	FALSE	FALSE	FALSE	FALSE	FALSE	FALSE	FALSE
35279	2289511	pncA	0.0176801	0.000187291	0.0176801	FALSE	FALSE	FALSE	FALSE	FALSE	FALSE	FALSE	FALSE	FALSE	FALSE	FALSE	FALSE	FALSE
54582	1474218	rrs-rrl	0.017665	-4.053e-05	0.017665	FALSE	FALSE	FALSE	FALSE	FALSE	FALSE	FALSE	FALSE	FALSE	FALSE	FALSE	FALSE	FALSE
65632	4243228	embCAB	0.0176458	-2.28277e-05	0.0176458	FALSE	FALSE	FALSE	FALSE	FALSE	FALSE	FALSE	FALSE	FALSE	FALSE	FALSE	FALSE	FALSE
36858	761557	rpoBC	0.0175812	-2.27442e-05	0.0175812	FALSE	FALSE	FALSE	FALSE	FALSE	FALSE	FALSE	FALSE	FALSE	FALSE	FALSE	FALSE	FALSE
3005	2288047	pncA	0.0175644	-2.27224e-05	0.0175644	FALSE	FALSE	FALSE	FALSE	FALSE	FALSE	FALSE	FALSE	FALSE	FALSE	FALSE	FALSE	FALSE
41756	2716045	eis	0.0175526	4.12607e-05	0.0175526	FALSE	FALSE	FALSE	FALSE	FALSE	FALSE	FALSE	FALSE	FALSE	FALSE	FALSE	FALSE	FALSE
17740	2154152	KatG	0.0175379	-2.26881e-05	0.0175379	FALSE	FALSE	FALSE	FALSE	FALSE	FALSE	FALSE	FALSE	FALSE	FALSE	FALSE	FALSE	FALSE
1403	2287961	pncA	0.0175334	2.26823e-05	0.0175334	FALSE	FALSE	FALSE	FALSE	FALSE	FALSE	FALSE	FALSE	FALSE	FALSE	FALSE	FALSE	FALSE
35585	2289528	pncA	0.017533	0.000189039	0.017533	FALSE	FALSE	FALSE	FALSE	FALSE	FALSE	FALSE	FALSE	FALSE	FALSE	FALSE	FALSE	FALSE
3999	4036926	clpC	0.0175312	-0.000280664	0.0175312	FALSE	FALSE	FALSE	FALSE	FALSE	FALSE	FALSE	FALSE	FALSE	FALSE	FALSE	FALSE	FALSE
50518	2155861	KatG	0.0175294	2.26771e-05	0.0175294	FALSE	FALSE	FALSE	FALSE	FALSE	FALSE	FALSE	FALSE	FALSE	FALSE	FALSE	FALSE	FALSE
11503	4408017	gid	0.017511	2.26532e-05	0.017511	FALSE	FALSE	FALSE	FALSE	FALSE	FALSE	FALSE	FALSE	FALSE	FALSE	FALSE	FALSE	FALSE
12851	2288588	pncA	0.0175035	8.08303e-05	0.0175035	FALSE	FALSE	FALSE	FALSE	FALSE	FALSE	FALSE	FALSE	FALSE	FALSE	FALSE	FALSE	FALSE
14327	2288667	pncA	0.0174967	-7.60572e-05	0.0174967	FALSE	FALSE	FALSE	FALSE	FALSE	FALSE	FALSE	FALSE	FALSE	FALSE	FALSE	FALSE	FALSE
65022	1474732	rrs-rrl	0.0174708	-2.26013e-05	0.0174708	FALSE	TRUE	FALSE	FALSE	FALSE	FALSE	FALSE	FALSE	FALSE	FALSE	FALSE	FALSE	FALSE
36043	4327763	ethAR	0.017468	2.25976e-05	0.017468	FALSE	FALSE	FALSE	FALSE	FALSE	FALSE	FALSE	FALSE	FALSE	FALSE	FALSE	FALSE	FALSE
149692	4247847	embCAB	0.0174603	-2.25877e-05	0.0174603	FALSE	FALSE	FALSE	FALSE	FALSE	FALSE	FALSE	FALSE	FALSE	FALSE	FALSE	FALSE	FALSE
9982	2153739	KatG	0.0174328	0.00229679	0.0174328	FALSE	FALSE	FALSE	FALSE	FALSE	FALSE	FALSE	FALSE	FALSE	FALSE	FALSE	FALSE	FALSE
67758	1474869	rrs-rrl	0.0174178	-3.83359e-05	0.0174178	FALSE	FALSE	FALSE	FALSE	FALSE	FALSE	FALSE	FALSE	FALSE	FALSE	FALSE	FALSE	FALSE
3959	2288100	pncA	0.0173875	-4.15372e-05	0.0173875	FALSE	FALSE	FALSE	FALSE	FALSE	FALSE	FALSE	FALSE	FALSE	FALSE	FALSE	FALSE	FALSE
28519	4327356	ethAR	0.0173152	-2.202e-05	0.0173152	FALSE	FALSE	TRUE	FALSE	FALSE	FALSE	FALSE	FALSE	TRUE	FALSE	FALSE	FALSE	FALSE
78609	4040842	clpC	0.0172903	-2.23678e-05	0.0172903	FALSE	FALSE	FALSE	FALSE	FALSE	FALSE	FALSE	FALSE	FALSE	FALSE	FALSE	FALSE	FALSE
20760	1472518	rrs-rrl	0.0172681	2.23391e-05	0.0172681	FALSE	FALSE	FALSE	FALSE	FALSE	FALSE	FALSE	FALSE	FALSE	FALSE	FALSE	FALSE	FALSE
100536	1476536	rrs-rrl	0.0172312	2.22913e-05	0.0172312	FALSE	FALSE	FALSE	FALSE	FALSE	FALSE	FALSE	FALSE	FALSE	FALSE	FALSE	FALSE	FALSE
35189	2289506	pncA	0.0172304	-0.000177735	0.0172304	FALSE	FALSE	FALSE	FALSE	FALSE	FALSE	FALSE	FALSE	FALSE	FALSE	FALSE	FALSE	FALSE
11397	4037221	clpC	0.0171563	4.42136e-05	0.0171563	FALSE	FALSE	FALSE	FALSE	FALSE	FALSE	FALSE	FALSE	FALSE	FALSE	FALSE	FALSE	FALSE
6137	2288220	pncA	0.0171473	-4.89495e-05	0.0171473	FALSE	FALSE	FALSE	FALSE	FALSE	FALSE	FALSE	FALSE	FALSE	FALSE	FALSE	FALSE	FALSE
66966	1474827	rrs-rrl	0.0171435	-3.56158e-05	0.0171435	FALSE	FALSE	FALSE	FALSE	FALSE	FALSE	FALSE	FALSE	FALSE	FALSE	FALSE	FALSE	FALSE
15965	2288735	pncA	0.0171063	-0.000154163	0.0171063	FALSE	FALSE	FALSE	FALSE	FALSE	FALSE	FALSE	FALSE	FALSE	FALSE	FALSE	FALSE	FALSE
16145	2288742	pncA	0.0170889	-0.000100241	0.0170889	FALSE	FALSE	FALSE	FALSE	FALSE	FALSE	FALSE	FALSE	FALSE	FALSE	FALSE	FALSE	FALSE
21275	2288925	pncA	0.0170818	0.000191123	0.0170818	FALSE	FALSE	TRUE	FALSE	FALSE	FALSE	FALSE	FALSE	FALSE	TRUE	FALSE	FALSE	FALSE
24065	2289014	pncA	0.0170058	-0.000251834	0.0170058	FALSE	FALSE	FALSE	FALSE	FALSE	FALSE	FALSE	FALSE	FALSE	FALSE	FALSE	FALSE	FALSE
19738	2154258	KatG	0.016992	2.19818e-05	0.016992	FALSE	FALSE	FALSE	FALSE	FALSE	FALSE	FALSE	FALSE	FALSE	FALSE	FALSE	FALSE	FALSE
16181	2288744	pncA	0.016988	-0.000153647	0.016988	FALSE	FALSE	FALSE	FALSE	FALSE	FALSE	FALSE	FALSE	FALSE	FALSE	FALSE	FALSE	FALSE
35711	2289535	pncA	0.0169732	-0.000172615	0.0169732	FALSE	FALSE	FALSE	FALSE	FALSE	FALSE	FALSE	FALSE	FALSE	FALSE	FALSE	FALSE	FALSE
28681	4327365	ethAR	0.0169668	-2.19494e-05	0.0169668	FALSE	FALSE	FALSE	FALSE	FALSE	FALSE	FALSE	FALSE	FALSE	FALSE	FALSE	FALSE	FALSE
159034	4248365	embCAB	0.0169271	-2.18979e-05	0.0169271	FALSE	FALSE	FALSE	FALSE	FALSE	FALSE	FALSE	FALSE	FALSE	FALSE	FALSE	FALSE	FALSE
31261	1674162	FabG1-inhA	0.0169003	2.18633e-05	0.0169003	FALSE	TRUE	FALSE	FALSE	FALSE	FALSE	FALSE	FALSE	FALSE	FALSE	FALSE	FALSE	FALSE
12563	2288572	pncA	0.01689	-6.53756e-05	0.01689	FALSE	FALSE	FALSE	FALSE	FALSE	FALSE	FALSE	FALSE	FALSE	FALSE	FALSE	FALSE	FALSE
18048	760567	rpoBC	0.0168592	-3.89949e-05	0.0168592	FALSE	FALSE	FALSE	FALSE	FALSE	FALSE	FALSE	FALSE	FALSE	FALSE	FALSE	FALSE	FALSE
5875	4326302	ethAR	0.0168346	5.30093e-05	0.0168346	FALSE	FALSE	TRUE	FALSE	FALSE	FALSE	FALSE	FALSE	TRUE	FALSE	FALSE	FALSE	FALSE
13519	4408101	gid	0.0168253	-0.000300405	0.0168253	FALSE	FALSE	FALSE	FALSE	FALSE	FALSE	FALSE	FALSE	FALSE	FALSE	FALSE	FALSE	FALSE
94702	4244835	embCAB	0.016824	2.17646e-05	0.016824	FALSE	FALSE	FALSE	FALSE	FALSE	FALSE	FALSE	FALSE	FALSE	FALSE	FALSE	FALSE	FALSE
36187	4327771	ethAR	0.0167909	2.17217e-05	0.0167909	FALSE	FALSE	FALSE	FALSE	FALSE	FALSE	FALSE	FALSE	FALSE	FALSE	FALSE	FALSE	FALSE
15544	2154034	KatG	0.0167876	-2.86764e-05	0.0167876	FALSE	FALSE	FALSE	FALSE	FALSE	FALSE	FALSE	FALSE	FALSE	FALSE	FALSE	FALSE	FALSE
12660	1472127	rrs-rrl	0.0167746	3.50049e-05	0.0167746	FALSE	FALSE	FALSE	FALSE	FALSE	FALSE	FALSE	FALSE	FALSE	FALSE	FALSE	FALSE	FALSE
6335	2288231	pncA	0.0167205	-5.51414e-05	0.0167205	FALSE	TRUE	FALSE	FALSE	FALSE	FALSE	FALSE	FALSE	FALSE	FALSE	FALSE	FALSE	FALSE
16534	2154089	KatG	0.0166997	-2.16038e-05	0.0166997	FALSE	FALSE	FALSE	FALSE	FALSE	FALSE	FALSE	FALSE	FALSE	FALSE	FALSE	FALSE	FALSE
36413	2289574	pncA	0.0166515	4.02561e-05	0.0166515	FALSE	FALSE	FALSE	FALSE	FALSE	FALSE	FALSE	FALSE	FALSE	FALSE	FALSE	FALSE	FALSE
24119	2289017	pncA	0.0166326	0.000219599	0.0166326	FALSE	FALSE	FALSE	FALSE	FALSE	FALSE	FALSE	FALSE	FALSE	FALSE	FALSE	FALSE	FALSE
48335	4269606	aftB-ubiA	0.0166304	0.000263291	0.0166304	FALSE	TRUE	FALSE	FALSE	FALSE	FALSE	FALSE	FALSE	FALSE	FALSE	FALSE	FALSE	FALSE
8855	2288370	pncA	0.0166188	-7.05447e-05	0.0166188	FALSE	FALSE	FALSE	FALSE	FALSE	FALSE	FALSE	FALSE	FALSE	FALSE	FALSE	FALSE	FALSE
14093	2288654	pncA	0.0166152	7.38384e-05	0.0166152	FALSE	FALSE	FALSE	FALSE	FALSE	FALSE	FALSE	FALSE	FALSE	FALSE	FALSE	FALSE	FALSE
6443	2288237	pncA	0.0165664	-8.91074e-05	0.0165664	FALSE	TRUE	FALSE	FALSE	FALSE	FALSE	FALSE	FALSE	FALSE	FALSE	FALSE	FALSE	FALSE
42469	4328119	ethAR	0.0164694	-2.13058e-05	0.0164694	FALSE	FALSE	FALSE	FALSE	FALSE	FALSE	FALSE	FALSE	FALSE	FALSE	FALSE	FALSE	FALSE
6227	2288225	pncA	0.0164677	-5.18198e-05	0.0164677	FALSE	FALSE	FALSE	FALSE	FALSE	FALSE	FALSE	FALSE	FALSE	FALSE	FALSE	FALSE	FALSE
20728	2154312	KatG	0.0164346	2.12608e-05	0.0164346	FALSE	FALSE	FALSE	FALSE	FALSE	FALSE	FALSE	FALSE	FALSE	FALSE	FALSE	FALSE	FALSE
28277	2289169	pncA	0.0163939	-0.000146093	0.0163939	FALSE	FALSE	FALSE	FALSE	FALSE	FALSE	FALSE	FALSE	FALSE	FALSE	FALSE	FALSE	FALSE
36161	2289560	pncA	0.0163935	0.000145582	0.0163935	FALSE	FALSE	FALSE	FALSE	FALSE	FALSE	FALSE	FALSE	FALSE	FALSE	FALSE	FALSE	FALSE
94666	4244833	embCAB	0.0162762	2.10559e-05	0.0162762	FALSE	FALSE	FALSE	FALSE	FALSE	FALSE	FALSE	FALSE	FALSE	FALSE	FALSE	FALSE	FALSE
25451	2289055	pncA	0.0162678	-0.000116139	0.0162678	FALSE	FALSE	FALSE	FALSE	FALSE	FALSE	FALSE	FALSE	FALSE	FALSE	FALSE	FALSE	FALSE
46632	762088	rpoBC	0.0162572	-2.10313e-05	0.0162572	FALSE	FALSE	FALSE	FALSE	FALSE	FALSE	FALSE	FALSE	FALSE	FALSE	FALSE	FALSE	FALSE
10909	4407989	gid	0.0162433	-2.10133e-05	0.0162433	FALSE	FALSE	FALSE	FALSE	FALSE	FALSE	FALSE	FALSE	FALSE	FALSE	FALSE	FALSE	FALSE
37488	761591	rpoBC	0.0162131	-2.09742e-05	0.0162131	FALSE	FALSE	FALSE	FALSE	FALSE	FALSE	FALSE	FALSE	FALSE	FALSE	FALSE	FALSE	FALSE
10767	4037186	clpC	0.0161816	-4.18669e-05	0.0161816	FALSE	FALSE	FALSE	FALSE	FALSE	FALSE	FALSE	FALSE	FALSE	FALSE	FALSE	FALSE	FALSE
8009	2288323	pncA	0.0161815	-5.40398e-05	0.0161815	FALSE	FALSE	FALSE	FALSE	FALSE	FALSE	FALSE	FALSE	FALSE	FALSE	FALSE	FALSE	FALSE
8243	2288336	pncA	0.0161648	-5.36859e-05	0.0161648	FALSE	FALSE	FALSE	FALSE	FALSE	FALSE	FALSE	FALSE	FALSE	FALSE	FALSE	FALSE	FALSE
35719	4327745	ethAR	0.016162	2.09082e-05	0.016162	FALSE	FALSE	FALSE	FALSE	FALSE	FALSE	FALSE	FALSE	FALSE	FALSE	FALSE	FALSE	FALSE
19907	2288860	pncA	0.0160113	-0.000233582	0.0160113	FALSE	FALSE	TRUE	FALSE	FALSE	FALSE	FALSE	FALSE	FALSE	TRUE	FALSE	FALSE	FALSE
27989	2289157	pncA	0.0160066	-0.00012024	0.0160066	FALSE	FALSE	FALSE	FALSE	FALSE	FALSE	FALSE	FALSE	FALSE	FALSE	FALSE	FALSE	FALSE
121242	766196	rpoBC	0.0159889	-2.06842e-05	0.0159889	FALSE	FALSE	FALSE	FALSE	FALSE	FALSE	FALSE	FALSE	FALSE	FALSE	FALSE	FALSE	FALSE
26945	2289127	pncA	0.0159485	-0.000148718	0.0159485	FALSE	FALSE	FALSE	FALSE	FALSE	FALSE	FALSE	FALSE	FALSE	FALSE	FALSE	FALSE	FALSE
19864	2154265	KatG	0.0159229	2.05989e-05	0.0159229	FALSE	FALSE	FALSE	FALSE	FALSE	FALSE	FALSE	FALSE	FALSE	FALSE	FALSE	FALSE	FALSE
13157	2288605	pncA	0.0158779	-7.09547e-05	0.0158779	FALSE	FALSE	FALSE	FALSE	FALSE	FALSE	FALSE	FALSE	FALSE	FALSE	FALSE	FALSE	FALSE
46149	7539	gyrBA	0.0158745	3.9762e-05	0.0158745	FALSE	TRUE	FALSE	FALSE	FALSE	FALSE	FALSE	FALSE	FALSE	FALSE	FALSE	FALSE	FALSE
34019	2289444	pncA	0.0158709	0.000186214	0.0158709	FALSE	FALSE	FALSE	FALSE	FALSE	FALSE	FALSE	FALSE	FALSE	FALSE	FALSE	FALSE	FALSE
16696	2154098	KatG	0.0158505	2.05052e-05	0.0158505	FALSE	FALSE	FALSE	FALSE	FALSE	FALSE	FALSE	FALSE	FALSE	FALSE	FALSE	FALSE	FALSE
39533	4269124	aftB-ubiA	0.0158206	-0.00013701	0.0158206	FALSE	FALSE	FALSE	FALSE	FALSE	FALSE	FALSE	FALSE	FALSE	FALSE	FALSE	FALSE	FALSE
25343	2289049	pncA	0.015799	7.85219e-05	0.015799	FALSE	FALSE	TRUE	FALSE	FALSE	FALSE	FALSE	FALSE	FALSE	TRUE	FALSE	FALSE	FALSE
10144	2153748	KatG	0.0157848	0.00334444	0.0157848	FALSE	FALSE	FALSE	FALSE	FALSE	FALSE	FALSE	FALSE	FALSE	FALSE	FALSE	FALSE	FALSE
36273	4038503	clpC	0.0157175	-4.02228e-05	0.0157175	FALSE	FALSE	FALSE	FALSE	FALSE	FALSE	FALSE	FALSE	FALSE	FALSE	FALSE	FALSE	FALSE
31427	2289306	pncA	0.0156911	0.000167767	0.0156911	FALSE	FALSE	FALSE	FALSE	FALSE	FALSE	FALSE	FALSE	FALSE	FALSE	FALSE	FALSE	FALSE
26719	4327261	ethAR	0.0156656	-2.02659e-05	0.0156656	FALSE	FALSE	FALSE	FALSE	FALSE	FALSE	FALSE	FALSE	FALSE	FALSE	FALSE	FALSE	FALSE
27876	761103	rpoBC	0.015622	-2.02095e-05	0.015622	FALSE	FALSE	TRUE	FALSE	TRUE	FALSE	FALSE	FALSE	FALSE	FALSE	FALSE	FALSE	FALSE
35621	2289530	pncA	0.0156098	0.000158549	0.0156098	FALSE	FALSE	FALSE	FALSE	FALSE	FALSE	FALSE	FALSE	FALSE	FALSE	FALSE	FALSE	FALSE
15859	4408174	gid	0.0155954	-2.01752e-05	0.0155954	FALSE	FALSE	FALSE	FALSE	FALSE	FALSE	FALSE	FALSE	FALSE	FALSE	FALSE	FALSE	FALSE
10261	4407956	gid	0.015595	2.7581e-05	0.015595	FALSE	FALSE	FALSE	FALSE	FALSE	FALSE	FALSE	FALSE	FALSE	FALSE	FALSE	FALSE	FALSE
26729	2289118	pncA	0.0155925	-0.000158283	0.0155925	FALSE	FALSE	FALSE	FALSE	FALSE	FALSE	FALSE	FALSE	FALSE	FALSE	FALSE	FALSE	FALSE
4625	2288137	pncA	0.0155867	-4.00303e-05	0.0155867	FALSE	FALSE	FALSE	FALSE	FALSE	FALSE	FALSE	FALSE	FALSE	FALSE	FALSE	FALSE	FALSE
8323	4326432	ethAR	0.015572	-2.01449e-05	0.015572	FALSE	FALSE	FALSE	FALSE	FALSE	FALSE	FALSE	FALSE	FALSE	FALSE	FALSE	FALSE	FALSE
7883	2288316	pncA	0.0155309	-5.11783e-05	0.0155309	FALSE	FALSE	FALSE	FALSE	FALSE	FALSE	FALSE	FALSE	FALSE	FALSE	FALSE	FALSE	FALSE
7884	2518132	acpM-kasA	0.0155204	-0.000218627	0.0155204	FALSE	TRUE	FALSE	FALSE	FALSE	FALSE	FALSE	FALSE	FALSE	FALSE	FALSE	FALSE	FALSE
17722	2154151	KatG	0.0154483	-1.99849e-05	0.0154483	FALSE	FALSE	FALSE	FALSE	FALSE	FALSE	FALSE	FALSE	FALSE	FALSE	FALSE	FALSE	FALSE
107940	765463	rpoBC	0.0154341	3.93712e-05	0.0154341	FALSE	FALSE	FALSE	FALSE	FALSE	FALSE	FALSE	FALSE	FALSE	FALSE	FALSE	FALSE	FALSE
17711	2288795	pncA	0.0154323	-0.000182225	0.0154323	FALSE	FALSE	FALSE	FALSE	FALSE	FALSE	FALSE	FALSE	FALSE	FALSE	FALSE	FALSE	FALSE
30401	2289253	pncA	0.0154281	3.49962e-05	0.0154281	FALSE	FALSE	TRUE	FALSE	FALSE	FALSE	FALSE	FALSE	FALSE	TRUE	FALSE	FALSE	FALSE
23255	2288969	pncA	0.0154217	-0.000145965	0.0154217	FALSE	FALSE	FALSE	FALSE	FALSE	FALSE	FALSE	FALSE	FALSE	FALSE	FALSE	FALSE	FALSE
55054	2156100	KatG	0.0153746	-1.98895e-05	0.0153746	FALSE	FALSE	FALSE	FALSE	FALSE	FALSE	FALSE	FALSE	FALSE	FALSE	FALSE	FALSE	FALSE
15429	4037423	clpC	0.0153726	-1.9887e-05	0.0153726	FALSE	FALSE	FALSE	FALSE	FALSE	FALSE	FALSE	FALSE	FALSE	FALSE	FALSE	FALSE	FALSE
6439	1672808	FabG1-inhA	0.0153706	-5.73516e-05	0.0153706	FALSE	TRUE	FALSE	FALSE	FALSE	FALSE	FALSE	FALSE	FALSE	FALSE	FALSE	FALSE	FALSE
98310	764931	rpoBC	0.0153705	-1.98842e-05	0.0153705	FALSE	FALSE	FALSE	FALSE	FALSE	FALSE	FALSE	FALSE	FALSE	FALSE	FALSE	FALSE	FALSE
119244	766085	rpoBC	0.0153687	5.67565e-05	0.0153687	FALSE	FALSE	FALSE	FALSE	FALSE	FALSE	FALSE	FALSE	FALSE	FALSE	FALSE	FALSE	FALSE
18442	2154188	KatG	0.0153536	1.98624e-05	0.0153536	FALSE	FALSE	FALSE	FALSE	FALSE	FALSE	FALSE	FALSE	FALSE	FALSE	FALSE	FALSE	FALSE
10043	2288436	pncA	0.0153411	6.06899e-05	0.0153411	FALSE	FALSE	FALSE	FALSE	FALSE	FALSE	FALSE	FALSE	FALSE	FALSE	FALSE	FALSE	FALSE
18071	2288803	pncA	0.0152906	0.000184691	0.0152906	FALSE	FALSE	FALSE	FALSE	FALSE	FALSE	FALSE	FALSE	FALSE	FALSE	FALSE	FALSE	FALSE
55212	1474252	rrs-rrl	0.0152703	-2.52356e-05	0.0152703	FALSE	FALSE	FALSE	FALSE	FALSE	FALSE	FALSE	FALSE	FALSE	FALSE	FALSE	FALSE	FALSE
9269	2288393	pncA	0.0152416	-6.54004e-05	0.0152416	FALSE	FALSE	FALSE	FALSE	FALSE	FALSE	FALSE	FALSE	FALSE	FALSE	FALSE	FALSE	FALSE
31003	4327484	ethAR	0.01524	9.06219e-05	0.01524	FALSE	FALSE	FALSE	FALSE	FALSE	FALSE	FALSE	FALSE	FALSE	FALSE	FALSE	FALSE	FALSE
35351	2289515	pncA	0.0151988	0.000160968	0.0151988	FALSE	FALSE	FALSE	FALSE	FALSE	FALSE	FALSE	FALSE	FALSE	FALSE	FALSE	FALSE	FALSE
17693	2288794	pncA	0.0150927	-2.4073e-05	0.0150927	FALSE	FALSE	TRUE	FALSE	FALSE	FALSE	FALSE	FALSE	FALSE	TRUE	FALSE	FALSE	FALSE
35315	2289513	pncA	0.0150634	0.000158993	0.0150634	FALSE	FALSE	FALSE	FALSE	FALSE	FALSE	FALSE	FALSE	FALSE	FALSE	FALSE	FALSE	FALSE
8567	2288354	pncA	0.0150628	-5.78931e-05	0.0150628	FALSE	FALSE	FALSE	FALSE	FALSE	FALSE	FALSE	FALSE	FALSE	FALSE	FALSE	FALSE	FALSE
35729	2289536	pncA	0.015049	-5.10392e-05	0.015049	FALSE	FALSE	FALSE	FALSE	FALSE	FALSE	FALSE	FALSE	FALSE	FALSE	FALSE	FALSE	FALSE
12239	2288554	pncA	0.0149912	-6.58926e-05	0.0149912	FALSE	FALSE	FALSE	FALSE	FALSE	FALSE	FALSE	FALSE	FALSE	FALSE	FALSE	FALSE	FALSE
8333	2288341	pncA	0.0149809	5.05871e-05	0.0149809	FALSE	FALSE	FALSE	FALSE	FALSE	FALSE	FALSE	FALSE	FALSE	FALSE	FALSE	FALSE	FALSE
56859	8131	gyrBA	0.0149778	-1.93762e-05	0.0149778	FALSE	FALSE	FALSE	FALSE	FALSE	FALSE	FALSE	FALSE	FALSE	FALSE	FALSE	FALSE	FALSE
23633	2288990	pncA	0.0149709	-0.00020641	0.0149709	FALSE	FALSE	TRUE	FALSE	FALSE	FALSE	FALSE	FALSE	FALSE	TRUE	FALSE	FALSE	FALSE
36683	2289589	pncA	0.0148594	-3.68918e-05	0.0148594	FALSE	FALSE	FALSE	FALSE	FALSE	FALSE	FALSE	FALSE	FALSE	FALSE	FALSE	FALSE	FALSE
10853	2288480	pncA	0.0148407	-6.7365e-05	0.0148407	FALSE	FALSE	FALSE	FALSE	FALSE	FALSE	FALSE	FALSE	FALSE	FALSE	FALSE	FALSE	FALSE
28601	2289184	pncA	0.0148129	6.16731e-05	0.0148129	FALSE	FALSE	FALSE	FALSE	FALSE	FALSE	FALSE	FALSE	FALSE	FALSE	FALSE	FALSE	FALSE
8801	2288367	pncA	0.0147858	-7.11642e-05	0.0147858	FALSE	FALSE	FALSE	FALSE	FALSE	FALSE	FALSE	FALSE	FALSE	FALSE	FALSE	FALSE	FALSE
96726	764844	rpoBC	0.0147561	-1.90894e-05	0.0147561	FALSE	FALSE	FALSE	FALSE	FALSE	FALSE	FALSE	FALSE	FALSE	FALSE	FALSE	FALSE	FALSE
17596	2154144	KatG	0.0147457	1.9076e-05	0.0147457	FALSE	FALSE	FALSE	FALSE	FALSE	FALSE	FALSE	FALSE	FALSE	FALSE	FALSE	FALSE	FALSE
35855	2289543	pncA	0.0146781	-0.000149188	0.0146781	FALSE	FALSE	FALSE	FALSE	FALSE	FALSE	FALSE	FALSE	FALSE	FALSE	FALSE	FALSE	FALSE
26418	761032	rpoBC	0.0146574	-1.89617e-05	0.0146574	FALSE	FALSE	FALSE	FALSE	FALSE	FALSE	FALSE	FALSE	FALSE	FALSE	FALSE	FALSE	FALSE
19241	2288839	pncA	0.0146509	0.000172351	0.0146509	FALSE	FALSE	TRUE	FALSE	FALSE	FALSE	FALSE	FALSE	FALSE	TRUE	FALSE	FALSE	FALSE
34693	4327688	ethAR	0.0146475	1.89489e-05	0.0146475	FALSE	FALSE	FALSE	FALSE	FALSE	FALSE	FALSE	FALSE	FALSE	FALSE	FALSE	FALSE	FALSE
18334	2154182	KatG	0.0146418	1.89416e-05	0.0146418	FALSE	FALSE	FALSE	FALSE	FALSE	FALSE	FALSE	FALSE	FALSE	FALSE	FALSE	FALSE	FALSE
53542	2156025	KatG	0.0146238	3.51064e-05	0.0146238	FALSE	FALSE	FALSE	FALSE	FALSE	FALSE	FALSE	FALSE	FALSE	FALSE	FALSE	FALSE	FALSE
35629	4327740	ethAR	0.0146009	-1.42439e-05	0.0146009	FALSE	FALSE	FALSE	FALSE	FALSE	FALSE	FALSE	FALSE	FALSE	FALSE	FALSE	FALSE	FALSE
41217	7268	gyrBA	0.0145518	-4.41098e-05	0.0145518	FALSE	FALSE	FALSE	FALSE	FALSE	FALSE	FALSE	FALSE	FALSE	FALSE	FALSE	FALSE	FALSE
97006	4244958	embCAB	0.0145226	-1.87873e-05	0.0145226	FALSE	FALSE	FALSE	FALSE	FALSE	FALSE	FALSE	FALSE	FALSE	FALSE	FALSE	FALSE	FALSE
19828	2154263	KatG	0.0145184	1.87818e-05	0.0145184	FALSE	FALSE	FALSE	FALSE	FALSE	FALSE	FALSE	FALSE	FALSE	FALSE	FALSE	FALSE	FALSE
34639	4327685	ethAR	0.0144717	1.87215e-05	0.0144717	FALSE	FALSE	FALSE	FALSE	FALSE	FALSE	FALSE	FALSE	FALSE	FALSE	FALSE	FALSE	FALSE
2717	2288031	pncA	0.014459	-1.8705e-05	0.014459	FALSE	FALSE	FALSE	FALSE	FALSE	FALSE	FALSE	FALSE	FALSE	FALSE	FALSE	FALSE	FALSE
23219	2288967	pncA	0.0144539	-0.000231587	0.0144539	FALSE	FALSE	FALSE	FALSE	FALSE	FALSE	FALSE	FALSE	FALSE	FALSE	FALSE	FALSE	FALSE
3257	2288061	pncA	0.0143169	-1.85212e-05	0.0143169	FALSE	FALSE	FALSE	FALSE	FALSE	FALSE	FALSE	FALSE	FALSE	FALSE	FALSE	FALSE	FALSE
9809	2288423	pncA	0.014315	-4.0449e-05	0.014315	FALSE	FALSE	FALSE	FALSE	FALSE	FALSE	FALSE	FALSE	FALSE	FALSE	FALSE	FALSE	FALSE
54526	4242643	embCAB	0.0142926	0.008241	0.0142926	FALSE	FALSE	FALSE	FALSE	FALSE	FALSE	FALSE	FALSE	FALSE	FALSE	FALSE	FALSE	FALSE
18215	2288811	pncA	0.0141824	0.000155115	0.0141824	FALSE	FALSE	FALSE	FALSE	FALSE	FALSE	FALSE	FALSE	FALSE	FALSE	FALSE	FALSE	FALSE
35009	2289498	pncA	0.0141473	0.000144281	0.0141473	FALSE	FALSE	FALSE	FALSE	FALSE	FALSE	FALSE	FALSE	FALSE	FALSE	FALSE	FALSE	FALSE
34235	2289456	pncA	0.0141055	0.000166187	0.0141055	FALSE	FALSE	FALSE	FALSE	FALSE	FALSE	FALSE	FALSE	FALSE	FALSE	FALSE	FALSE	FALSE
97440	1476372	rrs-rrl	0.0140633	2.62585e-05	0.0140633	FALSE	FALSE	FALSE	FALSE	FALSE	FALSE	FALSE	FALSE	FALSE	FALSE	FALSE	FALSE	FALSE
36755	2289593	pncA	0.0140434	3.39433e-05	0.0140434	FALSE	FALSE	FALSE	FALSE	FALSE	FALSE	FALSE	FALSE	FALSE	FALSE	FALSE	FALSE	FALSE
11429	2288512	pncA	0.0140181	-6.17345e-05	0.0140181	FALSE	FALSE	FALSE	FALSE	FALSE	FALSE	FALSE	FALSE	FALSE	FALSE	FALSE	FALSE	FALSE
16264	2154074	KatG	0.0139622	1.80623e-05	0.0139622	FALSE	FALSE	FALSE	FALSE	FALSE	FALSE	FALSE	FALSE	FALSE	FALSE	FALSE	FALSE	FALSE
19342	2154237	KatG	0.013941	1.8035e-05	0.013941	FALSE	FALSE	FALSE	FALSE	FALSE	FALSE	FALSE	FALSE	FALSE	FALSE	FALSE	FALSE	FALSE
12581	2288573	pncA	0.0139187	-6.74393e-05	0.0139187	FALSE	FALSE	FALSE	FALSE	FALSE	FALSE	FALSE	FALSE	FALSE	FALSE	FALSE	FALSE	FALSE
9794	1833909	rpsA	0.0139129	0.000105017	0.0139129	FALSE	FALSE	FALSE	FALSE	FALSE	FALSE	FALSE	FALSE	FALSE	FALSE	FALSE	FALSE	FALSE
1439	2287963	pncA	0.0138747	1.79492e-05	0.0138747	FALSE	FALSE	FALSE	FALSE	FALSE	FALSE	FALSE	FALSE	FALSE	FALSE	FALSE	FALSE	FALSE
14914	2153999	KatG	0.0138481	-1.79148e-05	0.0138481	FALSE	FALSE	FALSE	FALSE	FALSE	FALSE	FALSE	FALSE	FALSE	FALSE	FALSE	FALSE	FALSE
37681	4327854	ethAR	0.0138114	-1.78672e-05	0.0138114	FALSE	FALSE	FALSE	FALSE	FALSE	FALSE	FALSE	FALSE	FALSE	FALSE	FALSE	FALSE	FALSE
17549	2288786	pncA	0.0138005	-0.000121602	0.0138005	FALSE	FALSE	FALSE	FALSE	FALSE	FALSE	FALSE	FALSE	FALSE	FALSE	FALSE	FALSE	FALSE
10837	4407985	gid	0.0137935	4.68507e-05	0.0137935	FALSE	FALSE	TRUE	FALSE	FALSE	FALSE	TRUE	FALSE	FALSE	FALSE	FALSE	FALSE	FALSE
34703	2289481	pncA	0.0137935	0.00015081	0.0137935	FALSE	FALSE	FALSE	FALSE	FALSE	FALSE	FALSE	FALSE	FALSE	FALSE	FALSE	FALSE	FALSE
10819	4407984	gid	0.0137753	1.78205e-05	0.0137753	FALSE	FALSE	FALSE	FALSE	FALSE	FALSE	FALSE	FALSE	FALSE	FALSE	FALSE	FALSE	FALSE
14003	2288649	pncA	0.0137727	-6.01718e-05	0.0137727	FALSE	FALSE	FALSE	FALSE	FALSE	FALSE	FALSE	FALSE	FALSE	FALSE	FALSE	FALSE	FALSE
55936	2156138	KatG	0.0137647	1.78069e-05	0.0137647	FALSE	FALSE	FALSE	FALSE	FALSE	FALSE	FALSE	FALSE	FALSE	FALSE	FALSE	FALSE	FALSE
12715	4326625	ethAR	0.0137389	-2.68308e-05	0.0137389	FALSE	FALSE	TRUE	FALSE	FALSE	FALSE	FALSE	FALSE	TRUE	FALSE	FALSE	FALSE	FALSE
3689	2288085	pncA	0.0137212	-0.0013583	0.0137212	FALSE	TRUE	FALSE	FALSE	FALSE	FALSE	FALSE	FALSE	FALSE	FALSE	FALSE	FALSE	FALSE
31283	2289298	pncA	0.0137167	0.000150784	0.0137167	FALSE	FALSE	FALSE	FALSE	FALSE	FALSE	FALSE	FALSE	FALSE	FALSE	FALSE	FALSE	FALSE
17639	2288791	pncA	0.0137127	0.000140294	0.0137127	FALSE	FALSE	FALSE	FALSE	FALSE	FALSE	FALSE	FALSE	FALSE	FALSE	FALSE	FALSE	FALSE
96018	1476301	rrs-rrl	0.0136687	1.92228e-05	0.0136687	FALSE	FALSE	FALSE	FALSE	FALSE	FALSE	FALSE	FALSE	FALSE	FALSE	FALSE	FALSE	FALSE
28087	4327334	ethAR	0.0136655	-1.76785e-05	0.0136655	FALSE	FALSE	TRUE	FALSE	FALSE	FALSE	FALSE	FALSE	TRUE	FALSE	FALSE	FALSE	FALSE
13129	4326648	ethAR	0.0136508	-0.000178363	0.0136508	FALSE	FALSE	TRUE	FALSE	FALSE	FALSE	FALSE	FALSE	TRUE	FALSE	FALSE	FALSE	FALSE
12882	760306	rpoBC	0.0136402	-1.76458e-05	0.0136402	FALSE	FALSE	FALSE	FALSE	FALSE	FALSE	FALSE	FALSE	FALSE	FALSE	FALSE	FALSE	FALSE
16750	2154101	KatG	0.0136261	-1.76275e-05	0.0136261	FALSE	FALSE	FALSE	FALSE	FALSE	FALSE	FALSE	FALSE	FALSE	FALSE	FALSE	FALSE	FALSE
21185	2288920	pncA	0.0136179	-0.000156986	0.0136179	FALSE	FALSE	TRUE	FALSE	FALSE	FALSE	FALSE	FALSE	FALSE	TRUE	FALSE	FALSE	FALSE
34991	2289497	pncA	0.0136039	-0.000134312	0.0136039	FALSE	FALSE	FALSE	FALSE	FALSE	FALSE	FALSE	FALSE	FALSE	FALSE	FALSE	FALSE	FALSE
17594	2726409	oxyR-ahpC	0.0136015	0.000182936	0.0136015	FALSE	FALSE	FALSE	FALSE	FALSE	FALSE	FALSE	FALSE	FALSE	FALSE	FALSE	FALSE	FALSE
101094	1476567	rrs-rrl	0.0136009	-2.28405e-05	0.0136009	FALSE	FALSE	FALSE	FALSE	FALSE	FALSE	FALSE	FALSE	FALSE	FALSE	FALSE	FALSE	FALSE
36575	2289583	pncA	0.0135865	-3.39079e-05	0.0135865	FALSE	FALSE	FALSE	FALSE	FALSE	FALSE	FALSE	FALSE	FALSE	FALSE	FALSE	FALSE	FALSE
23651	2288991	pncA	0.0135619	-8.73227e-05	0.0135619	FALSE	FALSE	FALSE	FALSE	FALSE	FALSE	FALSE	FALSE	FALSE	FALSE	FALSE	FALSE	FALSE
35045	2289500	pncA	0.0135579	0.000129067	0.0135579	FALSE	FALSE	FALSE	FALSE	FALSE	FALSE	FALSE	FALSE	FALSE	FALSE	FALSE	FALSE	FALSE
18161	2288808	pncA	0.0135478	0.000147915	0.0135478	FALSE	FALSE	FALSE	FALSE	FALSE	FALSE	FALSE	FALSE	FALSE	FALSE	FALSE	FALSE	FALSE
22543	4327059	ethAR	0.0135038	1.74693e-05	0.0135038	FALSE	FALSE	FALSE	FALSE	FALSE	FALSE	FALSE	FALSE	FALSE	FALSE	FALSE	FALSE	FALSE
19882	2154266	KatG	0.0134855	1.74457e-05	0.0134855	FALSE	FALSE	FALSE	FALSE	FALSE	FALSE	FALSE	FALSE	FALSE	FALSE	FALSE	FALSE	FALSE
5129	2288164	pncA	0.0134398	-3.05373e-05	0.0134398	FALSE	FALSE	FALSE	FALSE	FALSE	FALSE	FALSE	FALSE	FALSE	FALSE	FALSE	FALSE	FALSE
31391	2289304	pncA	0.0133907	0.000145831	0.0133907	FALSE	FALSE	FALSE	FALSE	FALSE	FALSE	FALSE	FALSE	FALSE	FALSE	FALSE	FALSE	FALSE
19792	2154261	KatG	0.0133786	1.73073e-05	0.0133786	FALSE	FALSE	FALSE	FALSE	FALSE	FALSE	FALSE	FALSE	FALSE	FALSE	FALSE	FALSE	FALSE
14320	2153966	KatG	0.0133336	-1.72491e-05	0.0133336	FALSE	FALSE	FALSE	FALSE	FALSE	FALSE	FALSE	FALSE	FALSE	FALSE	FALSE	FALSE	FALSE
15706	2154043	KatG	0.0133237	-1.72363e-05	0.0133237	FALSE	FALSE	FALSE	FALSE	FALSE	FALSE	FALSE	FALSE	FALSE	FALSE	FALSE	FALSE	FALSE
100392	1476530	rrs-rrl	0.0132894	1.7192e-05	0.0132894	FALSE	FALSE	FALSE	FALSE	FALSE	FALSE	FALSE	FALSE	FALSE	FALSE	FALSE	FALSE	FALSE
32352	1473053	rrs-rrl	0.0132728	4.81961e-05	0.0132728	FALSE	FALSE	FALSE	FALSE	FALSE	FALSE	FALSE	FALSE	FALSE	FALSE	FALSE	FALSE	FALSE
10411	4326509	ethAR	0.0132642	3.1345e-05	0.0132642	FALSE	FALSE	FALSE	FALSE	FALSE	FALSE	FALSE	FALSE	FALSE	FALSE	FALSE	FALSE	FALSE
12257	2288555	pncA	0.0132564	-5.83867e-05	0.0132564	FALSE	FALSE	FALSE	FALSE	FALSE	FALSE	FALSE	FALSE	FALSE	FALSE	FALSE	FALSE	FALSE
26755	4327263	ethAR	0.0132401	-1.71283e-05	0.0132401	FALSE	FALSE	FALSE	FALSE	FALSE	FALSE	FALSE	FALSE	FALSE	FALSE	FALSE	FALSE	FALSE
65512	2156618	KatG	0.0132154	5.72884e-05	0.0132154	FALSE	FALSE	FALSE	FALSE	FALSE	FALSE	FALSE	FALSE	FALSE	FALSE	FALSE	FALSE	FALSE
21790	2154368	KatG	0.0131993	1.70754e-05	0.0131993	FALSE	FALSE	FALSE	FALSE	FALSE	FALSE	FALSE	FALSE	FALSE	FALSE	FALSE	FALSE	FALSE
12707	2288580	pncA	0.0131927	-4.89098e-05	0.0131927	FALSE	FALSE	FALSE	FALSE	FALSE	FALSE	FALSE	FALSE	FALSE	FALSE	FALSE	FALSE	FALSE
11449	4408014	gid	0.013164	-1.70298e-05	0.013164	FALSE	FALSE	FALSE	FALSE	FALSE	FALSE	FALSE	FALSE	FALSE	FALSE	FALSE	FALSE	FALSE
17434	2154135	KatG	0.0131529	1.70153e-05	0.0131529	FALSE	FALSE	TRUE	TRUE	FALSE	FALSE	FALSE	FALSE	FALSE	FALSE	FALSE	FALSE	FALSE
34847	2289489	pncA	0.0131337	0.000138675	0.0131337	FALSE	FALSE	FALSE	FALSE	FALSE	FALSE	FALSE	FALSE	FALSE	FALSE	FALSE	FALSE	FALSE
55632	762579	rpoBC	0.0131104	-1.69604e-05	0.0131104	FALSE	FALSE	FALSE	FALSE	FALSE	FALSE	FALSE	FALSE	FALSE	FALSE	FALSE	FALSE	FALSE
3131	2288054	pncA	0.0130817	1.69233e-05	0.0130817	FALSE	FALSE	FALSE	FALSE	FALSE	FALSE	FALSE	FALSE	FALSE	FALSE	FALSE	FALSE	FALSE
13139	2288604	pncA	0.0130549	5.79971e-05	0.0130549	FALSE	FALSE	FALSE	FALSE	FALSE	FALSE	FALSE	FALSE	FALSE	FALSE	FALSE	FALSE	FALSE
15929	2288733	pncA	0.0130169	-0.000114444	0.0130169	FALSE	FALSE	FALSE	FALSE	FALSE	FALSE	FALSE	FALSE	FALSE	FALSE	FALSE	FALSE	FALSE
12833	2288587	pncA	0.0130097	5.60839e-05	0.0130097	FALSE	FALSE	FALSE	FALSE	FALSE	FALSE	FALSE	FALSE	FALSE	FALSE	FALSE	FALSE	FALSE
30954	761268	rpoBC	0.0130023	0.000175283	0.0130023	FALSE	FALSE	FALSE	FALSE	FALSE	FALSE	FALSE	FALSE	FALSE	FALSE	FALSE	FALSE	FALSE
14842	2153995	KatG	0.0129925	-1.68079e-05	0.0129925	FALSE	FALSE	FALSE	FALSE	FALSE	FALSE	FALSE	FALSE	FALSE	FALSE	FALSE	FALSE	FALSE
26873	2289125	pncA	0.01299	-0.000132724	0.01299	FALSE	FALSE	TRUE	FALSE	FALSE	FALSE	FALSE	FALSE	FALSE	TRUE	FALSE	FALSE	FALSE
10297	4407958	gid	0.0129702	-2.96344e-05	0.0129702	FALSE	FALSE	FALSE	FALSE	FALSE	FALSE	FALSE	FALSE	FALSE	FALSE	FALSE	FALSE	FALSE
87160	4244420	embCAB	0.0129431	2.05121e-05	0.0129431	FALSE	TRUE	FALSE	FALSE	FALSE	FALSE	FALSE	FALSE	FALSE	FALSE	FALSE	FALSE	FALSE
56319	8101	gyrBA	0.0129356	6.65669e-05	0.0129356	FALSE	FALSE	FALSE	FALSE	FALSE	FALSE	FALSE	FALSE	FALSE	FALSE	FALSE	FALSE	FALSE
37843	4327863	ethAR	0.0129297	1.67266e-05	0.0129297	FALSE	FALSE	FALSE	FALSE	FALSE	FALSE	FALSE	FALSE	FALSE	FALSE	FALSE	FALSE	FALSE
98212	4245025	embCAB	0.0129172	-4.69327e-05	0.0129172	FALSE	FALSE	FALSE	FALSE	FALSE	FALSE	FALSE	FALSE	FALSE	FALSE	FALSE	FALSE	FALSE
23993	2289010	pncA	0.0129126	-0.000200011	0.0129126	FALSE	FALSE	TRUE	FALSE	FALSE	FALSE	FALSE	FALSE	FALSE	TRUE	FALSE	FALSE	FALSE
17233	4326801	ethAR	0.0128957	7.98172e-05	0.0128957	FALSE	FALSE	TRUE	FALSE	FALSE	FALSE	FALSE	FALSE	TRUE	FALSE	FALSE	FALSE	FALSE
16757	2288762	pncA	0.012868	-0.000164143	0.012868	FALSE	FALSE	FALSE	FALSE	FALSE	FALSE	FALSE	FALSE	FALSE	FALSE	FALSE	FALSE	FALSE
30463	4327455	ethAR	0.0128674	1.66461e-05	0.0128674	FALSE	FALSE	FALSE	FALSE	FALSE	FALSE	FALSE	FALSE	FALSE	FALSE	FALSE	FALSE	FALSE
28007	2289158	pncA	0.0128495	-0.000144613	0.0128495	FALSE	FALSE	FALSE	FALSE	FALSE	FALSE	FALSE	FALSE	FALSE	FALSE	FALSE	FALSE	FALSE
8269	4326429	ethAR	0.0128329	-1.66015e-05	0.0128329	FALSE	FALSE	FALSE	FALSE	FALSE	FALSE	FALSE	FALSE	FALSE	FALSE	FALSE	FALSE	FALSE
34603	4327683	ethAR	0.0128323	1.66006e-05	0.0128323	FALSE	FALSE	FALSE	FALSE	FALSE	FALSE	FALSE	FALSE	FALSE	FALSE	FALSE	FALSE	FALSE
149998	4247864	embCAB	0.0128313	-3.31986e-05	0.0128313	FALSE	FALSE	FALSE	FALSE	FALSE	FALSE	FALSE	FALSE	FALSE	FALSE	FALSE	FALSE	FALSE
4143	4036934	clpC	0.0128095	-0.000213429	0.0128095	FALSE	FALSE	FALSE	FALSE	FALSE	FALSE	FALSE	FALSE	FALSE	FALSE	FALSE	FALSE	FALSE
110622	765612	rpoBC	0.0128033	-1.65632e-05	0.0128033	FALSE	FALSE	FALSE	FALSE	FALSE	FALSE	FALSE	FALSE	FALSE	FALSE	FALSE	FALSE	FALSE
27899	2289152	pncA	0.0127859	-3.36758e-06	0.0127859	FALSE	FALSE	FALSE	FALSE	FALSE	FALSE	FALSE	FALSE	FALSE	FALSE	FALSE	FALSE	FALSE
1511	2287967	pncA	0.0127844	1.65387e-05	0.0127844	FALSE	FALSE	FALSE	FALSE	FALSE	FALSE	FALSE	FALSE	FALSE	FALSE	FALSE	FALSE	FALSE
17657	2288792	pncA	0.0127759	-0.000180439	0.0127759	FALSE	FALSE	TRUE	FALSE	FALSE	FALSE	FALSE	FALSE	FALSE	TRUE	FALSE	FALSE	FALSE
16588	2154092	KatG	0.0127529	1.6498e-05	0.0127529	FALSE	FALSE	FALSE	FALSE	FALSE	FALSE	FALSE	FALSE	FALSE	FALSE	FALSE	FALSE	FALSE
15983	2288736	pncA	0.0127022	-0.000123188	0.0127022	FALSE	FALSE	FALSE	FALSE	FALSE	FALSE	FALSE	FALSE	FALSE	FALSE	FALSE	FALSE	FALSE
4049	2288105	pncA	0.0126862	-2.97597e-05	0.0126862	FALSE	FALSE	FALSE	FALSE	FALSE	FALSE	FALSE	FALSE	FALSE	FALSE	FALSE	FALSE	FALSE
14381	2288670	pncA	0.0126802	-5.92069e-05	0.0126802	FALSE	FALSE	FALSE	FALSE	FALSE	FALSE	FALSE	FALSE	FALSE	FALSE	FALSE	FALSE	FALSE
6173	2288222	pncA	0.0126588	-3.30619e-05	0.0126588	FALSE	FALSE	FALSE	FALSE	FALSE	FALSE	FALSE	FALSE	FALSE	FALSE	FALSE	FALSE	FALSE
73038	763538	rpoBC	0.0126407	-3.26594e-05	0.0126407	FALSE	FALSE	FALSE	FALSE	FALSE	FALSE	FALSE	FALSE	FALSE	FALSE	FALSE	FALSE	FALSE
11521	4408018	gid	0.0126083	-1.63109e-05	0.0126083	FALSE	FALSE	FALSE	FALSE	FALSE	FALSE	FALSE	FALSE	FALSE	FALSE	FALSE	FALSE	FALSE
12769	4326628	ethAR	0.012594	1.62923e-05	0.012594	FALSE	FALSE	TRUE	FALSE	FALSE	FALSE	FALSE	FALSE	TRUE	FALSE	FALSE	FALSE	FALSE
28619	2289185	pncA	0.012587	-9.79925e-06	0.012587	FALSE	FALSE	FALSE	FALSE	FALSE	FALSE	FALSE	FALSE	FALSE	FALSE	FALSE	FALSE	FALSE
35495	2289523	pncA	0.012567	0.000135941	0.012567	FALSE	FALSE	FALSE	FALSE	FALSE	FALSE	FALSE	FALSE	FALSE	FALSE	FALSE	FALSE	FALSE
23237	2288968	pncA	0.0125605	-0.00014487	0.0125605	FALSE	FALSE	FALSE	FALSE	FALSE	FALSE	FALSE	FALSE	FALSE	FALSE	FALSE	FALSE	FALSE
10223	2288446	pncA	0.0125588	4.07986e-05	0.0125588	FALSE	FALSE	FALSE	FALSE	FALSE	FALSE	FALSE	FALSE	FALSE	FALSE	FALSE	FALSE	FALSE
18107	2288805	pncA	0.0125377	0.0002162	0.0125377	FALSE	FALSE	TRUE	FALSE	FALSE	FALSE	FALSE	FALSE	FALSE	TRUE	FALSE	FALSE	FALSE
4697	2288141	pncA	0.0125363	-2.92644e-05	0.0125363	FALSE	FALSE	FALSE	FALSE	FALSE	FALSE	FALSE	FALSE	FALSE	FALSE	FALSE	FALSE	FALSE
28164	761116	rpoBC	0.0125253	-1.62035e-05	0.0125253	FALSE	FALSE	TRUE	FALSE	TRUE	FALSE	FALSE	FALSE	FALSE	FALSE	FALSE	FALSE	FALSE
4053	4036929	clpC	0.0125228	-0.000175172	0.0125228	FALSE	FALSE	FALSE	FALSE	FALSE	FALSE	FALSE	FALSE	FALSE	FALSE	FALSE	FALSE	FALSE
17704	2154150	KatG	0.0125104	1.61842e-05	0.0125104	FALSE	FALSE	FALSE	FALSE	FALSE	FALSE	FALSE	FALSE	FALSE	FALSE	FALSE	FALSE	FALSE
111684	765669	rpoBC	0.0125009	3.20897e-05	0.0125009	FALSE	FALSE	FALSE	FALSE	FALSE	FALSE	FALSE	FALSE	FALSE	FALSE	FALSE	FALSE	FALSE
33154	4044872	panD	0.012482	-0.000479482	0.012482	FALSE	TRUE	FALSE	FALSE	FALSE	FALSE	FALSE	FALSE	FALSE	FALSE	FALSE	FALSE	FALSE
18035	2288801	pncA	0.0124511	0.000103203	0.0124511	FALSE	FALSE	FALSE	FALSE	FALSE	FALSE	FALSE	FALSE	FALSE	FALSE	FALSE	FALSE	FALSE
16930	2154107	KatG	0.0124235	1.60718e-05	0.0124235	FALSE	FALSE	FALSE	FALSE	FALSE	FALSE	FALSE	FALSE	FALSE	FALSE	FALSE	FALSE	FALSE
9377	2288399	pncA	0.0124179	-4.99971e-05	0.0124179	FALSE	FALSE	FALSE	FALSE	FALSE	FALSE	FALSE	FALSE	FALSE	FALSE	FALSE	FALSE	FALSE
9487	4407916	gid	0.0124164	-4.05874e-05	0.0124164	FALSE	FALSE	FALSE	FALSE	FALSE	FALSE	FALSE	FALSE	FALSE	FALSE	FALSE	FALSE	FALSE
8747	2288364	pncA	0.0124142	-5.38003e-05	0.0124142	FALSE	FALSE	FALSE	FALSE	FALSE	FALSE	FALSE	FALSE	FALSE	FALSE	FALSE	FALSE	FALSE
93234	764651	rpoBC	0.0124077	1.60514e-05	0.0124077	FALSE	FALSE	FALSE	FALSE	FALSE	FALSE	FALSE	FALSE	FALSE	FALSE	FALSE	FALSE	FALSE
6029	2288214	pncA	0.0123918	-2.76766e-05	0.0123918	FALSE	FALSE	FALSE	FALSE	FALSE	FALSE	FALSE	FALSE	FALSE	FALSE	FALSE	FALSE	FALSE
21700	2154363	KatG	0.0123902	1.60287e-05	0.0123902	FALSE	FALSE	FALSE	FALSE	FALSE	FALSE	FALSE	FALSE	FALSE	FALSE	FALSE	FALSE	FALSE
7919	2288318	pncA	0.0123618	-4.1081e-05	0.0123618	FALSE	FALSE	FALSE	FALSE	FALSE	FALSE	FALSE	FALSE	FALSE	FALSE	FALSE	FALSE	FALSE
6011	2288213	pncA	0.0123571	2.75351e-05	0.0123571	FALSE	FALSE	FALSE	FALSE	FALSE	FALSE	FALSE	FALSE	FALSE	FALSE	FALSE	FALSE	FALSE
56566	2156173	KatG	0.0123566	0.000165549	0.0123566	FALSE	FALSE	FALSE	FALSE	FALSE	FALSE	FALSE	FALSE	FALSE	FALSE	FALSE	FALSE	FALSE
1349	2287958	pncA	0.0123348	1.59571e-05	0.0123348	FALSE	FALSE	FALSE	FALSE	FALSE	FALSE	FALSE	FALSE	FALSE	FALSE	FALSE	FALSE	FALSE
47013	7587	gyrBA	0.0123278	-1.5948e-05	0.0123278	FALSE	FALSE	FALSE	FALSE	FALSE	FALSE	FALSE	FALSE	FALSE	FALSE	FALSE	FALSE	FALSE
4085	2288107	pncA	0.0123187	-2.92558e-05	0.0123187	FALSE	FALSE	FALSE	FALSE	FALSE	FALSE	FALSE	FALSE	FALSE	FALSE	FALSE	FALSE	FALSE
42490	2155430	KatG	0.0122824	1.58893e-05	0.0122824	FALSE	FALSE	FALSE	FALSE	FALSE	FALSE	FALSE	FALSE	FALSE	FALSE	FALSE	FALSE	FALSE
34883	2289491	pncA	0.0122735	0.000125614	0.0122735	FALSE	FALSE	FALSE	FALSE	FALSE	FALSE	FALSE	FALSE	FALSE	FALSE	FALSE	FALSE	FALSE
28375	4327349	ethAR	0.012268	-1.62312e-05	0.012268	FALSE	FALSE	TRUE	FALSE	FALSE	FALSE	FALSE	FALSE	TRUE	FALSE	FALSE	FALSE	FALSE
15541	4326739	ethAR	0.0122027	-3.06013e-05	0.0122027	FALSE	TRUE	FALSE	FALSE	FALSE	FALSE	FALSE	FALSE	FALSE	FALSE	FALSE	FALSE	FALSE
8395	4326436	ethAR	0.0121453	-1.57119e-05	0.0121453	FALSE	FALSE	FALSE	FALSE	FALSE	FALSE	FALSE	FALSE	FALSE	FALSE	FALSE	FALSE	FALSE
36583	4327793	ethAR	0.0120891	1.56393e-05	0.0120891	FALSE	FALSE	FALSE	FALSE	FALSE	FALSE	FALSE	FALSE	FALSE	FALSE	FALSE	FALSE	FALSE
10313	2288451	pncA	0.0120877	-5.35803e-05	0.0120877	FALSE	FALSE	FALSE	FALSE	FALSE	FALSE	FALSE	FALSE	FALSE	FALSE	FALSE	FALSE	FALSE
8675	2288360	pncA	0.012079	-4.42434e-05	0.012079	FALSE	FALSE	FALSE	FALSE	FALSE	FALSE	FALSE	FALSE	FALSE	FALSE	FALSE	FALSE	FALSE
36647	2289587	pncA	0.0120743	-2.97761e-05	0.0120743	FALSE	FALSE	FALSE	FALSE	FALSE	FALSE	FALSE	FALSE	FALSE	FALSE	FALSE	FALSE	FALSE
30257	2289245	pncA	0.0120624	-4.86359e-05	0.0120624	FALSE	FALSE	TRUE	FALSE	FALSE	FALSE	FALSE	FALSE	FALSE	TRUE	FALSE	FALSE	FALSE
36223	4327773	ethAR	0.0120597	-1.56012e-05	0.0120597	FALSE	FALSE	FALSE	FALSE	FALSE	FALSE	FALSE	FALSE	FALSE	FALSE	FALSE	FALSE	FALSE
83596	4244223	embCAB	0.012053	-1.55924e-05	0.012053	FALSE	FALSE	FALSE	FALSE	FALSE	FALSE	FALSE	FALSE	FALSE	FALSE	FALSE	FALSE	FALSE
4067	2288106	pncA	0.0120415	-2.78788e-05	0.0120415	FALSE	FALSE	FALSE	FALSE	FALSE	FALSE	FALSE	FALSE	FALSE	FALSE	FALSE	FALSE	FALSE
11593	4408022	gid	0.0120273	1.55592e-05	0.0120273	FALSE	FALSE	TRUE	FALSE	FALSE	FALSE	TRUE	FALSE	FALSE	FALSE	FALSE	FALSE	FALSE
26801	2289121	pncA	0.0120119	0.000137837	0.0120119	FALSE	FALSE	FALSE	FALSE	FALSE	FALSE	FALSE	FALSE	FALSE	FALSE	FALSE	FALSE	FALSE
25433	2289054	pncA	0.0120037	0.000139724	0.0120037	FALSE	FALSE	TRUE	FALSE	FALSE	FALSE	FALSE	FALSE	FALSE	TRUE	FALSE	FALSE	FALSE
7865	2288315	pncA	0.0120025	-3.92506e-05	0.0120025	FALSE	FALSE	FALSE	FALSE	FALSE	FALSE	FALSE	FALSE	FALSE	FALSE	FALSE	FALSE	FALSE
16793	2288764	pncA	0.0119899	-0.000162583	0.0119899	FALSE	FALSE	TRUE	FALSE	FALSE	FALSE	FALSE	FALSE	FALSE	TRUE	FALSE	FALSE	FALSE
116202	765920	rpoBC	0.0119871	-1.55073e-05	0.0119871	FALSE	FALSE	FALSE	FALSE	FALSE	FALSE	FALSE	FALSE	FALSE	FALSE	FALSE	FALSE	FALSE
21174	1472541	rrs-rrl	0.0119859	1.55057e-05	0.0119859	FALSE	FALSE	FALSE	FALSE	FALSE	FALSE	FALSE	FALSE	FALSE	FALSE	FALSE	FALSE	FALSE
35611	4327739	ethAR	0.0119801	-1.54982e-05	0.0119801	FALSE	FALSE	FALSE	FALSE	FALSE	FALSE	FALSE	FALSE	FALSE	FALSE	FALSE	FALSE	FALSE
36611	2289585	pncA	0.0119544	-2.90411e-05	0.0119544	FALSE	FALSE	FALSE	FALSE	FALSE	FALSE	FALSE	FALSE	FALSE	FALSE	FALSE	FALSE	FALSE
17585	2288788	pncA	0.0119254	-0.00011981	0.0119254	FALSE	FALSE	TRUE	FALSE	FALSE	FALSE	FALSE	FALSE	FALSE	TRUE	FALSE	FALSE	FALSE
3851	2288094	pncA	0.0119161	2.71036e-05	0.0119161	FALSE	FALSE	FALSE	FALSE	FALSE	FALSE	FALSE	FALSE	FALSE	FALSE	FALSE	FALSE	FALSE
18046	2154166	KatG	0.0119148	-1.54137e-05	0.0119148	FALSE	FALSE	FALSE	FALSE	FALSE	FALSE	FALSE	FALSE	FALSE	FALSE	FALSE	FALSE	FALSE
92550	764613	rpoBC	0.0119089	-1.54061e-05	0.0119089	FALSE	FALSE	FALSE	FALSE	FALSE	FALSE	FALSE	FALSE	FALSE	FALSE	FALSE	FALSE	FALSE
11359	4408010	gid	0.0118877	1.53787e-05	0.0118877	FALSE	FALSE	FALSE	FALSE	FALSE	FALSE	FALSE	FALSE	FALSE	FALSE	FALSE	FALSE	FALSE
34404	1473164	rrs-rrl	0.0118683	1.53536e-05	0.0118683	FALSE	FALSE	FALSE	FALSE	FALSE	FALSE	FALSE	FALSE	FALSE	FALSE	FALSE	FALSE	FALSE
10835	2288479	pncA	0.0118517	-5.0702e-05	0.0118517	FALSE	FALSE	FALSE	FALSE	FALSE	FALSE	FALSE	FALSE	FALSE	FALSE	FALSE	FALSE	FALSE
18352	2154183	KatG	0.0118178	1.52882e-05	0.0118178	FALSE	FALSE	FALSE	FALSE	FALSE	FALSE	FALSE	FALSE	FALSE	FALSE	FALSE	FALSE	FALSE
14201	2288660	pncA	0.011732	-5.26739e-05	0.011732	FALSE	FALSE	FALSE	FALSE	FALSE	FALSE	FALSE	FALSE	FALSE	FALSE	FALSE	FALSE	FALSE
16228	2154072	KatG	0.0117248	-1.51679e-05	0.0117248	FALSE	FALSE	FALSE	FALSE	FALSE	FALSE	FALSE	FALSE	FALSE	FALSE	FALSE	FALSE	FALSE
37519	4327845	ethAR	0.011714	-1.5154e-05	0.011714	FALSE	FALSE	FALSE	FALSE	FALSE	FALSE	FALSE	FALSE	FALSE	FALSE	FALSE	FALSE	FALSE
10675	4407977	gid	0.0117105	-2.75171e-05	0.0117105	FALSE	FALSE	FALSE	FALSE	FALSE	FALSE	FALSE	FALSE	FALSE	FALSE	FALSE	FALSE	FALSE
16624	2154094	KatG	0.0116953	-1.51298e-05	0.0116953	FALSE	FALSE	FALSE	FALSE	FALSE	FALSE	FALSE	FALSE	FALSE	FALSE	FALSE	FALSE	FALSE
24188	2715086	eis	0.0116632	-1.50882e-05	0.0116632	FALSE	FALSE	FALSE	FALSE	FALSE	FALSE	FALSE	FALSE	FALSE	FALSE	FALSE	FALSE	FALSE
36673	4327798	ethAR	0.0116619	1.50866e-05	0.0116619	FALSE	FALSE	FALSE	FALSE	FALSE	FALSE	FALSE	FALSE	FALSE	FALSE	FALSE	FALSE	FALSE
28673	2289188	pncA	0.0116535	0.00015875	0.0116535	FALSE	FALSE	FALSE	FALSE	FALSE	FALSE	FALSE	FALSE	FALSE	FALSE	FALSE	FALSE	FALSE
42397	4328115	ethAR	0.0115747	1.49738e-05	0.0115747	FALSE	FALSE	FALSE	FALSE	FALSE	FALSE	FALSE	FALSE	FALSE	FALSE	FALSE	FALSE	FALSE
10585	4407972	gid	0.0115621	1.49575e-05	0.0115621	FALSE	FALSE	FALSE	FALSE	FALSE	FALSE	FALSE	FALSE	FALSE	FALSE	FALSE	FALSE	FALSE
55216	2156109	KatG	0.0115449	-1.49352e-05	0.0115449	FALSE	FALSE	FALSE	FALSE	FALSE	FALSE	FALSE	FALSE	FALSE	FALSE	FALSE	FALSE	FALSE
65922	1474777	rrs-rrl	0.0115415	1.57333e-05	0.0115415	FALSE	FALSE	FALSE	FALSE	FALSE	FALSE	FALSE	FALSE	FALSE	FALSE	FALSE	FALSE	FALSE
2681	2288029	pncA	0.0115395	-1.49282e-05	0.0115395	FALSE	FALSE	FALSE	FALSE	FALSE	FALSE	FALSE	FALSE	FALSE	FALSE	FALSE	FALSE	FALSE
12733	4326626	ethAR	0.0115054	-1.48841e-05	0.0115054	FALSE	FALSE	FALSE	FALSE	FALSE	FALSE	FALSE	FALSE	FALSE	FALSE	FALSE	FALSE	FALSE
34289	2289459	pncA	0.0114906	0.00013513	0.0114906	FALSE	FALSE	FALSE	FALSE	FALSE	FALSE	FALSE	FALSE	FALSE	FALSE	FALSE	FALSE	FALSE
28537	4327357	ethAR	0.0114894	-1.48633e-05	0.0114894	FALSE	FALSE	FALSE	FALSE	FALSE	FALSE	FALSE	FALSE	FALSE	FALSE	FALSE	FALSE	FALSE
16246	2154073	KatG	0.0114827	1.48547e-05	0.0114827	FALSE	FALSE	FALSE	FALSE	FALSE	FALSE	FALSE	FALSE	FALSE	FALSE	FALSE	FALSE	FALSE
37933	4327868	ethAR	0.0114806	1.4852e-05	0.0114806	FALSE	FALSE	FALSE	FALSE	FALSE	FALSE	FALSE	FALSE	FALSE	FALSE	FALSE	FALSE	FALSE
23723	2288995	pncA	0.0114646	-6.19578e-05	0.0114646	FALSE	FALSE	TRUE	FALSE	FALSE	FALSE	FALSE	FALSE	FALSE	TRUE	FALSE	FALSE	FALSE
19331	2288844	pncA	0.0114475	8.98536e-05	0.0114475	FALSE	FALSE	TRUE	FALSE	FALSE	FALSE	FALSE	FALSE	FALSE	TRUE	FALSE	FALSE	FALSE
44303	4269387	aftB-ubiA	0.0114274	8.83062e-05	0.0114274	FALSE	TRUE	FALSE	FALSE	FALSE	FALSE	FALSE	FALSE	FALSE	FALSE	FALSE	FALSE	FALSE
3140	2725652	oxyR-ahpC	0.0114191	-2.79426e-05	0.0114191	FALSE	FALSE	FALSE	FALSE	FALSE	FALSE	FALSE	FALSE	FALSE	FALSE	FALSE	FALSE	FALSE
147082	4247702	embCAB	0.0113925	-9.60104e-05	0.0113925	FALSE	FALSE	FALSE	FALSE	FALSE	FALSE	FALSE	FALSE	FALSE	FALSE	FALSE	FALSE	FALSE
26837	2289123	pncA	0.0113865	-0.000127036	0.0113865	FALSE	FALSE	FALSE	FALSE	FALSE	FALSE	FALSE	FALSE	FALSE	FALSE	FALSE	FALSE	FALSE
12869	2288589	pncA	0.0113784	5.47342e-05	0.0113784	FALSE	FALSE	FALSE	FALSE	FALSE	FALSE	FALSE	FALSE	FALSE	FALSE	FALSE	FALSE	FALSE
19378	2154239	KatG	0.0113572	2.90465e-05	0.0113572	FALSE	TRUE	FALSE	FALSE	FALSE	FALSE	FALSE	FALSE	FALSE	FALSE	FALSE	FALSE	FALSE
25505	2289058	pncA	0.0113544	3.83538e-07	0.0113544	FALSE	FALSE	TRUE	FALSE	FALSE	FALSE	FALSE	FALSE	FALSE	TRUE	FALSE	FALSE	FALSE
4071	4036930	clpC	0.0113471	-0.000148732	0.0113471	FALSE	FALSE	FALSE	FALSE	FALSE	FALSE	FALSE	FALSE	FALSE	FALSE	FALSE	FALSE	FALSE
13363	4326659	ethAR	0.0113003	-2.13545e-05	0.0113003	FALSE	FALSE	FALSE	FALSE	FALSE	FALSE	FALSE	FALSE	FALSE	FALSE	FALSE	FALSE	FALSE
34739	2289483	pncA	0.0112802	-0.000126951	0.0112802	FALSE	FALSE	FALSE	FALSE	FALSE	FALSE	FALSE	FALSE	FALSE	FALSE	FALSE	FALSE	FALSE
16804	2154104	KatG	0.0112738	-1.45844e-05	0.0112738	FALSE	FALSE	FALSE	FALSE	FALSE	FALSE	FALSE	FALSE	FALSE	FALSE	FALSE	FALSE	FALSE
8585	2288355	pncA	0.011265	-4.32445e-05	0.011265	FALSE	FALSE	FALSE	FALSE	FALSE	FALSE	FALSE	FALSE	FALSE	FALSE	FALSE	FALSE	FALSE
100068	1476514	rrs-rrl	0.0112623	-2.58998e-05	0.0112623	FALSE	FALSE	FALSE	FALSE	FALSE	FALSE	FALSE	FALSE	FALSE	FALSE	FALSE	FALSE	FALSE
47206	2155681	KatG	0.0112552	-1.45604e-05	0.0112552	FALSE	FALSE	FALSE	FALSE	FALSE	FALSE	FALSE	FALSE	FALSE	FALSE	FALSE	FALSE	FALSE
126138	766467	rpoBC	0.0112283	2.90512e-05	0.0112283	FALSE	FALSE	FALSE	FALSE	FALSE	FALSE	FALSE	FALSE	FALSE	FALSE	FALSE	FALSE	FALSE
29519	2289205	pncA	0.011162	0.000148903	0.011162	FALSE	FALSE	TRUE	FALSE	FALSE	FALSE	FALSE	FALSE	FALSE	TRUE	FALSE	FALSE	FALSE
10565	2288465	pncA	0.0111458	5.14924e-05	0.0111458	FALSE	FALSE	FALSE	FALSE	FALSE	FALSE	FALSE	FALSE	FALSE	FALSE	FALSE	FALSE	FALSE
15148	2154012	KatG	0.0111447	-1.44174e-05	0.0111447	FALSE	FALSE	FALSE	FALSE	FALSE	FALSE	FALSE	FALSE	FALSE	FALSE	FALSE	FALSE	FALSE
34055	2289446	pncA	0.0111189	0.000131662	0.0111189	FALSE	FALSE	FALSE	FALSE	FALSE	FALSE	FALSE	FALSE	FALSE	FALSE	FALSE	FALSE	FALSE
24173	2289020	pncA	0.0111103	-9.8393e-05	0.0111103	FALSE	FALSE	FALSE	FALSE	FALSE	FALSE	FALSE	FALSE	FALSE	FALSE	FALSE	FALSE	FALSE
10403	2288456	pncA	0.0111078	-4.47948e-05	0.0111078	FALSE	FALSE	FALSE	FALSE	FALSE	FALSE	FALSE	FALSE	FALSE	FALSE	FALSE	FALSE	FALSE
3437	2288071	pncA	0.0110989	-2.81043e-05	0.0110989	FALSE	FALSE	FALSE	FALSE	FALSE	FALSE	FALSE	FALSE	FALSE	FALSE	FALSE	FALSE	FALSE
111144	765639	rpoBC	0.0110821	-6.76915e-05	0.0110821	FALSE	FALSE	FALSE	FALSE	FALSE	FALSE	FALSE	FALSE	FALSE	FALSE	FALSE	FALSE	FALSE
99204	1476466	rrs-rrl	0.0110817	-1.39151e-05	0.0110817	FALSE	FALSE	FALSE	FALSE	FALSE	FALSE	FALSE	FALSE	FALSE	FALSE	FALSE	FALSE	FALSE
13057	4326644	ethAR	0.0110764	-0.000143339	0.0110764	FALSE	FALSE	FALSE	FALSE	FALSE	FALSE	FALSE	FALSE	FALSE	FALSE	FALSE	FALSE	FALSE
15004	2154004	KatG	0.0110736	-1.43255e-05	0.0110736	FALSE	FALSE	FALSE	FALSE	FALSE	FALSE	FALSE	FALSE	FALSE	FALSE	FALSE	FALSE	FALSE
14806	2153993	KatG	0.0110654	-1.43149e-05	0.0110654	FALSE	FALSE	FALSE	FALSE	FALSE	FALSE	FALSE	FALSE	FALSE	FALSE	FALSE	FALSE	FALSE
10457	2288459	pncA	0.0110612	-4.89052e-05	0.0110612	FALSE	FALSE	FALSE	FALSE	FALSE	FALSE	FALSE	FALSE	FALSE	FALSE	FALSE	FALSE	FALSE
10727	2288474	pncA	0.0110581	-4.47008e-05	0.0110581	FALSE	FALSE	FALSE	FALSE	FALSE	FALSE	FALSE	FALSE	FALSE	FALSE	FALSE	FALSE	FALSE
5239	4407768	gid	0.0110535	1.79492e-05	0.0110535	FALSE	FALSE	FALSE	FALSE	FALSE	FALSE	FALSE	FALSE	FALSE	FALSE	FALSE	FALSE	FALSE
36637	4327796	ethAR	0.0110495	-1.42944e-05	0.0110495	FALSE	FALSE	FALSE	FALSE	FALSE	FALSE	FALSE	FALSE	FALSE	FALSE	FALSE	FALSE	FALSE
76551	9217	gyrBA	0.0110434	2.81656e-05	0.0110434	FALSE	FALSE	FALSE	FALSE	FALSE	FALSE	FALSE	FALSE	FALSE	FALSE	FALSE	FALSE	FALSE
35647	4327741	ethAR	0.0110193	1.42553e-05	0.0110193	FALSE	FALSE	FALSE	FALSE	FALSE	FALSE	FALSE	FALSE	FALSE	FALSE	FALSE	FALSE	FALSE
16120	2154066	KatG	0.010987	1.42135e-05	0.010987	FALSE	FALSE	FALSE	FALSE	FALSE	FALSE	FALSE	FALSE	FALSE	FALSE	FALSE	FALSE	FALSE
4679	2288140	pncA	0.0109595	-2.54679e-05	0.0109595	FALSE	FALSE	FALSE	FALSE	FALSE	FALSE	FALSE	FALSE	FALSE	FALSE	FALSE	FALSE	FALSE
9215	2288390	pncA	0.0109467	-5.0082e-05	0.0109467	FALSE	FALSE	FALSE	FALSE	FALSE	FALSE	FALSE	FALSE	FALSE	FALSE	FALSE	FALSE	FALSE
6371	2288233	pncA	0.0109394	-3.81852e-05	0.0109394	FALSE	FALSE	FALSE	FALSE	FALSE	FALSE	FALSE	FALSE	FALSE	FALSE	FALSE	FALSE	FALSE
11501	2288516	pncA	0.010933	-4.72091e-05	0.010933	FALSE	FALSE	FALSE	FALSE	FALSE	FALSE	FALSE	FALSE	FALSE	FALSE	FALSE	FALSE	FALSE
15339	4037418	clpC	0.0109239	-1.41318e-05	0.0109239	FALSE	FALSE	FALSE	FALSE	FALSE	FALSE	FALSE	FALSE	FALSE	FALSE	FALSE	FALSE	FALSE
16973	2288772	pncA	0.010918	0.000119099	0.010918	FALSE	FALSE	FALSE	FALSE	FALSE	FALSE	FALSE	FALSE	FALSE	FALSE	FALSE	FALSE	FALSE
14471	2288675	pncA	0.0109171	-4.47248e-05	0.0109171	FALSE	FALSE	FALSE	FALSE	FALSE	FALSE	FALSE	FALSE	FALSE	FALSE	FALSE	FALSE	FALSE
5389	4326278	ethAR	0.0109168	3.01859e-05	0.0109168	FALSE	FALSE	TRUE	FALSE	FALSE	FALSE	FALSE	FALSE	TRUE	FALSE	FALSE	FALSE	FALSE
21246	1472545	rrs-rrl	0.0109077	1.41109e-05	0.0109077	FALSE	FALSE	FALSE	FALSE	FALSE	FALSE	FALSE	FALSE	FALSE	FALSE	FALSE	FALSE	FALSE
34811	2289487	pncA	0.0108948	0.000119169	0.0108948	FALSE	FALSE	FALSE	FALSE	FALSE	FALSE	FALSE	FALSE	FALSE	FALSE	FALSE	FALSE	FALSE
10999	4407994	gid	0.0108814	1.40768e-05	0.0108814	FALSE	FALSE	FALSE	FALSE	FALSE	FALSE	FALSE	FALSE	FALSE	FALSE	FALSE	FALSE	FALSE
16829	2288766	pncA	0.010876	-0.00012249	0.010876	FALSE	FALSE	TRUE	FALSE	FALSE	FALSE	FALSE	FALSE	FALSE	TRUE	FALSE	FALSE	FALSE
13085	2288601	pncA	0.0108624	-4.61654e-05	0.0108624	FALSE	FALSE	FALSE	FALSE	FALSE	FALSE	FALSE	FALSE	FALSE	FALSE	FALSE	FALSE	FALSE
31445	2289307	pncA	0.0108519	0.000119053	0.0108519	FALSE	FALSE	FALSE	FALSE	FALSE	FALSE	FALSE	FALSE	FALSE	FALSE	FALSE	FALSE	FALSE
19835	2288856	pncA	0.0108267	0.000144466	0.0108267	FALSE	FALSE	FALSE	FALSE	FALSE	FALSE	FALSE	FALSE	FALSE	FALSE	FALSE	FALSE	FALSE
12797	2288585	pncA	0.0108258	4.30043e-05	0.0108258	FALSE	FALSE	FALSE	FALSE	FALSE	FALSE	FALSE	FALSE	FALSE	FALSE	FALSE	FALSE	FALSE
13049	2288599	pncA	0.0108205	4.77366e-05	0.0108205	FALSE	FALSE	FALSE	FALSE	FALSE	FALSE	FALSE	FALSE	FALSE	FALSE	FALSE	FALSE	FALSE
10351	4407961	gid	0.0108177	5.37438e-06	0.0108177	FALSE	FALSE	FALSE	FALSE	FALSE	FALSE	FALSE	FALSE	FALSE	FALSE	FALSE	FALSE	FALSE
9937	4407941	gid	0.0108066	-2.63897e-05	0.0108066	FALSE	FALSE	FALSE	FALSE	FALSE	FALSE	FALSE	FALSE	FALSE	FALSE	FALSE	FALSE	FALSE
6757	4326349	ethAR	0.0108059	-4.02221e-05	0.0108059	FALSE	FALSE	FALSE	FALSE	FALSE	FALSE	FALSE	FALSE	FALSE	FALSE	FALSE	FALSE	FALSE
2951	2288044	pncA	0.0108006	-1.39723e-05	0.0108006	FALSE	FALSE	FALSE	FALSE	FALSE	FALSE	FALSE	FALSE	FALSE	FALSE	FALSE	FALSE	FALSE
9989	2288433	pncA	0.0107975	-3.05009e-05	0.0107975	FALSE	FALSE	FALSE	FALSE	FALSE	FALSE	FALSE	FALSE	FALSE	FALSE	FALSE	FALSE	FALSE
15357	4037419	clpC	0.0107951	-1.39652e-05	0.0107951	FALSE	FALSE	FALSE	FALSE	FALSE	FALSE	FALSE	FALSE	FALSE	FALSE	FALSE	FALSE	FALSE
31147	4327492	ethAR	0.0107846	1.39516e-05	0.0107846	FALSE	FALSE	FALSE	FALSE	FALSE	FALSE	FALSE	FALSE	FALSE	FALSE	FALSE	FALSE	FALSE
32201	2289345	pncA	0.0107844	0.000115882	0.0107844	FALSE	FALSE	FALSE	FALSE	FALSE	FALSE	FALSE	FALSE	FALSE	FALSE	FALSE	FALSE	FALSE
36604	2155109	KatG	0.0107656	-5.49182e-05	0.0107656	FALSE	FALSE	TRUE	TRUE	FALSE	FALSE	FALSE	FALSE	FALSE	FALSE	FALSE	FALSE	FALSE
8081	2288327	pncA	0.010755	3.48236e-05	0.010755	FALSE	FALSE	FALSE	FALSE	FALSE	FALSE	FALSE	FALSE	FALSE	FALSE	FALSE	FALSE	FALSE
9784	2153728	KatG	0.0107529	-0.00199141	0.0107529	FALSE	FALSE	FALSE	FALSE	FALSE	FALSE	FALSE	FALSE	FALSE	FALSE	FALSE	FALSE	FALSE
11755	4408031	gid	0.0107328	-1.88451e-05	0.0107328	FALSE	FALSE	FALSE	FALSE	FALSE	FALSE	FALSE	FALSE	FALSE	FALSE	FALSE	FALSE	FALSE
15958	2154057	KatG	0.0106973	-1.38387e-05	0.0106973	FALSE	FALSE	FALSE	FALSE	FALSE	FALSE	FALSE	FALSE	FALSE	FALSE	FALSE	FALSE	FALSE
17488	2154138	KatG	0.0106811	1.38177e-05	0.0106811	FALSE	FALSE	FALSE	FALSE	FALSE	FALSE	FALSE	FALSE	FALSE	FALSE	FALSE	FALSE	FALSE
11089	4407999	gid	0.0106766	1.38119e-05	0.0106766	FALSE	FALSE	FALSE	FALSE	FALSE	FALSE	FALSE	FALSE	FALSE	FALSE	FALSE	FALSE	FALSE
24529	1673795	FabG1-inhA	0.0106699	-1.38033e-05	0.0106699	FALSE	FALSE	FALSE	FALSE	FALSE	FALSE	FALSE	FALSE	FALSE	FALSE	FALSE	FALSE	FALSE
7615	4407852	gid	0.0106661	-3.58329e-05	0.0106661	FALSE	FALSE	FALSE	FALSE	FALSE	FALSE	FALSE	FALSE	FALSE	FALSE	FALSE	FALSE	FALSE
12577	1673143	FabG1-inhA	0.0106625	-1.37937e-05	0.0106625	FALSE	FALSE	FALSE	FALSE	FALSE	FALSE	FALSE	FALSE	FALSE	FALSE	FALSE	FALSE	FALSE
6793	4326351	ethAR	0.0106419	-4.11907e-05	0.0106419	FALSE	FALSE	FALSE	FALSE	FALSE	FALSE	FALSE	FALSE	FALSE	FALSE	FALSE	FALSE	FALSE
10279	4407957	gid	0.0106365	-1.68994e-05	0.0106365	FALSE	FALSE	TRUE	FALSE	FALSE	FALSE	TRUE	FALSE	FALSE	FALSE	FALSE	FALSE	FALSE
93504	764666	rpoBC	0.0106344	-7.51892e-05	0.0106344	FALSE	FALSE	FALSE	FALSE	FALSE	FALSE	FALSE	FALSE	FALSE	FALSE	FALSE	FALSE	FALSE
33677	2289425	pncA	0.0106309	0.000126276	0.0106309	FALSE	FALSE	FALSE	FALSE	FALSE	FALSE	FALSE	FALSE	FALSE	FALSE	FALSE	FALSE	FALSE
26747	2289119	pncA	0.0105755	-0.000136444	0.0105755	FALSE	FALSE	TRUE	FALSE	FALSE	FALSE	FALSE	FALSE	FALSE	TRUE	FALSE	FALSE	FALSE
28493	2289179	pncA	0.0105682	-0.00012377	0.0105682	FALSE	FALSE	TRUE	FALSE	FALSE	FALSE	FALSE	FALSE	FALSE	TRUE	FALSE	FALSE	FALSE
19702	2154256	KatG	0.0105501	-1.36483e-05	0.0105501	FALSE	FALSE	FALSE	FALSE	FALSE	FALSE	FALSE	FALSE	FALSE	FALSE	FALSE	FALSE	FALSE
27907	4327324	ethAR	0.0105244	-4.01364e-05	0.0105244	FALSE	FALSE	FALSE	FALSE	FALSE	FALSE	FALSE	FALSE	FALSE	FALSE	FALSE	FALSE	FALSE
140818	4247358	embCAB	0.010517	-1.36055e-05	0.010517	FALSE	FALSE	FALSE	FALSE	FALSE	FALSE	FALSE	FALSE	FALSE	FALSE	FALSE	FALSE	FALSE
26315	2289097	pncA	0.0104928	0.000144962	0.0104928	FALSE	FALSE	TRUE	FALSE	FALSE	FALSE	FALSE	FALSE	FALSE	TRUE	FALSE	FALSE	FALSE
10601	2288467	pncA	0.0104863	-4.44223e-05	0.0104863	FALSE	FALSE	FALSE	FALSE	FALSE	FALSE	FALSE	FALSE	FALSE	FALSE	FALSE	FALSE	FALSE
17056	2154114	KatG	0.0104785	1.35557e-05	0.0104785	FALSE	FALSE	FALSE	FALSE	FALSE	FALSE	FALSE	FALSE	FALSE	FALSE	FALSE	FALSE	FALSE
1509	5076	gyrBA	0.0104632	3.74234e-05	0.0104632	FALSE	FALSE	FALSE	FALSE	FALSE	FALSE	FALSE	FALSE	FALSE	FALSE	FALSE	FALSE	FALSE
17981	2288798	pncA	0.0104525	1.69655e-06	0.0104525	FALSE	FALSE	FALSE	FALSE	FALSE	FALSE	FALSE	FALSE	FALSE	FALSE	FALSE	FALSE	FALSE
26963	2289128	pncA	0.0104241	-9.52333e-05	0.0104241	FALSE	FALSE	FALSE	FALSE	FALSE	FALSE	FALSE	FALSE	FALSE	FALSE	FALSE	FALSE	FALSE
32255	2289348	pncA	0.0103815	0.000127066	0.0103815	FALSE	FALSE	FALSE	FALSE	FALSE	FALSE	FALSE	FALSE	FALSE	FALSE	FALSE	FALSE	FALSE
22342	4240897	embCAB	0.0103704	3.54077e-05	0.0103704	FALSE	FALSE	FALSE	FALSE	FALSE	FALSE	FALSE	FALSE	FALSE	FALSE	FALSE	FALSE	FALSE
19396	2154240	KatG	0.010338	2.42663e-05	0.010338	FALSE	FALSE	FALSE	FALSE	FALSE	FALSE	FALSE	FALSE	FALSE	FALSE	FALSE	FALSE	FALSE
4708	2153497	KatG	0.0103209	-3.8163e-05	0.0103209	FALSE	FALSE	FALSE	FALSE	FALSE	FALSE	FALSE	FALSE	FALSE	FALSE	FALSE	FALSE	FALSE
86172	1475783	rrs-rrl	0.0103159	-1.33452e-05	0.0103159	FALSE	FALSE	FALSE	FALSE	FALSE	FALSE	FALSE	FALSE	FALSE	FALSE	FALSE	FALSE	FALSE
15166	2154013	KatG	0.0103112	-1.33392e-05	0.0103112	FALSE	FALSE	FALSE	FALSE	FALSE	FALSE	FALSE	FALSE	FALSE	FALSE	FALSE	FALSE	FALSE
7183	4407830	gid	0.0103068	-3.64519e-05	0.0103068	FALSE	FALSE	TRUE	FALSE	FALSE	FALSE	TRUE	FALSE	FALSE	FALSE	FALSE	FALSE	FALSE
13627	4408107	gid	0.010289	-2.63049e-05	0.010289	FALSE	FALSE	TRUE	FALSE	FALSE	FALSE	TRUE	FALSE	FALSE	FALSE	FALSE	FALSE	FALSE
114744	765839	rpoBC	0.010284	1.33041e-05	0.010284	FALSE	FALSE	FALSE	FALSE	FALSE	FALSE	FALSE	FALSE	FALSE	FALSE	FALSE	FALSE	FALSE
28457	2289177	pncA	0.0102792	9.93005e-05	0.0102792	FALSE	FALSE	TRUE	FALSE	FALSE	FALSE	FALSE	FALSE	FALSE	TRUE	FALSE	FALSE	FALSE
26340	1472793	rrs-rrl	0.0102777	-2.08972e-05	0.0102777	FALSE	FALSE	FALSE	FALSE	FALSE	FALSE	FALSE	FALSE	FALSE	FALSE	FALSE	FALSE	FALSE
15551	2288721	pncA	0.0102602	-0.000138178	0.0102602	FALSE	FALSE	FALSE	FALSE	FALSE	FALSE	FALSE	FALSE	FALSE	FALSE	FALSE	FALSE	FALSE
48322	2155742	KatG	0.0102466	2.65068e-05	0.0102466	FALSE	FALSE	FALSE	FALSE	FALSE	FALSE	FALSE	FALSE	FALSE	FALSE	FALSE	FALSE	FALSE
6775	4326350	ethAR	0.0102423	-3.71981e-05	0.0102423	FALSE	FALSE	TRUE	FALSE	FALSE	FALSE	FALSE	FALSE	TRUE	FALSE	FALSE	FALSE	FALSE
10911	4037194	clpC	0.0102397	2.57314e-05	0.0102397	FALSE	FALSE	FALSE	FALSE	FALSE	FALSE	FALSE	FALSE	FALSE	FALSE	FALSE	FALSE	FALSE
30275	2289246	pncA	0.0102168	5.52617e-05	0.0102168	FALSE	FALSE	FALSE	FALSE	FALSE	FALSE	FALSE	FALSE	FALSE	FALSE	FALSE	FALSE	FALSE
8359	4326434	ethAR	0.0102158	1.32158e-05	0.0102158	FALSE	FALSE	FALSE	FALSE	FALSE	FALSE	FALSE	FALSE	FALSE	FALSE	FALSE	FALSE	FALSE
21797	2288949	pncA	0.0102151	-0.000120843	0.0102151	FALSE	FALSE	FALSE	FALSE	FALSE	FALSE	FALSE	FALSE	FALSE	FALSE	FALSE	FALSE	FALSE
29275	4327390	ethAR	0.0102095	1.32076e-05	0.0102095	FALSE	FALSE	FALSE	FALSE	FALSE	FALSE	FALSE	FALSE	FALSE	FALSE	FALSE	FALSE	FALSE
30517	4327458	ethAR	0.0101931	-1.31864e-05	0.0101931	FALSE	FALSE	FALSE	FALSE	FALSE	FALSE	FALSE	FALSE	FALSE	FALSE	FALSE	FALSE	FALSE
32290	4044824	panD	0.010187	-4.78909e-05	0.010187	FALSE	FALSE	FALSE	FALSE	FALSE	FALSE	FALSE	FALSE	FALSE	FALSE	FALSE	FALSE	FALSE
21851	2288952	pncA	0.010177	0.00012597	0.010177	FALSE	FALSE	TRUE	FALSE	FALSE	FALSE	FALSE	FALSE	FALSE	TRUE	FALSE	FALSE	FALSE
26359	4327241	ethAR	0.0101644	1.31493e-05	0.0101644	FALSE	FALSE	FALSE	FALSE	FALSE	FALSE	FALSE	FALSE	FALSE	FALSE	FALSE	FALSE	FALSE
14309	2288666	pncA	0.0101494	4.32781e-05	0.0101494	FALSE	FALSE	FALSE	FALSE	FALSE	FALSE	FALSE	FALSE	FALSE	FALSE	FALSE	FALSE	FALSE
14597	2288682	pncA	0.0101445	-5.33145e-05	0.0101445	FALSE	FALSE	TRUE	FALSE	FALSE	FALSE	FALSE	FALSE	FALSE	TRUE	FALSE	FALSE	FALSE
20976	1472530	rrs-rrl	0.0101127	1.30824e-05	0.0101127	FALSE	FALSE	FALSE	FALSE	FALSE	FALSE	FALSE	FALSE	FALSE	FALSE	FALSE	FALSE	FALSE
9565	4326498	ethAR	0.0100932	-1.53254e-05	0.0100932	FALSE	FALSE	FALSE	FALSE	FALSE	FALSE	FALSE	FALSE	FALSE	FALSE	FALSE	FALSE	FALSE
183820	4249732	embCAB	0.0100692	3.14341e-05	0.0100692	FALSE	FALSE	FALSE	FALSE	FALSE	FALSE	FALSE	FALSE	FALSE	FALSE	FALSE	FALSE	FALSE
34919	2289493	pncA	0.0100489	0.000104909	0.0100489	FALSE	FALSE	FALSE	FALSE	FALSE	FALSE	FALSE	FALSE	FALSE	FALSE	FALSE	FALSE	FALSE
17279	2288782	pncA	0.0100399	0.00013213	0.0100399	FALSE	FALSE	TRUE	FALSE	FALSE	FALSE	FALSE	FALSE	FALSE	TRUE	FALSE	FALSE	FALSE
10405	4407964	gid	0.0100342	-2.04591e-05	0.0100342	FALSE	FALSE	FALSE	FALSE	FALSE	FALSE	FALSE	FALSE	FALSE	FALSE	FALSE	FALSE	FALSE
1277	2287954	pncA	0.0100221	1.29652e-05	0.0100221	FALSE	FALSE	FALSE	FALSE	FALSE	FALSE	FALSE	FALSE	FALSE	FALSE	FALSE	FALSE	FALSE
23190	1472652	rrs-rrl	0.0100193	1.29616e-05	0.0100193	FALSE	FALSE	FALSE	FALSE	FALSE	FALSE	FALSE	FALSE	FALSE	FALSE	FALSE	FALSE	FALSE
65382	1474750	rrs-rrl	0.00999791	1.88693e-05	0.00999791	FALSE	TRUE	FALSE	FALSE	FALSE	FALSE	FALSE	FALSE	FALSE	FALSE	FALSE	FALSE	FALSE
27853	4327321	ethAR	0.00999613	-1.29316e-05	0.00999613	FALSE	FALSE	TRUE	FALSE	FALSE	FALSE	FALSE	FALSE	TRUE	FALSE	FALSE	FALSE	FALSE
10441	4407965	gid	0.00999021	0.000276695	0.00999021	FALSE	FALSE	FALSE	FALSE	FALSE	FALSE	FALSE	FALSE	FALSE	FALSE	FALSE	FALSE	FALSE
6649	4326344	ethAR	0.00998942	-3.74261e-05	0.00998942	FALSE	FALSE	FALSE	FALSE	FALSE	FALSE	FALSE	FALSE	FALSE	FALSE	FALSE	FALSE	FALSE
42343	4328112	ethAR	0.00998572	1.29181e-05	0.00998572	FALSE	FALSE	FALSE	FALSE	FALSE	FALSE	FALSE	FALSE	FALSE	FALSE	FALSE	FALSE	FALSE
44679	4038968	clpC	0.00998273	-0.000154216	0.00998273	FALSE	FALSE	FALSE	FALSE	FALSE	FALSE	FALSE	FALSE	FALSE	FALSE	FALSE	FALSE	FALSE
6937	4326359	ethAR	0.00996496	-2.57045e-05	0.00996496	FALSE	FALSE	FALSE	FALSE	FALSE	FALSE	FALSE	FALSE	FALSE	FALSE	FALSE	FALSE	FALSE
30778	4044740	panD	0.00996279	-5.67902e-05	0.00996279	FALSE	FALSE	FALSE	FALSE	FALSE	FALSE	FALSE	FALSE	FALSE	FALSE	FALSE	FALSE	FALSE
25454	1834770	rpsA	0.0099495	-4.85861e-05	0.0099495	FALSE	FALSE	FALSE	FALSE	FALSE	FALSE	FALSE	FALSE	FALSE	FALSE	FALSE	FALSE	FALSE
42683	4269298	aftB-ubiA	0.00994659	-1.37312e-05	0.00994659	FALSE	FALSE	FALSE	FALSE	FALSE	FALSE	FALSE	FALSE	FALSE	FALSE	FALSE	FALSE	FALSE
21059	2288913	pncA	0.00994182	-9.64528e-05	0.00994182	FALSE	FALSE	FALSE	FALSE	FALSE	FALSE	FALSE	FALSE	FALSE	FALSE	FALSE	FALSE	FALSE
100230	1476523	rrs-rrl	0.00993698	-1.28551e-05	0.00993698	FALSE	FALSE	FALSE	FALSE	FALSE	FALSE	FALSE	FALSE	FALSE	FALSE	FALSE	FALSE	FALSE
4985	2288156	pncA	0.00993689	-2.24193e-05	0.00993689	FALSE	FALSE	FALSE	FALSE	FALSE	FALSE	FALSE	FALSE	FALSE	FALSE	FALSE	FALSE	FALSE
26575	4327253	ethAR	0.0099242	-1.28385e-05	0.0099242	FALSE	FALSE	FALSE	FALSE	FALSE	FALSE	FALSE	FALSE	FALSE	FALSE	FALSE	FALSE	FALSE
18028	2154165	KatG	0.00991069	-1.28211e-05	0.00991069	FALSE	FALSE	FALSE	FALSE	FALSE	FALSE	FALSE	FALSE	FALSE	FALSE	FALSE	FALSE	FALSE
17952	1472379	rrs-rrl	0.00990686	1.68578e-05	0.00990686	FALSE	FALSE	FALSE	FALSE	FALSE	FALSE	FALSE	FALSE	FALSE	FALSE	FALSE	FALSE	FALSE
3077	2288051	pncA	0.00989962	-1.28067e-05	0.00989962	FALSE	FALSE	FALSE	FALSE	FALSE	FALSE	FALSE	FALSE	FALSE	FALSE	FALSE	FALSE	FALSE
6739	4326348	ethAR	0.00988516	-3.50665e-05	0.00988516	FALSE	FALSE	FALSE	FALSE	FALSE	FALSE	FALSE	FALSE	FALSE	FALSE	FALSE	FALSE	FALSE
14363	2288669	pncA	0.00988	-4.29241e-05	0.00988	FALSE	FALSE	FALSE	FALSE	FALSE	FALSE	FALSE	FALSE	FALSE	FALSE	FALSE	FALSE	FALSE
10099	4407950	gid	0.00987164	-2.37144e-05	0.00987164	FALSE	FALSE	FALSE	FALSE	FALSE	FALSE	FALSE	FALSE	FALSE	FALSE	FALSE	FALSE	FALSE
35027	2289499	pncA	0.00986909	-0.000103308	0.00986909	FALSE	FALSE	FALSE	FALSE	FALSE	FALSE	FALSE	FALSE	FALSE	FALSE	FALSE	FALSE	FALSE
36359	2289571	pncA	0.00985273	2.35664e-05	0.00985273	FALSE	FALSE	FALSE	FALSE	FALSE	FALSE	FALSE	FALSE	FALSE	FALSE	FALSE	FALSE	FALSE
30553	4327460	ethAR	0.00984752	1.27394e-05	0.00984752	FALSE	FALSE	FALSE	FALSE	FALSE	FALSE	FALSE	FALSE	FALSE	FALSE	FALSE	FALSE	FALSE
10061	2288437	pncA	0.00983598	-4.54574e-05	0.00983598	FALSE	FALSE	FALSE	FALSE	FALSE	FALSE	FALSE	FALSE	FALSE	FALSE	FALSE	FALSE	FALSE
10295	2288450	pncA	0.00979875	-1.60763e-05	0.00979875	FALSE	FALSE	FALSE	FALSE	FALSE	FALSE	FALSE	FALSE	FALSE	FALSE	FALSE	FALSE	FALSE
27629	2289137	pncA	0.00978136	-9.37024e-05	0.00978136	FALSE	FALSE	FALSE	FALSE	FALSE	FALSE	FALSE	FALSE	FALSE	FALSE	FALSE	FALSE	FALSE
99924	1476506	rrs-rrl	0.00975911	-2.07146e-05	0.00975911	FALSE	FALSE	FALSE	FALSE	FALSE	FALSE	FALSE	FALSE	FALSE	FALSE	FALSE	FALSE	FALSE
29915	2289227	pncA	0.00975663	0.000117675	0.00975663	FALSE	FALSE	FALSE	FALSE	FALSE	FALSE	FALSE	FALSE	FALSE	FALSE	FALSE	FALSE	FALSE
35513	2289524	pncA	0.00975501	0.000103514	0.00975501	FALSE	FALSE	FALSE	FALSE	FALSE	FALSE	FALSE	FALSE	FALSE	FALSE	FALSE	FALSE	FALSE
13093	4326646	ethAR	0.00975144	-0.000133549	0.00975144	FALSE	FALSE	TRUE	FALSE	FALSE	FALSE	FALSE	FALSE	TRUE	FALSE	FALSE	FALSE	FALSE
27737	2289143	pncA	0.00974846	0.000121776	0.00974846	FALSE	FALSE	FALSE	FALSE	FALSE	FALSE	FALSE	FALSE	FALSE	FALSE	FALSE	FALSE	FALSE
4715	2288142	pncA	0.00974091	2.27463e-05	0.00974091	FALSE	FALSE	FALSE	FALSE	FALSE	FALSE	FALSE	FALSE	FALSE	FALSE	FALSE	FALSE	FALSE
93228	1476153	rrs-rrl	0.00973833	-1.25981e-05	0.00973833	FALSE	FALSE	FALSE	FALSE	FALSE	FALSE	FALSE	FALSE	FALSE	FALSE	FALSE	FALSE	FALSE
34217	2289455	pncA	0.00973451	0.000115115	0.00973451	FALSE	FALSE	FALSE	FALSE	FALSE	FALSE	FALSE	FALSE	FALSE	FALSE	FALSE	FALSE	FALSE
4157	2288111	pncA	0.00972606	-2.32994e-05	0.00972606	FALSE	FALSE	FALSE	FALSE	FALSE	FALSE	FALSE	FALSE	FALSE	FALSE	FALSE	FALSE	FALSE
28000	2154678	KatG	0.00972074	4.60233e-05	0.00972074	FALSE	FALSE	FALSE	FALSE	FALSE	FALSE	FALSE	FALSE	FALSE	FALSE	FALSE	FALSE	FALSE
28223	2289166	pncA	0.00968257	-4.48277e-05	0.00968257	FALSE	FALSE	TRUE	FALSE	FALSE	FALSE	FALSE	FALSE	FALSE	TRUE	FALSE	FALSE	FALSE
28097	2289163	pncA	0.0096767	-5.05769e-05	0.0096767	FALSE	FALSE	FALSE	FALSE	FALSE	FALSE	FALSE	FALSE	FALSE	FALSE	FALSE	FALSE	FALSE
35575	4327737	ethAR	0.00966632	1.25049e-05	0.00966632	FALSE	FALSE	FALSE	FALSE	FALSE	FALSE	FALSE	FALSE	FALSE	FALSE	FALSE	FALSE	FALSE
14248	2153962	KatG	0.00966572	-1.25042e-05	0.00966572	FALSE	FALSE	FALSE	FALSE	FALSE	FALSE	FALSE	FALSE	FALSE	FALSE	FALSE	FALSE	FALSE
13039	4326643	ethAR	0.00966341	-1.25012e-05	0.00966341	FALSE	FALSE	FALSE	FALSE	FALSE	FALSE	FALSE	FALSE	FALSE	FALSE	FALSE	FALSE	FALSE
14489	2288676	pncA	0.00965453	-4.46149e-05	0.00965453	FALSE	FALSE	FALSE	FALSE	FALSE	FALSE	FALSE	FALSE	FALSE	FALSE	FALSE	FALSE	FALSE
37897	4327866	ethAR	0.00963855	1.2469e-05	0.00963855	FALSE	FALSE	FALSE	FALSE	FALSE	FALSE	FALSE	FALSE	FALSE	FALSE	FALSE	FALSE	FALSE
12905	2288591	pncA	0.00963855	-4.35944e-05	0.00963855	FALSE	FALSE	FALSE	FALSE	FALSE	FALSE	FALSE	FALSE	FALSE	FALSE	FALSE	FALSE	FALSE
42379	4328114	ethAR	0.00962963	-1.24575e-05	0.00962963	FALSE	FALSE	FALSE	FALSE	FALSE	FALSE	FALSE	FALSE	FALSE	FALSE	FALSE	FALSE	FALSE
20098	2154278	KatG	0.00959925	1.24182e-05	0.00959925	FALSE	FALSE	FALSE	FALSE	FALSE	FALSE	FALSE	FALSE	FALSE	FALSE	FALSE	FALSE	FALSE
16570	2154091	KatG	0.00957592	-1.2388e-05	0.00957592	FALSE	FALSE	FALSE	FALSE	FALSE	FALSE	FALSE	FALSE	FALSE	FALSE	FALSE	FALSE	FALSE
165208	4248706	embCAB	0.00957572	-4.88136e-05	0.00957572	FALSE	FALSE	FALSE	FALSE	FALSE	FALSE	FALSE	FALSE	FALSE	FALSE	FALSE	FALSE	FALSE
20483	2288889	pncA	0.00957272	-0.00010751	0.00957272	FALSE	FALSE	FALSE	FALSE	FALSE	FALSE	FALSE	FALSE	FALSE	FALSE	FALSE	FALSE	FALSE
4733	2288143	pncA	0.00956989	-2.27576e-05	0.00956989	FALSE	FALSE	FALSE	FALSE	FALSE	FALSE	FALSE	FALSE	FALSE	FALSE	FALSE	FALSE	FALSE
4571	2288134	pncA	0.00955343	-2.23178e-05	0.00955343	FALSE	FALSE	FALSE	FALSE	FALSE	FALSE	FALSE	FALSE	FALSE	FALSE	FALSE	FALSE	FALSE
15267	4037414	clpC	0.00952288	-1.23194e-05	0.00952288	FALSE	FALSE	FALSE	FALSE	FALSE	FALSE	FALSE	FALSE	FALSE	FALSE	FALSE	FALSE	FALSE
26855	2289124	pncA	0.00950685	-9.49881e-05	0.00950685	FALSE	FALSE	FALSE	FALSE	FALSE	FALSE	FALSE	FALSE	FALSE	FALSE	FALSE	FALSE	FALSE
16966	2154109	KatG	0.00950676	7.0286e-06	0.00950676	FALSE	FALSE	TRUE	TRUE	FALSE	FALSE	FALSE	FALSE	FALSE	FALSE	FALSE	FALSE	FALSE
21718	2154364	KatG	0.00948029	-1.22643e-05	0.00948029	FALSE	FALSE	FALSE	FALSE	FALSE	FALSE	FALSE	FALSE	FALSE	FALSE	FALSE	FALSE	FALSE
3455	2288072	pncA	0.00947591	-2.03351e-05	0.00947591	FALSE	FALSE	FALSE	FALSE	FALSE	FALSE	FALSE	FALSE	FALSE	FALSE	FALSE	FALSE	FALSE
34721	2289482	pncA	0.00946388	0.000104364	0.00946388	FALSE	FALSE	FALSE	FALSE	FALSE	FALSE	FALSE	FALSE	FALSE	FALSE	FALSE	FALSE	FALSE
32839	4327585	ethAR	0.00944288	1.22159e-05	0.00944288	FALSE	FALSE	FALSE	FALSE	FALSE	FALSE	FALSE	FALSE	FALSE	FALSE	FALSE	FALSE	FALSE
68406	1474904	rrs-rrl	0.00944264	1.22156e-05	0.00944264	FALSE	FALSE	FALSE	FALSE	FALSE	FALSE	FALSE	FALSE	FALSE	FALSE	FALSE	FALSE	FALSE
10459	4407966	gid	0.0094307	-1.22001e-05	0.0094307	FALSE	FALSE	FALSE	FALSE	FALSE	FALSE	FALSE	FALSE	FALSE	FALSE	FALSE	FALSE	FALSE
34325	2289461	pncA	0.00943037	0.000112605	0.00943037	FALSE	FALSE	FALSE	FALSE	FALSE	FALSE	FALSE	FALSE	FALSE	FALSE	FALSE	FALSE	FALSE
10583	2288466	pncA	0.00942701	4.6492e-05	0.00942701	FALSE	FALSE	FALSE	FALSE	FALSE	FALSE	FALSE	FALSE	FALSE	FALSE	FALSE	FALSE	FALSE
26647	4327257	ethAR	0.00942162	1.21884e-05	0.00942162	FALSE	FALSE	TRUE	FALSE	FALSE	FALSE	FALSE	FALSE	TRUE	FALSE	FALSE	FALSE	FALSE
37663	4327853	ethAR	0.00942022	1.21866e-05	0.00942022	FALSE	FALSE	FALSE	FALSE	FALSE	FALSE	FALSE	FALSE	FALSE	FALSE	FALSE	FALSE	FALSE
14311	4408125	gid	0.00941573	-1.21808e-05	0.00941573	FALSE	FALSE	TRUE	FALSE	FALSE	FALSE	TRUE	FALSE	FALSE	FALSE	FALSE	FALSE	FALSE
36269	2289566	pncA	0.00938519	-7.77873e-05	0.00938519	FALSE	FALSE	FALSE	FALSE	FALSE	FALSE	FALSE	FALSE	FALSE	FALSE	FALSE	FALSE	FALSE
10009	4407945	gid	0.00938473	-2.31283e-05	0.00938473	FALSE	FALSE	TRUE	FALSE	FALSE	FALSE	TRUE	FALSE	FALSE	FALSE	FALSE	FALSE	FALSE
5821	4326299	ethAR	0.00936331	1.2113e-05	0.00936331	FALSE	FALSE	FALSE	FALSE	FALSE	FALSE	FALSE	FALSE	FALSE	FALSE	FALSE	FALSE	FALSE
8909	2288373	pncA	0.00936098	-4.28857e-05	0.00936098	FALSE	FALSE	FALSE	FALSE	FALSE	FALSE	FALSE	FALSE	FALSE	FALSE	FALSE	FALSE	FALSE
24011	2289011	pncA	0.00935844	-0.000129193	0.00935844	FALSE	FALSE	FALSE	FALSE	FALSE	FALSE	FALSE	FALSE	FALSE	FALSE	FALSE	FALSE	FALSE
129442	4246734	embCAB	0.00935449	-5.28334e-06	0.00935449	FALSE	FALSE	TRUE	FALSE	FALSE	TRUE	FALSE	FALSE	FALSE	FALSE	FALSE	FALSE	FALSE
10783	4407982	gid	0.00934343	-1.20872e-05	0.00934343	FALSE	FALSE	TRUE	FALSE	FALSE	FALSE	TRUE	FALSE	FALSE	FALSE	FALSE	FALSE	FALSE
98538	1476429	rrs-rrl	0.00932435	3.29363e-05	0.00932435	FALSE	FALSE	FALSE	FALSE	FALSE	FALSE	FALSE	FALSE	FALSE	FALSE	FALSE	FALSE	FALSE
10657	4407976	gid	0.00928152	-1.74443e-05	0.00928152	FALSE	FALSE	FALSE	FALSE	FALSE	FALSE	FALSE	FALSE	FALSE	FALSE	FALSE	FALSE	FALSE
3941	2288099	pncA	0.00927446	-2.21415e-05	0.00927446	FALSE	FALSE	FALSE	FALSE	FALSE	FALSE	FALSE	FALSE	FALSE	FALSE	FALSE	FALSE	FALSE
9971	2288432	pncA	0.00925367	-4.27671e-05	0.00925367	FALSE	FALSE	FALSE	FALSE	FALSE	FALSE	FALSE	FALSE	FALSE	FALSE	FALSE	FALSE	FALSE
29445	6620	gyrBA	0.00925267	-3.3418e-05	0.00925267	FALSE	FALSE	TRUE	FALSE	FALSE	FALSE	FALSE	FALSE	FALSE	FALSE	TRUE	TRUE	FALSE
3041	2288049	pncA	0.00924824	-1.19641e-05	0.00924824	FALSE	FALSE	FALSE	FALSE	FALSE	FALSE	FALSE	FALSE	FALSE	FALSE	FALSE	FALSE	FALSE
41875	4328086	ethAR	0.00922629	-1.19357e-05	0.00922629	FALSE	FALSE	FALSE	FALSE	FALSE	FALSE	FALSE	FALSE	FALSE	FALSE	FALSE	FALSE	FALSE
54924	1474236	rrs-rrl	0.00921759	-1.67447e-05	0.00921759	FALSE	FALSE	FALSE	FALSE	FALSE	FALSE	FALSE	FALSE	FALSE	FALSE	FALSE	FALSE	FALSE
34631	2289477	pncA	0.00920597	9.8188e-05	0.00920597	FALSE	FALSE	FALSE	FALSE	FALSE	FALSE	FALSE	FALSE	FALSE	FALSE	FALSE	FALSE	FALSE
37537	4327846	ethAR	0.00920547	1.19088e-05	0.00920547	FALSE	FALSE	FALSE	FALSE	FALSE	FALSE	FALSE	FALSE	FALSE	FALSE	FALSE	FALSE	FALSE
6685	4326346	ethAR	0.00919081	-3.35296e-05	0.00919081	FALSE	FALSE	FALSE	FALSE	FALSE	FALSE	FALSE	FALSE	FALSE	FALSE	FALSE	FALSE	FALSE
10315	4407959	gid	0.00918688	3.55905e-05	0.00918688	FALSE	FALSE	FALSE	FALSE	FALSE	FALSE	FALSE	FALSE	FALSE	FALSE	FALSE	FALSE	FALSE
26099	2289088	pncA	0.00917905	9.99576e-05	0.00917905	FALSE	FALSE	FALSE	FALSE	FALSE	FALSE	FALSE	FALSE	FALSE	FALSE	FALSE	FALSE	FALSE
9892	2153734	KatG	0.00916857	0.000158001	0.00916857	FALSE	FALSE	FALSE	FALSE	FALSE	FALSE	FALSE	FALSE	FALSE	FALSE	FALSE	FALSE	FALSE
15616	2154038	KatG	0.00915565	-1.18443e-05	0.00915565	FALSE	FALSE	FALSE	FALSE	FALSE	FALSE	FALSE	FALSE	FALSE	FALSE	FALSE	FALSE	FALSE
36467	2289577	pncA	0.0091473	-2.34363e-05	0.0091473	FALSE	FALSE	FALSE	FALSE	FALSE	FALSE	FALSE	FALSE	FALSE	FALSE	FALSE	FALSE	FALSE
36709	4327800	ethAR	0.00913824	1.18218e-05	0.00913824	FALSE	FALSE	FALSE	FALSE	FALSE	FALSE	FALSE	FALSE	FALSE	FALSE	FALSE	FALSE	FALSE
1527	5077	gyrBA	0.0091359	3.77841e-05	0.0091359	FALSE	FALSE	FALSE	FALSE	FALSE	FALSE	FALSE	FALSE	FALSE	FALSE	FALSE	FALSE	FALSE
26369	2289099	pncA	0.00912925	-0.000335903	0.00912925	FALSE	FALSE	TRUE	FALSE	FALSE	FALSE	FALSE	FALSE	FALSE	TRUE	FALSE	FALSE	FALSE
143680	4247513	embCAB	0.00911944	3.10071e-05	0.00911944	FALSE	FALSE	FALSE	FALSE	FALSE	FALSE	FALSE	FALSE	FALSE	FALSE	FALSE	FALSE	FALSE
10927	4407990	gid	0.0091149	1.17916e-05	0.0091149	FALSE	FALSE	FALSE	FALSE	FALSE	FALSE	FALSE	FALSE	FALSE	FALSE	FALSE	FALSE	FALSE
16001	2288737	pncA	0.00910967	-0.000100076	0.00910967	FALSE	FALSE	FALSE	FALSE	FALSE	FALSE	FALSE	FALSE	FALSE	FALSE	FALSE	FALSE	FALSE
35387	2289517	pncA	0.00910651	9.66078e-05	0.00910651	FALSE	FALSE	FALSE	FALSE	FALSE	FALSE	FALSE	FALSE	FALSE	FALSE	FALSE	FALSE	FALSE
9701	2288417	pncA	0.00910122	2.01391e-05	0.00910122	FALSE	FALSE	FALSE	FALSE	FALSE	FALSE	FALSE	FALSE	FALSE	FALSE	FALSE	FALSE	FALSE
25404	1472744	rrs-rrl	0.00909154	3.17016e-05	0.00909154	FALSE	FALSE	FALSE	FALSE	FALSE	FALSE	FALSE	FALSE	FALSE	FALSE	FALSE	FALSE	FALSE
4643	2288138	pncA	0.00907656	2.1287e-05	0.00907656	FALSE	FALSE	FALSE	FALSE	FALSE	FALSE	FALSE	FALSE	FALSE	FALSE	FALSE	FALSE	FALSE
10027	4407946	gid	0.00907403	2.4648e-05	0.00907403	FALSE	FALSE	FALSE	FALSE	FALSE	FALSE	FALSE	FALSE	FALSE	FALSE	FALSE	FALSE	FALSE
73896	1475188	rrs-rrl	0.00907158	-1.17355e-05	0.00907158	FALSE	FALSE	FALSE	FALSE	FALSE	FALSE	FALSE	FALSE	FALSE	FALSE	FALSE	FALSE	FALSE
58128	1474387	rrs-rrl	0.00906597	1.17283e-05	0.00906597	FALSE	FALSE	FALSE	FALSE	FALSE	FALSE	FALSE	FALSE	FALSE	FALSE	FALSE	FALSE	FALSE
13075	4326645	ethAR	0.00905878	-0.000122609	0.00905878	FALSE	FALSE	FALSE	FALSE	FALSE	FALSE	FALSE	FALSE	FALSE	FALSE	FALSE	FALSE	FALSE
34163	2289452	pncA	0.00905467	0.000103807	0.00905467	FALSE	FALSE	FALSE	FALSE	FALSE	FALSE	FALSE	FALSE	FALSE	FALSE	FALSE	FALSE	FALSE
23885	2289004	pncA	0.00903782	0.000131545	0.00903782	FALSE	FALSE	FALSE	FALSE	FALSE	FALSE	FALSE	FALSE	FALSE	FALSE	FALSE	FALSE	FALSE
19673	2288847	pncA	0.00903171	8.42655e-07	0.00903171	FALSE	FALSE	TRUE	FALSE	FALSE	FALSE	FALSE	FALSE	FALSE	TRUE	FALSE	FALSE	FALSE
61575	8393	gyrBA	0.00902462	-1.16748e-05	0.00902462	FALSE	FALSE	FALSE	FALSE	FALSE	FALSE	FALSE	FALSE	FALSE	FALSE	FALSE	FALSE	FALSE
12761	2288583	pncA	0.00901392	3.88378e-05	0.00901392	FALSE	FALSE	FALSE	FALSE	FALSE	FALSE	FALSE	FALSE	FALSE	FALSE	FALSE	FALSE	FALSE
36737	2289592	pncA	0.00900071	2.10241e-05	0.00900071	FALSE	FALSE	FALSE	FALSE	FALSE	FALSE	FALSE	FALSE	FALSE	FALSE	FALSE	FALSE	FALSE
53205	7930	gyrBA	0.00899517	2.32734e-05	0.00899517	FALSE	FALSE	FALSE	FALSE	FALSE	FALSE	FALSE	FALSE	FALSE	FALSE	FALSE	FALSE	FALSE
34548	1473172	rrs-rrl	0.00899276	1.16336e-05	0.00899276	FALSE	FALSE	FALSE	FALSE	FALSE	FALSE	FALSE	FALSE	FALSE	FALSE	FALSE	FALSE	FALSE
21077	2288914	pncA	0.00898753	0.000100484	0.00898753	FALSE	FALSE	FALSE	FALSE	FALSE	FALSE	FALSE	FALSE	FALSE	FALSE	FALSE	FALSE	FALSE
12823	4326631	ethAR	0.00898716	1.16263e-05	0.00898716	FALSE	FALSE	FALSE	FALSE	FALSE	FALSE	FALSE	FALSE	FALSE	FALSE	FALSE	FALSE	FALSE
14266	2153963	KatG	0.00896227	-1.15941e-05	0.00896227	FALSE	FALSE	FALSE	FALSE	FALSE	FALSE	FALSE	FALSE	FALSE	FALSE	FALSE	FALSE	FALSE
24083	2289015	pncA	0.00895103	0.00012336	0.00895103	FALSE	FALSE	TRUE	FALSE	FALSE	FALSE	FALSE	FALSE	FALSE	TRUE	FALSE	FALSE	FALSE
3149	2288055	pncA	0.00892812	-1.155e-05	0.00892812	FALSE	FALSE	FALSE	FALSE	FALSE	FALSE	FALSE	FALSE	FALSE	FALSE	FALSE	FALSE	FALSE
15555	4037430	clpC	0.00891295	-1.15303e-05	0.00891295	FALSE	FALSE	FALSE	FALSE	FALSE	FALSE	FALSE	FALSE	FALSE	FALSE	FALSE	FALSE	FALSE
34865	2289490	pncA	0.00889885	-9.42278e-05	0.00889885	FALSE	FALSE	FALSE	FALSE	FALSE	FALSE	FALSE	FALSE	FALSE	FALSE	FALSE	FALSE	FALSE
7937	2288319	pncA	0.00889019	-2.96958e-05	0.00889019	FALSE	FALSE	FALSE	FALSE	FALSE	FALSE	FALSE	FALSE	FALSE	FALSE	FALSE	FALSE	FALSE
66480	1474803	rrs-rrl	0.0088859	-1.96001e-05	0.0088859	FALSE	FALSE	FALSE	FALSE	FALSE	FALSE	FALSE	FALSE	FALSE	FALSE	FALSE	FALSE	FALSE
32219	2289346	pncA	0.00888022	-7.85444e-05	0.00888022	FALSE	FALSE	FALSE	FALSE	FALSE	FALSE	FALSE	FALSE	FALSE	FALSE	FALSE	FALSE	FALSE
94548	764724	rpoBC	0.00887924	4.21145e-05	0.00887924	FALSE	FALSE	FALSE	FALSE	FALSE	FALSE	FALSE	FALSE	FALSE	FALSE	FALSE	FALSE	FALSE
18006	1472382	rrs-rrl	0.00885736	-1.67896e-05	0.00885736	FALSE	FALSE	FALSE	FALSE	FALSE	FALSE	FALSE	FALSE	FALSE	FALSE	FALSE	FALSE	FALSE
2753	2288033	pncA	0.00885293	-1.14527e-05	0.00885293	FALSE	FALSE	FALSE	FALSE	FALSE	FALSE	FALSE	FALSE	FALSE	FALSE	FALSE	FALSE	FALSE
5075	2288161	pncA	0.00884834	-1.99702e-05	0.00884834	FALSE	FALSE	FALSE	FALSE	FALSE	FALSE	FALSE	FALSE	FALSE	FALSE	FALSE	FALSE	FALSE
58008	762711	rpoBC	0.00883324	1.14272e-05	0.00883324	FALSE	FALSE	FALSE	FALSE	FALSE	FALSE	FALSE	FALSE	FALSE	FALSE	FALSE	FALSE	FALSE
25206	1472733	rrs-rrl	0.00883072	1.90577e-05	0.00883072	FALSE	FALSE	FALSE	FALSE	FALSE	FALSE	FALSE	FALSE	FALSE	FALSE	FALSE	FALSE	FALSE
31021	4327485	ethAR	0.00882137	-1.7958e-05	0.00882137	FALSE	FALSE	FALSE	FALSE	FALSE	FALSE	FALSE	FALSE	FALSE	FALSE	FALSE	FALSE	FALSE
41911	4328088	ethAR	0.00881932	1.14092e-05	0.00881932	FALSE	FALSE	FALSE	FALSE	FALSE	FALSE	FALSE	FALSE	FALSE	FALSE	FALSE	FALSE	FALSE
10855	4407986	gid	0.00880578	-0.00021845	0.00880578	FALSE	FALSE	FALSE	FALSE	FALSE	FALSE	FALSE	FALSE	FALSE	FALSE	FALSE	FALSE	FALSE
7649	2288303	pncA	0.00880482	2.79891e-05	0.00880482	FALSE	FALSE	FALSE	FALSE	FALSE	FALSE	FALSE	FALSE	FALSE	FALSE	FALSE	FALSE	FALSE
14525	2288678	pncA	0.00878746	4.39237e-05	0.00878746	FALSE	FALSE	FALSE	FALSE	FALSE	FALSE	FALSE	FALSE	FALSE	FALSE	FALSE	FALSE	FALSE
1529	2287968	pncA	0.00877586	1.1353e-05	0.00877586	FALSE	FALSE	FALSE	FALSE	FALSE	FALSE	FALSE	FALSE	FALSE	FALSE	FALSE	FALSE	FALSE
10421	2288457	pncA	0.00877145	3.47925e-05	0.00877145	FALSE	FALSE	FALSE	FALSE	FALSE	FALSE	FALSE	FALSE	FALSE	FALSE	FALSE	FALSE	FALSE
29771	2289219	pncA	0.00876934	1.40332e-05	0.00876934	FALSE	FALSE	TRUE	FALSE	FALSE	FALSE	FALSE	FALSE	FALSE	TRUE	FALSE	FALSE	FALSE
15274	2154019	KatG	0.00876822	-1.13431e-05	0.00876822	FALSE	FALSE	FALSE	FALSE	FALSE	FALSE	FALSE	FALSE	FALSE	FALSE	FALSE	FALSE	FALSE
34729	4327690	ethAR	0.0087636	1.13371e-05	0.0087636	FALSE	FALSE	FALSE	FALSE	FALSE	FALSE	FALSE	FALSE	FALSE	FALSE	FALSE	FALSE	FALSE
2609	2288026	pncA	0.00875824	1.13302e-05	0.00875824	FALSE	FALSE	FALSE	FALSE	FALSE	FALSE	FALSE	FALSE	FALSE	FALSE	FALSE	FALSE	FALSE
10693	4407978	gid	0.00875417	-1.13249e-05	0.00875417	FALSE	FALSE	FALSE	FALSE	FALSE	FALSE	FALSE	FALSE	FALSE	FALSE	FALSE	FALSE	FALSE
9595	4407922	gid	0.00874856	-2.248e-05	0.00874856	FALSE	FALSE	FALSE	FALSE	FALSE	FALSE	FALSE	FALSE	FALSE	FALSE	FALSE	FALSE	FALSE
15456	760425	rpoBC	0.00874625	-1.13147e-05	0.00874625	FALSE	FALSE	FALSE	FALSE	FALSE	FALSE	FALSE	FALSE	FALSE	FALSE	FALSE	FALSE	FALSE
12185	2288551	pncA	0.00871973	-3.96344e-05	0.00871973	FALSE	FALSE	FALSE	FALSE	FALSE	FALSE	FALSE	FALSE	FALSE	FALSE	FALSE	FALSE	FALSE
41641	4328073	ethAR	0.00871155	-1.12698e-05	0.00871155	FALSE	FALSE	FALSE	FALSE	FALSE	FALSE	FALSE	FALSE	FALSE	FALSE	FALSE	FALSE	FALSE
8405	2288345	pncA	0.0087028	-2.88903e-05	0.0087028	FALSE	FALSE	FALSE	FALSE	FALSE	FALSE	FALSE	FALSE	FALSE	FALSE	FALSE	FALSE	FALSE
13427	2288617	pncA	0.00869094	3.89922e-05	0.00869094	FALSE	FALSE	FALSE	FALSE	FALSE	FALSE	FALSE	FALSE	FALSE	FALSE	FALSE	FALSE	FALSE
23705	2288994	pncA	0.00868437	-0.000121976	0.00868437	FALSE	FALSE	FALSE	FALSE	FALSE	FALSE	FALSE	FALSE	FALSE	FALSE	FALSE	FALSE	FALSE
96036	1476302	rrs-rrl	0.00866983	5.65594e-06	0.00866983	FALSE	FALSE	FALSE	FALSE	FALSE	FALSE	FALSE	FALSE	FALSE	FALSE	FALSE	FALSE	FALSE
13881	4037344	clpC	0.00866293	1.12069e-05	0.00866293	FALSE	FALSE	FALSE	FALSE	FALSE	FALSE	FALSE	FALSE	FALSE	FALSE	FALSE	FALSE	FALSE
36478	2155102	KatG	0.00864212	-3.1576e-05	0.00864212	FALSE	FALSE	FALSE	FALSE	FALSE	FALSE	FALSE	FALSE	FALSE	FALSE	FALSE	FALSE	FALSE
9539	2288408	pncA	0.00863351	-3.89127e-05	0.00863351	FALSE	FALSE	FALSE	FALSE	FALSE	FALSE	FALSE	FALSE	FALSE	FALSE	FALSE	FALSE	FALSE
4121	2288109	pncA	0.0086175	-2.01817e-05	0.0086175	FALSE	FALSE	FALSE	FALSE	FALSE	FALSE	FALSE	FALSE	FALSE	FALSE	FALSE	FALSE	FALSE
40129	4327989	ethAR	0.0086096	1.11379e-05	0.0086096	FALSE	FALSE	FALSE	FALSE	FALSE	FALSE	FALSE	FALSE	FALSE	FALSE	FALSE	FALSE	FALSE
30239	2289244	pncA	0.00859004	-4.18327e-05	0.00859004	FALSE	FALSE	TRUE	FALSE	FALSE	FALSE	FALSE	FALSE	FALSE	TRUE	FALSE	FALSE	FALSE
101292	1476577	rrs-rrl	0.00858398	-1.11048e-05	0.00858398	FALSE	FALSE	FALSE	FALSE	FALSE	FALSE	FALSE	FALSE	FALSE	FALSE	FALSE	FALSE	FALSE
5219	2288169	pncA	0.00856607	-1.94807e-05	0.00856607	FALSE	FALSE	FALSE	FALSE	FALSE	FALSE	FALSE	FALSE	FALSE	FALSE	FALSE	FALSE	FALSE
72705	4040517	clpC	0.00856605	-0.000122803	0.00856605	FALSE	TRUE	FALSE	FALSE	FALSE	FALSE	FALSE	FALSE	FALSE	FALSE	FALSE	FALSE	FALSE
41839	4328084	ethAR	0.00856227	-1.10767e-05	0.00856227	FALSE	FALSE	FALSE	FALSE	FALSE	FALSE	FALSE	FALSE	FALSE	FALSE	FALSE	FALSE	FALSE
16084	2154064	KatG	0.00855088	1.10619e-05	0.00855088	FALSE	FALSE	FALSE	FALSE	FALSE	FALSE	FALSE	FALSE	FALSE	FALSE	FALSE	FALSE	FALSE
8377	4326435	ethAR	0.00855016	-5.96791e-05	0.00855016	FALSE	FALSE	TRUE	FALSE	FALSE	FALSE	FALSE	FALSE	TRUE	FALSE	FALSE	FALSE	FALSE
32129	2289342	pncA	0.00854023	-0.000101214	0.00854023	FALSE	FALSE	FALSE	FALSE	FALSE	FALSE	FALSE	FALSE	FALSE	FALSE	FALSE	FALSE	FALSE
8485	4326441	ethAR	0.00853896	-1.10465e-05	0.00853896	FALSE	FALSE	TRUE	FALSE	FALSE	FALSE	FALSE	FALSE	TRUE	FALSE	FALSE	FALSE	FALSE
17632	2154146	KatG	0.00853843	-1.10458e-05	0.00853843	FALSE	FALSE	FALSE	FALSE	FALSE	FALSE	FALSE	FALSE	FALSE	FALSE	FALSE	FALSE	FALSE
25271	2289045	pncA	0.00853352	-5.46288e-05	0.00853352	FALSE	FALSE	FALSE	FALSE	FALSE	FALSE	FALSE	FALSE	FALSE	FALSE	FALSE	FALSE	FALSE
36745	4327802	ethAR	0.00851296	-1.10129e-05	0.00851296	FALSE	FALSE	FALSE	FALSE	FALSE	FALSE	FALSE	FALSE	FALSE	FALSE	FALSE	FALSE	FALSE
96330	764822	rpoBC	0.00850442	-0.000118607	0.00850442	FALSE	FALSE	FALSE	FALSE	FALSE	FALSE	FALSE	FALSE	FALSE	FALSE	FALSE	FALSE	FALSE
8513	2288351	pncA	0.00848686	2.8516e-05	0.00848686	FALSE	FALSE	FALSE	FALSE	FALSE	FALSE	FALSE	FALSE	FALSE	FALSE	FALSE	FALSE	FALSE
14482	2153975	KatG	0.0084812	1.09718e-05	0.0084812	FALSE	FALSE	FALSE	FALSE	FALSE	FALSE	FALSE	FALSE	FALSE	FALSE	FALSE	FALSE	FALSE
15505	4326737	ethAR	0.00846679	-2.11987e-05	0.00846679	FALSE	FALSE	FALSE	FALSE	FALSE	FALSE	FALSE	FALSE	FALSE	FALSE	FALSE	FALSE	FALSE
12061	4408048	gid	0.00845313	1.09355e-05	0.00845313	FALSE	FALSE	FALSE	FALSE	FALSE	FALSE	FALSE	FALSE	FALSE	FALSE	FALSE	FALSE	FALSE
9403	4326489	ethAR	0.00845194	-2.177e-05	0.00845194	FALSE	FALSE	FALSE	FALSE	FALSE	FALSE	FALSE	FALSE	FALSE	FALSE	FALSE	FALSE	FALSE
5183	2288167	pncA	0.00844651	-1.88535e-05	0.00844651	FALSE	FALSE	FALSE	FALSE	FALSE	FALSE	FALSE	FALSE	FALSE	FALSE	FALSE	FALSE	FALSE
34955	2289495	pncA	0.00844263	8.90597e-05	0.00844263	FALSE	FALSE	FALSE	FALSE	FALSE	FALSE	FALSE	FALSE	FALSE	FALSE	FALSE	FALSE	FALSE
4564	2153489	KatG	0.00843677	-1.09143e-05	0.00843677	FALSE	FALSE	FALSE	FALSE	FALSE	FALSE	FALSE	FALSE	FALSE	FALSE	FALSE	FALSE	FALSE
15515	2288719	pncA	0.00843202	-9.52882e-05	0.00843202	FALSE	FALSE	TRUE	FALSE	FALSE	FALSE	FALSE	FALSE	FALSE	TRUE	FALSE	FALSE	FALSE
9341	2288397	pncA	0.00842052	-3.47882e-05	0.00842052	FALSE	FALSE	FALSE	FALSE	FALSE	FALSE	FALSE	FALSE	FALSE	FALSE	FALSE	FALSE	FALSE
10241	2288447	pncA	0.00841859	3.41888e-05	0.00841859	FALSE	FALSE	FALSE	FALSE	FALSE	FALSE	FALSE	FALSE	FALSE	FALSE	FALSE	FALSE	FALSE
93522	764667	rpoBC	0.00839782	-1.08639e-05	0.00839782	FALSE	FALSE	FALSE	FALSE	FALSE	FALSE	FALSE	FALSE	FALSE	FALSE	FALSE	FALSE	FALSE
15940	2154056	KatG	0.00839659	-1.08623e-05	0.00839659	FALSE	FALSE	FALSE	FALSE	FALSE	FALSE	FALSE	FALSE	FALSE	FALSE	FALSE	FALSE	FALSE
55558	2156117	KatG	0.00838087	-1.0842e-05	0.00838087	FALSE	FALSE	FALSE	FALSE	FALSE	FALSE	FALSE	FALSE	FALSE	FALSE	FALSE	FALSE	FALSE
10475	2288460	pncA	0.00836953	3.8177e-05	0.00836953	FALSE	FALSE	FALSE	FALSE	FALSE	FALSE	FALSE	FALSE	FALSE	FALSE	FALSE	FALSE	FALSE
18258	1472396	rrs-rrl	0.00836668	1.08236e-05	0.00836668	FALSE	FALSE	FALSE	FALSE	FALSE	FALSE	FALSE	FALSE	FALSE	FALSE	FALSE	FALSE	FALSE
20159	2288872	pncA	0.00836649	9.04607e-05	0.00836649	FALSE	FALSE	FALSE	FALSE	FALSE	FALSE	FALSE	FALSE	FALSE	FALSE	FALSE	FALSE	FALSE
15285	4037415	clpC	0.00836245	-1.08182e-05	0.00836245	FALSE	FALSE	FALSE	FALSE	FALSE	FALSE	FALSE	FALSE	FALSE	FALSE	FALSE	FALSE	FALSE
68460	1474905	rrs-rrl	0.00835856	-1.08131e-05	0.00835856	FALSE	FALSE	FALSE	FALSE	FALSE	FALSE	FALSE	FALSE	FALSE	FALSE	FALSE	FALSE	FALSE
94368	764714	rpoBC	0.00835	2.06876e-05	0.00835	FALSE	FALSE	FALSE	FALSE	FALSE	FALSE	FALSE	FALSE	FALSE	FALSE	FALSE	FALSE	FALSE
80193	4040927	clpC	0.00834046	-2.15795e-05	0.00834046	FALSE	FALSE	FALSE	FALSE	FALSE	FALSE	FALSE	FALSE	FALSE	FALSE	FALSE	FALSE	FALSE
17729	2288796	pncA	0.00833177	7.38069e-05	0.00833177	FALSE	FALSE	FALSE	FALSE	FALSE	FALSE	FALSE	FALSE	FALSE	FALSE	FALSE	FALSE	FALSE
18539	2288818	pncA	0.00833082	3.69502e-05	0.00833082	FALSE	FALSE	TRUE	FALSE	FALSE	FALSE	FALSE	FALSE	FALSE	TRUE	FALSE	FALSE	FALSE
11537	2288518	pncA	0.0083157	-3.44768e-05	0.0083157	FALSE	FALSE	FALSE	FALSE	FALSE	FALSE	FALSE	FALSE	FALSE	FALSE	FALSE	FALSE	FALSE
24533	2289036	pncA	0.00830434	7.34121e-05	0.00830434	FALSE	FALSE	TRUE	FALSE	FALSE	FALSE	FALSE	FALSE	FALSE	TRUE	FALSE	FALSE	FALSE
42523	4328122	ethAR	0.00829478	1.07306e-05	0.00829478	FALSE	FALSE	FALSE	FALSE	FALSE	FALSE	FALSE	FALSE	FALSE	FALSE	FALSE	FALSE	FALSE
1590	1471659	rrs-rrl	0.00828635	0.00288676	0.00828635	FALSE	FALSE	FALSE	FALSE	FALSE	FALSE	FALSE	FALSE	FALSE	FALSE	FALSE	FALSE	FALSE
30571	4327461	ethAR	0.00828409	1.07168e-05	0.00828409	FALSE	FALSE	FALSE	FALSE	FALSE	FALSE	FALSE	FALSE	FALSE	FALSE	FALSE	FALSE	FALSE
40381	4328003	ethAR	0.00828114	1.0713e-05	0.00828114	FALSE	FALSE	FALSE	FALSE	FALSE	FALSE	FALSE	FALSE	FALSE	FALSE	FALSE	FALSE	FALSE
26852	2715227	eis	0.00824977	-2.13448e-05	0.00824977	FALSE	FALSE	FALSE	FALSE	FALSE	FALSE	FALSE	FALSE	FALSE	FALSE	FALSE	FALSE	FALSE
11457	1918372	tlyA	0.00824127	2.12272e-05	0.00824127	FALSE	FALSE	FALSE	FALSE	FALSE	FALSE	FALSE	FALSE	FALSE	FALSE	FALSE	FALSE	FALSE
14021	2288650	pncA	0.00822286	-3.93179e-05	0.00822286	FALSE	FALSE	FALSE	FALSE	FALSE	FALSE	FALSE	FALSE	FALSE	FALSE	FALSE	FALSE	FALSE
10115	2288440	pncA	0.0082216	1.94507e-05	0.0082216	FALSE	FALSE	FALSE	FALSE	FALSE	FALSE	FALSE	FALSE	FALSE	FALSE	FALSE	FALSE	FALSE
8179	4326425	ethAR	0.00821913	-1.15568e-05	0.00821913	FALSE	FALSE	FALSE	FALSE	FALSE	FALSE	FALSE	FALSE	FALSE	FALSE	FALSE	FALSE	FALSE
12115	4408051	gid	0.00821164	1.06231e-05	0.00821164	FALSE	FALSE	FALSE	FALSE	FALSE	FALSE	FALSE	FALSE	FALSE	FALSE	FALSE	FALSE	FALSE
15375	4037420	clpC	0.00820189	-1.06105e-05	0.00820189	FALSE	FALSE	FALSE	FALSE	FALSE	FALSE	FALSE	FALSE	FALSE	FALSE	FALSE	FALSE	FALSE
66525	8668	gyrBA	0.00820181	-1.06104e-05	0.00820181	FALSE	FALSE	FALSE	FALSE	FALSE	FALSE	FALSE	FALSE	FALSE	FALSE	FALSE	FALSE	FALSE
13913	2288644	pncA	0.00819773	-3.59514e-05	0.00819773	FALSE	FALSE	FALSE	FALSE	FALSE	FALSE	FALSE	FALSE	FALSE	FALSE	FALSE	FALSE	FALSE
8305	4326431	ethAR	0.00818363	1.05868e-05	0.00818363	FALSE	FALSE	FALSE	FALSE	FALSE	FALSE	FALSE	FALSE	FALSE	FALSE	FALSE	FALSE	FALSE
10799	2288478	pncA	0.0081817	-1.95382e-05	0.0081817	FALSE	FALSE	FALSE	FALSE	FALSE	FALSE	FALSE	FALSE	FALSE	FALSE	FALSE	FALSE	FALSE
16318	2154077	KatG	0.00818098	1.05834e-05	0.00818098	FALSE	FALSE	FALSE	FALSE	FALSE	FALSE	FALSE	FALSE	FALSE	FALSE	FALSE	FALSE	FALSE
11629	4408024	gid	0.00817652	1.05776e-05	0.00817652	FALSE	FALSE	FALSE	FALSE	FALSE	FALSE	FALSE	FALSE	FALSE	FALSE	FALSE	FALSE	FALSE
15083	2288704	pncA	0.00817629	-0.000103755	0.00817629	FALSE	FALSE	TRUE	FALSE	FALSE	FALSE	FALSE	FALSE	FALSE	TRUE	FALSE	FALSE	FALSE
35405	2289518	pncA	0.00817509	-8.67388e-05	0.00817509	FALSE	FALSE	FALSE	FALSE	FALSE	FALSE	FALSE	FALSE	FALSE	FALSE	FALSE	FALSE	FALSE
11539	4408019	gid	0.00816938	1.05684e-05	0.00816938	FALSE	FALSE	FALSE	FALSE	FALSE	FALSE	FALSE	FALSE	FALSE	FALSE	FALSE	FALSE	FALSE
13499	2288621	pncA	0.00816754	-3.55163e-05	0.00816754	FALSE	FALSE	FALSE	FALSE	FALSE	FALSE	FALSE	FALSE	FALSE	FALSE	FALSE	FALSE	FALSE
26143	4327230	ethAR	0.00815782	-1.05535e-05	0.00815782	FALSE	FALSE	FALSE	FALSE	FALSE	FALSE	FALSE	FALSE	FALSE	FALSE	FALSE	FALSE	FALSE
3383	2288068	pncA	0.00814912	-1.65715e-05	0.00814912	FALSE	FALSE	FALSE	FALSE	FALSE	FALSE	FALSE	FALSE	FALSE	FALSE	FALSE	FALSE	FALSE
8135	2288330	pncA	0.00813739	-2.72265e-05	0.00813739	FALSE	FALSE	FALSE	FALSE	FALSE	FALSE	FALSE	FALSE	FALSE	FALSE	FALSE	FALSE	FALSE
93648	764674	rpoBC	0.00813613	-3.04695e-05	0.00813613	FALSE	FALSE	FALSE	FALSE	FALSE	FALSE	FALSE	FALSE	FALSE	FALSE	FALSE	FALSE	FALSE
17974	2154162	KatG	0.00813612	1.05254e-05	0.00813612	FALSE	FALSE	FALSE	FALSE	FALSE	FALSE	FALSE	FALSE	FALSE	FALSE	FALSE	FALSE	FALSE
7343	2288286	pncA	0.00813455	2.28152e-05	0.00813455	FALSE	FALSE	FALSE	FALSE	FALSE	FALSE	FALSE	FALSE	FALSE	FALSE	FALSE	FALSE	FALSE
507	4036751	clpC	0.00812837	0.000127257	0.00812837	FALSE	FALSE	FALSE	FALSE	FALSE	FALSE	FALSE	FALSE	FALSE	FALSE	FALSE	FALSE	FALSE
28475	2289178	pncA	0.00812783	8.64298e-05	0.00812783	FALSE	FALSE	FALSE	FALSE	FALSE	FALSE	FALSE	FALSE	FALSE	FALSE	FALSE	FALSE	FALSE
11159	2288497	pncA	0.00812098	-3.48379e-05	0.00812098	FALSE	FALSE	FALSE	FALSE	FALSE	FALSE	FALSE	FALSE	FALSE	FALSE	FALSE	FALSE	FALSE
26603	2289111	pncA	0.0081112	-0.000103323	0.0081112	FALSE	FALSE	TRUE	FALSE	FALSE	FALSE	FALSE	FALSE	FALSE	TRUE	FALSE	FALSE	FALSE
26387	2289100	pncA	0.00809798	2.42604e-06	0.00809798	FALSE	FALSE	TRUE	FALSE	FALSE	FALSE	FALSE	FALSE	FALSE	TRUE	FALSE	FALSE	FALSE
41929	4328089	ethAR	0.00808622	-1.04608e-05	0.00808622	FALSE	FALSE	FALSE	FALSE	FALSE	FALSE	FALSE	FALSE	FALSE	FALSE	FALSE	FALSE	FALSE
9590	2714308	eis	0.00806451	-2.00877e-05	0.00806451	FALSE	FALSE	FALSE	FALSE	FALSE	FALSE	FALSE	FALSE	FALSE	FALSE	FALSE	FALSE	FALSE
31121	2289289	pncA	0.00804285	-8.66e-05	0.00804285	FALSE	FALSE	FALSE	FALSE	FALSE	FALSE	FALSE	FALSE	FALSE	FALSE	FALSE	FALSE	FALSE
11527	4326571	ethAR	0.0080364	2.39526e-05	0.0080364	FALSE	FALSE	FALSE	FALSE	FALSE	FALSE	FALSE	FALSE	FALSE	FALSE	FALSE	FALSE	FALSE
4107	4036932	clpC	0.00802491	-0.000103133	0.00802491	FALSE	FALSE	FALSE	FALSE	FALSE	FALSE	FALSE	FALSE	FALSE	FALSE	FALSE	FALSE	FALSE
18274	4240671	embCAB	0.0080176	8.13409e-05	0.0080176	FALSE	TRUE	FALSE	FALSE	FALSE	FALSE	FALSE	FALSE	FALSE	FALSE	FALSE	FALSE	FALSE
16775	2288763	pncA	0.00801178	5.09365e-05	0.00801178	FALSE	FALSE	FALSE	FALSE	FALSE	FALSE	FALSE	FALSE	FALSE	FALSE	FALSE	FALSE	FALSE
28645	4327363	ethAR	0.00800989	1.03621e-05	0.00800989	FALSE	FALSE	TRUE	FALSE	FALSE	FALSE	FALSE	FALSE	TRUE	FALSE	FALSE	FALSE	FALSE
25289	2289046	pncA	0.00800877	7.70545e-05	0.00800877	FALSE	FALSE	TRUE	FALSE	FALSE	FALSE	FALSE	FALSE	FALSE	TRUE	FALSE	FALSE	FALSE
36543	4038518	clpC	0.00799099	-1.03376e-05	0.00799099	FALSE	FALSE	FALSE	FALSE	FALSE	FALSE	FALSE	FALSE	FALSE	FALSE	FALSE	FALSE	FALSE
10929	4037195	clpC	0.00798725	2.02783e-05	0.00798725	FALSE	FALSE	FALSE	FALSE	FALSE	FALSE	FALSE	FALSE	FALSE	FALSE	FALSE	FALSE	FALSE
125788	4246542	embCAB	0.00798453	1.03293e-05	0.00798453	FALSE	FALSE	FALSE	FALSE	FALSE	FALSE	FALSE	FALSE	FALSE	FALSE	FALSE	FALSE	FALSE
30347	2289250	pncA	0.00797335	-2.40196e-05	0.00797335	FALSE	FALSE	FALSE	FALSE	FALSE	FALSE	FALSE	FALSE	FALSE	FALSE	FALSE	FALSE	FALSE
29203	4327386	ethAR	0.00796324	1.03017e-05	0.00796324	FALSE	FALSE	TRUE	FALSE	FALSE	FALSE	FALSE	FALSE	TRUE	FALSE	FALSE	FALSE	FALSE
57514	4242803	embCAB	0.00795517	-0.000695037	0.00795517	FALSE	TRUE	FALSE	FALSE	FALSE	FALSE	FALSE	FALSE	FALSE	FALSE	FALSE	FALSE	FALSE
42037	4328095	ethAR	0.00793898	1.02703e-05	0.00793898	FALSE	FALSE	FALSE	FALSE	FALSE	FALSE	FALSE	FALSE	FALSE	FALSE	FALSE	FALSE	FALSE
29347	4327394	ethAR	0.00793504	1.02653e-05	0.00793504	FALSE	FALSE	FALSE	FALSE	FALSE	FALSE	FALSE	FALSE	FALSE	FALSE	FALSE	FALSE	FALSE
34541	2289472	pncA	0.00793336	8.31359e-05	0.00793336	FALSE	FALSE	FALSE	FALSE	FALSE	FALSE	FALSE	FALSE	FALSE	FALSE	FALSE	FALSE	FALSE
36259	4327775	ethAR	0.00792793	1.02561e-05	0.00792793	FALSE	FALSE	FALSE	FALSE	FALSE	FALSE	FALSE	FALSE	FALSE	FALSE	FALSE	FALSE	FALSE
14615	2288683	pncA	0.00791995	-3.99886e-05	0.00791995	FALSE	FALSE	FALSE	FALSE	FALSE	FALSE	FALSE	FALSE	FALSE	FALSE	FALSE	FALSE	FALSE
17812	2154156	KatG	0.00791936	-1.0245e-05	0.00791936	FALSE	FALSE	FALSE	FALSE	FALSE	FALSE	FALSE	FALSE	FALSE	FALSE	FALSE	FALSE	FALSE
28069	4327333	ethAR	0.00790647	1.02283e-05	0.00790647	FALSE	FALSE	TRUE	FALSE	FALSE	FALSE	FALSE	FALSE	TRUE	FALSE	FALSE	FALSE	FALSE
35369	2289516	pncA	0.00789909	8.37352e-05	0.00789909	FALSE	FALSE	FALSE	FALSE	FALSE	FALSE	FALSE	FALSE	FALSE	FALSE	FALSE	FALSE	FALSE
44614	2155541	KatG	0.0078952	-1.54759e-05	0.0078952	FALSE	FALSE	FALSE	FALSE	FALSE	FALSE	FALSE	FALSE	FALSE	FALSE	FALSE	FALSE	FALSE
9017	2288379	pncA	0.00787814	-3.51468e-05	0.00787814	FALSE	FALSE	FALSE	FALSE	FALSE	FALSE	FALSE	FALSE	FALSE	FALSE	FALSE	FALSE	FALSE
15181	4326719	ethAR	0.00787531	-4.64992e-05	0.00787531	FALSE	FALSE	FALSE	FALSE	FALSE	FALSE	FALSE	FALSE	FALSE	FALSE	FALSE	FALSE	FALSE
29789	2289220	pncA	0.00787468	-5.97112e-05	0.00787468	FALSE	FALSE	TRUE	FALSE	FALSE	FALSE	FALSE	FALSE	FALSE	TRUE	FALSE	FALSE	FALSE
28141	4327337	ethAR	0.00786957	1.01806e-05	0.00786957	FALSE	FALSE	FALSE	FALSE	FALSE	FALSE	FALSE	FALSE	FALSE	FALSE	FALSE	FALSE	FALSE
3221	2288059	pncA	0.00786569	-1.01755e-05	0.00786569	FALSE	FALSE	FALSE	FALSE	FALSE	FALSE	FALSE	FALSE	FALSE	FALSE	FALSE	FALSE	FALSE
30337	4327448	ethAR	0.00784202	-2.27581e-05	0.00784202	FALSE	FALSE	FALSE	FALSE	FALSE	FALSE	FALSE	FALSE	FALSE	FALSE	FALSE	FALSE	FALSE
34937	2289494	pncA	0.00783637	7.35388e-05	0.00783637	FALSE	FALSE	FALSE	FALSE	FALSE	FALSE	FALSE	FALSE	FALSE	FALSE	FALSE	FALSE	FALSE
21671	2288944	pncA	0.0078333	5.64168e-05	0.0078333	FALSE	FALSE	FALSE	FALSE	FALSE	FALSE	FALSE	FALSE	FALSE	FALSE	FALSE	FALSE	FALSE
2771	2288034	pncA	0.00783034	-1.01298e-05	0.00783034	FALSE	FALSE	FALSE	FALSE	FALSE	FALSE	FALSE	FALSE	FALSE	FALSE	FALSE	FALSE	FALSE
9323	2288396	pncA	0.00781521	-3.35765e-05	0.00781521	FALSE	FALSE	FALSE	FALSE	FALSE	FALSE	FALSE	FALSE	FALSE	FALSE	FALSE	FALSE	FALSE
26819	2289122	pncA	0.00781223	8.60125e-05	0.00781223	FALSE	FALSE	FALSE	FALSE	FALSE	FALSE	FALSE	FALSE	FALSE	FALSE	FALSE	FALSE	FALSE
19486	2154245	KatG	0.00781026	1.01038e-05	0.00781026	FALSE	FALSE	FALSE	FALSE	FALSE	FALSE	FALSE	FALSE	FALSE	FALSE	FALSE	FALSE	FALSE
23291	2288971	pncA	0.00780599	0.000111795	0.00780599	FALSE	FALSE	TRUE	FALSE	FALSE	FALSE	FALSE	FALSE	FALSE	TRUE	FALSE	FALSE	FALSE
31355	2289302	pncA	0.00779239	8.58909e-05	0.00779239	FALSE	FALSE	FALSE	FALSE	FALSE	FALSE	FALSE	FALSE	FALSE	FALSE	FALSE	FALSE	FALSE
13319	2288614	pncA	0.00778646	3.58508e-05	0.00778646	FALSE	FALSE	FALSE	FALSE	FALSE	FALSE	FALSE	FALSE	FALSE	FALSE	FALSE	FALSE	FALSE
15400	2154026	KatG	0.00778608	1.00725e-05	0.00778608	FALSE	FALSE	FALSE	FALSE	FALSE	FALSE	FALSE	FALSE	FALSE	FALSE	FALSE	FALSE	FALSE
19288	2154234	KatG	0.00778326	1.00689e-05	0.00778326	FALSE	FALSE	FALSE	FALSE	FALSE	FALSE	FALSE	FALSE	FALSE	FALSE	FALSE	FALSE	FALSE
95946	1476297	rrs-rrl	0.00778326	1.30817e-05	0.00778326	FALSE	FALSE	FALSE	FALSE	FALSE	FALSE	FALSE	FALSE	FALSE	FALSE	FALSE	FALSE	FALSE
18496	2154191	KatG	0.00778137	1.00665e-05	0.00778137	FALSE	FALSE	FALSE	FALSE	FALSE	FALSE	FALSE	FALSE	FALSE	FALSE	FALSE	FALSE	FALSE
25757	2289072	pncA	0.00777062	8.64444e-05	0.00777062	FALSE	FALSE	TRUE	FALSE	FALSE	FALSE	FALSE	FALSE	FALSE	TRUE	FALSE	FALSE	FALSE
26693	2289116	pncA	0.00776695	-8.26166e-05	0.00776695	FALSE	FALSE	FALSE	FALSE	FALSE	FALSE	FALSE	FALSE	FALSE	FALSE	FALSE	FALSE	FALSE
29987	2289231	pncA	0.00776363	5.69096e-06	0.00776363	FALSE	FALSE	TRUE	FALSE	FALSE	FALSE	FALSE	FALSE	FALSE	TRUE	FALSE	FALSE	FALSE
5993	2288212	pncA	0.00776255	1.76536e-05	0.00776255	FALSE	FALSE	FALSE	FALSE	FALSE	FALSE	FALSE	FALSE	FALSE	FALSE	FALSE	FALSE	FALSE
4125	4036933	clpC	0.00776054	-0.000113007	0.00776054	FALSE	FALSE	FALSE	FALSE	FALSE	FALSE	FALSE	FALSE	FALSE	FALSE	FALSE	FALSE	FALSE
11053	4407997	gid	0.00775824	1.00365e-05	0.00775824	FALSE	FALSE	TRUE	FALSE	FALSE	FALSE	TRUE	FALSE	FALSE	FALSE	FALSE	FALSE	FALSE
15693	5856	gyrBA	0.00775458	-1.00318e-05	0.00775458	FALSE	FALSE	FALSE	FALSE	FALSE	FALSE	FALSE	FALSE	FALSE	FALSE	FALSE	FALSE	FALSE
14536	2153978	KatG	0.00775224	1.00288e-05	0.00775224	FALSE	FALSE	FALSE	FALSE	FALSE	FALSE	FALSE	FALSE	FALSE	FALSE	FALSE	FALSE	FALSE
21257	2288924	pncA	0.00774799	8.61649e-05	0.00774799	FALSE	FALSE	TRUE	FALSE	FALSE	FALSE	FALSE	FALSE	FALSE	TRUE	FALSE	FALSE	FALSE
9372	760112	rpoBC	0.00772515	-9.99372e-06	0.00772515	FALSE	FALSE	FALSE	FALSE	FALSE	FALSE	FALSE	FALSE	FALSE	FALSE	FALSE	FALSE	FALSE
10133	2288441	pncA	0.00772239	1.77487e-05	0.00772239	FALSE	FALSE	FALSE	FALSE	FALSE	FALSE	FALSE	FALSE	FALSE	FALSE	FALSE	FALSE	FALSE
33713	2289427	pncA	0.00770706	8.98209e-05	0.00770706	FALSE	FALSE	FALSE	FALSE	FALSE	FALSE	FALSE	FALSE	FALSE	FALSE	FALSE	FALSE	FALSE
50646	762310	rpoBC	0.00770238	1.97378e-05	0.00770238	FALSE	FALSE	FALSE	FALSE	FALSE	FALSE	FALSE	FALSE	FALSE	FALSE	FALSE	FALSE	FALSE
35603	2289529	pncA	0.00770137	8.20075e-05	0.00770137	FALSE	FALSE	FALSE	FALSE	FALSE	FALSE	FALSE	FALSE	FALSE	FALSE	FALSE	FALSE	FALSE
84570	1475722	rrs-rrl	0.00768194	9.93783e-06	0.00768194	FALSE	FALSE	FALSE	FALSE	FALSE	FALSE	FALSE	FALSE	FALSE	FALSE	FALSE	FALSE	FALSE
15670	2154041	KatG	0.00768036	9.93579e-06	0.00768036	FALSE	FALSE	FALSE	FALSE	FALSE	FALSE	FALSE	FALSE	FALSE	FALSE	FALSE	FALSE	FALSE
99696	765008	rpoBC	0.00766483	2.92681e-05	0.00766483	FALSE	FALSE	FALSE	FALSE	FALSE	FALSE	FALSE	FALSE	FALSE	FALSE	FALSE	FALSE	FALSE
23579	2288987	pncA	0.00765358	-5.35027e-05	0.00765358	FALSE	FALSE	FALSE	FALSE	FALSE	FALSE	FALSE	FALSE	FALSE	FALSE	FALSE	FALSE	FALSE
11467	4408015	gid	0.0076532	-9.90064e-06	0.0076532	FALSE	FALSE	TRUE	FALSE	FALSE	FALSE	TRUE	FALSE	FALSE	FALSE	FALSE	FALSE	FALSE
10875	4037192	clpC	0.0076444	-1.90846e-05	0.0076444	FALSE	FALSE	FALSE	FALSE	FALSE	FALSE	FALSE	FALSE	FALSE	FALSE	FALSE	FALSE	FALSE
41893	4328087	ethAR	0.00764064	-9.8844e-06	0.00764064	FALSE	FALSE	FALSE	FALSE	FALSE	FALSE	FALSE	FALSE	FALSE	FALSE	FALSE	FALSE	FALSE
10531	4407970	gid	0.00764048	9.88419e-06	0.00764048	FALSE	FALSE	FALSE	FALSE	FALSE	FALSE	FALSE	FALSE	FALSE	FALSE	FALSE	FALSE	FALSE
27035	2289132	pncA	0.00762738	-6.5217e-05	0.00762738	FALSE	FALSE	FALSE	FALSE	FALSE	FALSE	FALSE	FALSE	FALSE	FALSE	FALSE	FALSE	FALSE
26377	4327242	ethAR	0.00760632	9.84e-06	0.00760632	FALSE	FALSE	FALSE	FALSE	FALSE	FALSE	FALSE	FALSE	FALSE	FALSE	FALSE	FALSE	FALSE
39453	7170	gyrBA	0.00759233	-9.8219e-06	0.00759233	FALSE	FALSE	FALSE	FALSE	FALSE	FALSE	FALSE	FALSE	FALSE	FALSE	FALSE	FALSE	FALSE
87664	4244448	embCAB	0.00759194	-1.96415e-05	0.00759194	FALSE	FALSE	FALSE	FALSE	FALSE	FALSE	FALSE	FALSE	FALSE	FALSE	FALSE	FALSE	FALSE
30596	2715432	eis	0.00758591	9.8136e-06	0.00758591	FALSE	FALSE	FALSE	FALSE	FALSE	FALSE	FALSE	FALSE	FALSE	FALSE	FALSE	FALSE	FALSE
25860	761001	rpoBC	0.0075508	9.76817e-06	0.0075508	FALSE	FALSE	FALSE	FALSE	FALSE	FALSE	FALSE	FALSE	FALSE	FALSE	FALSE	FALSE	FALSE
12113	2288547	pncA	0.00754896	-3.25664e-05	0.00754896	FALSE	FALSE	FALSE	FALSE	FALSE	FALSE	FALSE	FALSE	FALSE	FALSE	FALSE	FALSE	FALSE
15389	2288717	pncA	0.00754741	-2.89512e-05	0.00754741	FALSE	FALSE	FALSE	FALSE	FALSE	FALSE	FALSE	FALSE	FALSE	FALSE	FALSE	FALSE	FALSE
34116	1473148	rrs-rrl	0.00754075	9.75518e-06	0.00754075	FALSE	FALSE	FALSE	FALSE	FALSE	FALSE	FALSE	FALSE	FALSE	FALSE	FALSE	FALSE	FALSE
15526	2154033	KatG	0.00753659	-9.74979e-06	0.00753659	FALSE	FALSE	FALSE	FALSE	FALSE	FALSE	FALSE	FALSE	FALSE	FALSE	FALSE	FALSE	FALSE
15310	2154021	KatG	0.00753228	9.74422e-06	0.00753228	FALSE	FALSE	FALSE	FALSE	FALSE	FALSE	FALSE	FALSE	FALSE	FALSE	FALSE	FALSE	FALSE
25379	2289051	pncA	0.00753014	9.27936e-05	0.00753014	FALSE	FALSE	FALSE	FALSE	FALSE	FALSE	FALSE	FALSE	FALSE	FALSE	FALSE	FALSE	FALSE
14561	2288680	pncA	0.00752988	-3.532e-05	0.00752988	FALSE	FALSE	FALSE	FALSE	FALSE	FALSE	FALSE	FALSE	FALSE	FALSE	FALSE	FALSE	FALSE
10821	4037189	clpC	0.00752729	-1.94037e-05	0.00752729	FALSE	FALSE	FALSE	FALSE	FALSE	FALSE	FALSE	FALSE	FALSE	FALSE	FALSE	FALSE	FALSE
55362	762564	rpoBC	0.00751185	-9.71779e-06	0.00751185	FALSE	FALSE	FALSE	FALSE	FALSE	FALSE	FALSE	FALSE	FALSE	FALSE	FALSE	FALSE	FALSE
14464	2153974	KatG	0.00750806	-9.71289e-06	0.00750806	FALSE	FALSE	FALSE	FALSE	FALSE	FALSE	FALSE	FALSE	FALSE	FALSE	FALSE	FALSE	FALSE
36539	2289581	pncA	0.0074776	-1.84757e-05	0.0074776	FALSE	FALSE	FALSE	FALSE	FALSE	FALSE	FALSE	FALSE	FALSE	FALSE	FALSE	FALSE	FALSE
28403	2289175	pncA	0.00745504	7.13974e-05	0.00745504	FALSE	FALSE	TRUE	FALSE	FALSE	FALSE	FALSE	FALSE	FALSE	TRUE	FALSE	FALSE	FALSE
9133	4326474	ethAR	0.00744633	-5.02634e-05	0.00744633	FALSE	TRUE	TRUE	FALSE	FALSE	FALSE	FALSE	FALSE	TRUE	FALSE	FALSE	FALSE	FALSE
39353	4269116	aftB-ubiA	0.00743912	2.60759e-05	0.00743912	FALSE	FALSE	FALSE	FALSE	FALSE	FALSE	FALSE	FALSE	FALSE	FALSE	FALSE	FALSE	FALSE
36655	4327797	ethAR	0.00743891	-9.62343e-06	0.00743891	FALSE	FALSE	FALSE	FALSE	FALSE	FALSE	FALSE	FALSE	FALSE	FALSE	FALSE	FALSE	FALSE
10549	4407971	gid	0.00743831	9.62265e-06	0.00743831	FALSE	FALSE	FALSE	FALSE	FALSE	FALSE	FALSE	FALSE	FALSE	FALSE	FALSE	FALSE	FALSE
26845	4327268	ethAR	0.00743697	-9.62091e-06	0.00743697	FALSE	FALSE	TRUE	FALSE	FALSE	FALSE	FALSE	FALSE	TRUE	FALSE	FALSE	FALSE	FALSE
29969	2289230	pncA	0.00743503	9.45252e-05	0.00743503	FALSE	FALSE	FALSE	FALSE	FALSE	FALSE	FALSE	FALSE	FALSE	FALSE	FALSE	FALSE	FALSE
20141	2288871	pncA	0.00742045	8.10161e-05	0.00742045	FALSE	FALSE	FALSE	FALSE	FALSE	FALSE	FALSE	FALSE	FALSE	FALSE	FALSE	FALSE	FALSE
45202	4242159	embCAB	0.00741782	-9.59615e-06	0.00741782	FALSE	FALSE	FALSE	FALSE	FALSE	FALSE	FALSE	FALSE	FALSE	FALSE	FALSE	FALSE	FALSE
27997	4327329	ethAR	0.0074114	9.58784e-06	0.0074114	FALSE	FALSE	FALSE	FALSE	FALSE	FALSE	FALSE	FALSE	FALSE	FALSE	FALSE	FALSE	FALSE
26413	4327244	ethAR	0.00740852	8.26128e-06	0.00740852	FALSE	FALSE	FALSE	FALSE	FALSE	FALSE	FALSE	FALSE	FALSE	FALSE	FALSE	FALSE	FALSE
28439	2289176	pncA	0.00740407	8.54908e-05	0.00740407	FALSE	FALSE	FALSE	FALSE	FALSE	FALSE	FALSE	FALSE	FALSE	FALSE	FALSE	FALSE	FALSE
19452	760645	rpoBC	0.00739592	9.56781e-06	0.00739592	FALSE	FALSE	FALSE	FALSE	FALSE	FALSE	FALSE	FALSE	FALSE	FALSE	FALSE	FALSE	FALSE
30391	4327451	ethAR	0.00739102	9.56147e-06	0.00739102	FALSE	FALSE	FALSE	FALSE	FALSE	FALSE	FALSE	FALSE	FALSE	FALSE	FALSE	FALSE	FALSE
3887	2288096	pncA	0.00737833	-1.75194e-05	0.00737833	FALSE	FALSE	FALSE	FALSE	FALSE	FALSE	FALSE	FALSE	FALSE	FALSE	FALSE	FALSE	FALSE
1786	4239763	embCAB	0.00737793	-3.24039e-05	0.00737793	FALSE	FALSE	FALSE	FALSE	FALSE	FALSE	FALSE	FALSE	FALSE	FALSE	FALSE	FALSE	FALSE
19591	4326909	ethAR	0.0073775	9.54398e-06	0.0073775	FALSE	FALSE	FALSE	FALSE	FALSE	FALSE	FALSE	FALSE	FALSE	FALSE	FALSE	FALSE	FALSE
12059	2288544	pncA	0.00737492	3.00159e-05	0.00737492	FALSE	FALSE	FALSE	FALSE	FALSE	FALSE	FALSE	FALSE	FALSE	FALSE	FALSE	FALSE	FALSE
7217	2288279	pncA	0.00737487	-1.77961e-05	0.00737487	FALSE	FALSE	FALSE	FALSE	FALSE	FALSE	FALSE	FALSE	FALSE	FALSE	FALSE	FALSE	FALSE
125176	4246508	embCAB	0.00737436	-9.53992e-06	0.00737436	FALSE	FALSE	FALSE	FALSE	FALSE	FALSE	FALSE	FALSE	FALSE	FALSE	FALSE	FALSE	FALSE
12985	4326640	ethAR	0.00736695	-9.53034e-06	0.00736695	FALSE	FALSE	FALSE	FALSE	FALSE	FALSE	FALSE	FALSE	FALSE	FALSE	FALSE	FALSE	FALSE
9773	2288421	pncA	0.00736495	-6.74071e-06	0.00736495	FALSE	FALSE	FALSE	FALSE	FALSE	FALSE	FALSE	FALSE	FALSE	FALSE	FALSE	FALSE	FALSE
16336	2154078	KatG	0.00735706	9.51755e-06	0.00735706	FALSE	FALSE	FALSE	FALSE	FALSE	FALSE	FALSE	FALSE	FALSE	FALSE	FALSE	FALSE	FALSE
16642	2154095	KatG	0.00735528	-9.51524e-06	0.00735528	FALSE	FALSE	FALSE	FALSE	FALSE	FALSE	FALSE	FALSE	FALSE	FALSE	FALSE	FALSE	FALSE
26207	2289091	pncA	0.00735213	-3.23934e-05	0.00735213	FALSE	FALSE	TRUE	FALSE	FALSE	FALSE	FALSE	FALSE	FALSE	TRUE	FALSE	FALSE	FALSE
9719	2288418	pncA	0.00733937	-3.33933e-05	0.00733937	FALSE	FALSE	FALSE	FALSE	FALSE	FALSE	FALSE	FALSE	FALSE	FALSE	FALSE	FALSE	FALSE
14669	2288686	pncA	0.00730009	-3.58281e-05	0.00730009	FALSE	FALSE	FALSE	FALSE	FALSE	FALSE	FALSE	FALSE	FALSE	FALSE	FALSE	FALSE	FALSE
13255	4326653	ethAR	0.00729811	-0.00010207	0.00729811	FALSE	FALSE	FALSE	FALSE	FALSE	FALSE	FALSE	FALSE	FALSE	FALSE	FALSE	FALSE	FALSE
7991	2288322	pncA	0.0072979	-2.4796e-05	0.0072979	FALSE	FALSE	FALSE	FALSE	FALSE	FALSE	FALSE	FALSE	FALSE	FALSE	FALSE	FALSE	FALSE
29681	2289214	pncA	0.00729692	8.75295e-05	0.00729692	FALSE	FALSE	TRUE	FALSE	FALSE	FALSE	FALSE	FALSE	FALSE	TRUE	FALSE	FALSE	FALSE
111720	765671	rpoBC	0.00728253	9.42113e-06	0.00728253	FALSE	FALSE	FALSE	FALSE	FALSE	FALSE	FALSE	FALSE	FALSE	FALSE	FALSE	FALSE	FALSE
21427	4327003	ethAR	0.00728102	9.41917e-06	0.00728102	FALSE	FALSE	FALSE	FALSE	FALSE	FALSE	FALSE	FALSE	FALSE	FALSE	FALSE	FALSE	FALSE
9899	2288428	pncA	0.00727246	1.66612e-05	0.00727246	FALSE	FALSE	FALSE	FALSE	FALSE	FALSE	FALSE	FALSE	FALSE	FALSE	FALSE	FALSE	FALSE
28717	4327367	ethAR	0.00726888	9.40347e-06	0.00726888	FALSE	FALSE	FALSE	FALSE	FALSE	FALSE	FALSE	FALSE	FALSE	FALSE	FALSE	FALSE	FALSE
27781	4327317	ethAR	0.0072673	-9.40142e-06	0.0072673	FALSE	FALSE	FALSE	FALSE	FALSE	FALSE	FALSE	FALSE	FALSE	FALSE	FALSE	FALSE	FALSE
28735	4327368	ethAR	0.00726713	-9.4012e-06	0.00726713	FALSE	FALSE	FALSE	FALSE	FALSE	FALSE	FALSE	FALSE	FALSE	FALSE	FALSE	FALSE	FALSE
20987	2288909	pncA	0.00726602	-8.20797e-05	0.00726602	FALSE	FALSE	FALSE	FALSE	FALSE	FALSE	FALSE	FALSE	FALSE	FALSE	FALSE	FALSE	FALSE
18143	2288807	pncA	0.00726414	6.52289e-05	0.00726414	FALSE	FALSE	FALSE	FALSE	FALSE	FALSE	FALSE	FALSE	FALSE	FALSE	FALSE	FALSE	FALSE
29293	4327391	ethAR	0.00725925	9.391e-06	0.00725925	FALSE	FALSE	FALSE	FALSE	FALSE	FALSE	FALSE	FALSE	FALSE	FALSE	FALSE	FALSE	FALSE
23244	1472655	rrs-rrl	0.00725815	9.38958e-06	0.00725815	FALSE	FALSE	FALSE	FALSE	FALSE	FALSE	FALSE	FALSE	FALSE	FALSE	FALSE	FALSE	FALSE
28591	4327360	ethAR	0.00725681	9.38786e-06	0.00725681	FALSE	FALSE	FALSE	FALSE	FALSE	FALSE	FALSE	FALSE	FALSE	FALSE	FALSE	FALSE	FALSE
19691	2288848	pncA	0.00725585	-4.13152e-05	0.00725585	FALSE	FALSE	TRUE	FALSE	FALSE	FALSE	FALSE	FALSE	FALSE	TRUE	FALSE	FALSE	FALSE
33605	2289421	pncA	0.00724085	8.52759e-05	0.00724085	FALSE	FALSE	FALSE	FALSE	FALSE	FALSE	FALSE	FALSE	FALSE	FALSE	FALSE	FALSE	FALSE
9559	4407920	gid	0.0072364	-9.36144e-06	0.0072364	FALSE	FALSE	FALSE	FALSE	FALSE	FALSE	FALSE	FALSE	FALSE	FALSE	FALSE	FALSE	FALSE
31237	4327497	ethAR	0.00723211	9.3559e-06	0.00723211	FALSE	FALSE	FALSE	FALSE	FALSE	FALSE	FALSE	FALSE	FALSE	FALSE	FALSE	FALSE	FALSE
12097	4408050	gid	0.00722902	-6.99715e-06	0.00722902	FALSE	FALSE	FALSE	FALSE	FALSE	FALSE	FALSE	FALSE	FALSE	FALSE	FALSE	FALSE	FALSE
5552	2725761	oxyR-ahpC	0.00722394	-6.72091e-05	0.00722394	FALSE	FALSE	FALSE	FALSE	FALSE	FALSE	FALSE	FALSE	FALSE	FALSE	FALSE	FALSE	FALSE
38023	4327873	ethAR	0.00721699	9.33635e-06	0.00721699	FALSE	FALSE	FALSE	FALSE	FALSE	FALSE	FALSE	FALSE	FALSE	FALSE	FALSE	FALSE	FALSE
22507	4327057	ethAR	0.00721329	-9.33155e-06	0.00721329	FALSE	FALSE	FALSE	FALSE	FALSE	FALSE	FALSE	FALSE	FALSE	FALSE	FALSE	FALSE	FALSE
69162	1474944	rrs-rrl	0.00721031	-9.3277e-06	0.00721031	FALSE	FALSE	FALSE	FALSE	FALSE	FALSE	FALSE	FALSE	FALSE	FALSE	FALSE	FALSE	FALSE
30995	2289282	pncA	0.00720135	8.14808e-05	0.00720135	FALSE	FALSE	FALSE	FALSE	FALSE	FALSE	FALSE	FALSE	FALSE	FALSE	FALSE	FALSE	FALSE
152878	4248024	embCAB	0.00720053	9.31505e-06	0.00720053	FALSE	FALSE	FALSE	FALSE	FALSE	FALSE	FALSE	FALSE	FALSE	FALSE	FALSE	FALSE	FALSE
17830	2154157	KatG	0.00719438	-9.30709e-06	0.00719438	FALSE	FALSE	TRUE	TRUE	FALSE	FALSE	FALSE	FALSE	FALSE	FALSE	FALSE	FALSE	FALSE
30203	2289243	pncA	0.00718952	1.66942e-05	0.00718952	FALSE	FALSE	FALSE	FALSE	FALSE	FALSE	FALSE	FALSE	FALSE	FALSE	FALSE	FALSE	FALSE
27701	2289141	pncA	0.00717597	5.55588e-05	0.00717597	FALSE	FALSE	FALSE	FALSE	FALSE	FALSE	FALSE	FALSE	FALSE	FALSE	FALSE	FALSE	FALSE
35639	2289531	pncA	0.00717518	-5.82777e-05	0.00717518	FALSE	FALSE	FALSE	FALSE	FALSE	FALSE	FALSE	FALSE	FALSE	FALSE	FALSE	FALSE	FALSE
10117	4407951	gid	0.00717226	-1.56644e-05	0.00717226	FALSE	FALSE	FALSE	FALSE	FALSE	FALSE	FALSE	FALSE	FALSE	FALSE	FALSE	FALSE	FALSE
27593	2289135	pncA	0.00717218	-2.21502e-06	0.00717218	FALSE	FALSE	FALSE	FALSE	FALSE	FALSE	FALSE	FALSE	FALSE	FALSE	FALSE	FALSE	FALSE
19763	2288852	pncA	0.00716919	-7.95177e-05	0.00716919	FALSE	FALSE	TRUE	FALSE	FALSE	FALSE	FALSE	FALSE	FALSE	TRUE	FALSE	FALSE	FALSE
26125	4327229	ethAR	0.0071648	-9.26883e-06	0.0071648	FALSE	FALSE	FALSE	FALSE	FALSE	FALSE	FALSE	FALSE	FALSE	FALSE	FALSE	FALSE	FALSE
35593	4327738	ethAR	0.00716202	9.26523e-06	0.00716202	FALSE	FALSE	FALSE	FALSE	FALSE	FALSE	FALSE	FALSE	FALSE	FALSE	FALSE	FALSE	FALSE
20301	6112	gyrBA	0.00716139	-6.05263e-05	0.00716139	FALSE	TRUE	FALSE	FALSE	FALSE	FALSE	FALSE	FALSE	FALSE	FALSE	FALSE	FALSE	FALSE
19360	2154238	KatG	0.00715564	9.25697e-06	0.00715564	FALSE	FALSE	FALSE	FALSE	FALSE	FALSE	FALSE	FALSE	FALSE	FALSE	FALSE	FALSE	FALSE
34829	2289488	pncA	0.00714457	7.89274e-05	0.00714457	FALSE	FALSE	FALSE	FALSE	FALSE	FALSE	FALSE	FALSE	FALSE	FALSE	FALSE	FALSE	FALSE
25512	1472750	rrs-rrl	0.00714149	1.1117e-05	0.00714149	FALSE	FALSE	FALSE	FALSE	FALSE	FALSE	FALSE	FALSE	FALSE	FALSE	FALSE	FALSE	FALSE
93576	764670	rpoBC	0.00714029	-3.53393e-05	0.00714029	FALSE	FALSE	FALSE	FALSE	FALSE	FALSE	FALSE	FALSE	FALSE	FALSE	FALSE	FALSE	FALSE
26621	2289112	pncA	0.0071321	-7.53517e-05	0.0071321	FALSE	FALSE	FALSE	FALSE	FALSE	FALSE	FALSE	FALSE	FALSE	FALSE	FALSE	FALSE	FALSE
25909	4327219	ethAR	0.00712675	9.2196e-06	0.00712675	FALSE	FALSE	FALSE	FALSE	FALSE	FALSE	FALSE	FALSE	FALSE	FALSE	FALSE	FALSE	FALSE
20685	4037675	clpC	0.0071186	9.20905e-06	0.0071186	FALSE	FALSE	FALSE	FALSE	FALSE	FALSE	FALSE	FALSE	FALSE	FALSE	FALSE	FALSE	FALSE
30535	4327459	ethAR	0.00711753	9.20767e-06	0.00711753	FALSE	FALSE	FALSE	FALSE	FALSE	FALSE	FALSE	FALSE	FALSE	FALSE	FALSE	FALSE	FALSE
5165	2288166	pncA	0.00711222	1.56048e-05	0.00711222	FALSE	FALSE	FALSE	FALSE	FALSE	FALSE	FALSE	FALSE	FALSE	FALSE	FALSE	FALSE	FALSE
12481	4326620	ethAR	0.0071105	-9.19857e-06	0.0071105	FALSE	FALSE	TRUE	FALSE	FALSE	FALSE	FALSE	FALSE	TRUE	FALSE	FALSE	FALSE	FALSE
29933	2289228	pncA	0.00710813	8.15429e-05	0.00710813	FALSE	FALSE	TRUE	FALSE	FALSE	FALSE	FALSE	FALSE	FALSE	TRUE	FALSE	FALSE	FALSE
15724	2154044	KatG	0.00710754	-9.19475e-06	0.00710754	FALSE	FALSE	FALSE	FALSE	FALSE	FALSE	FALSE	FALSE	FALSE	FALSE	FALSE	FALSE	FALSE
5785	4326297	ethAR	0.00709689	9.18097e-06	0.00709689	FALSE	FALSE	FALSE	FALSE	FALSE	FALSE	FALSE	FALSE	FALSE	FALSE	FALSE	FALSE	FALSE
19277	2288841	pncA	0.00709484	-8.92447e-05	0.00709484	FALSE	FALSE	TRUE	FALSE	FALSE	FALSE	FALSE	FALSE	FALSE	TRUE	FALSE	FALSE	FALSE
15321	4037417	clpC	0.00708459	-9.16505e-06	0.00708459	FALSE	FALSE	FALSE	FALSE	FALSE	FALSE	FALSE	FALSE	FALSE	FALSE	FALSE	FALSE	FALSE
471	4036749	clpC	0.00707734	0.000113382	0.00707734	FALSE	FALSE	FALSE	FALSE	FALSE	FALSE	FALSE	FALSE	FALSE	FALSE	FALSE	FALSE	FALSE
28331	2289171	pncA	0.00707437	-9.4156e-05	0.00707437	FALSE	FALSE	TRUE	FALSE	FALSE	FALSE	FALSE	FALSE	FALSE	TRUE	FALSE	FALSE	FALSE
5653	4407791	gid	0.00706823	9.1439e-06	0.00706823	FALSE	FALSE	FALSE	FALSE	FALSE	FALSE	FALSE	FALSE	FALSE	FALSE	FALSE	FALSE	FALSE
9367	4326487	ethAR	0.00706102	-1.31118e-05	0.00706102	FALSE	FALSE	FALSE	FALSE	FALSE	FALSE	FALSE	FALSE	FALSE	FALSE	FALSE	FALSE	FALSE
24163	4327139	ethAR	0.00704532	-1.71829e-05	0.00704532	FALSE	FALSE	FALSE	FALSE	FALSE	FALSE	FALSE	FALSE	FALSE	FALSE	FALSE	FALSE	FALSE
66003	8639	gyrBA	0.00704174	1.69655e-05	0.00704174	FALSE	FALSE	FALSE	FALSE	FALSE	FALSE	FALSE	FALSE	FALSE	FALSE	FALSE	FALSE	FALSE
16199	2288745	pncA	0.0070409	6.2883e-05	0.0070409	FALSE	FALSE	FALSE	FALSE	FALSE	FALSE	FALSE	FALSE	FALSE	FALSE	FALSE	FALSE	FALSE
12445	4326618	ethAR	0.00704038	9.10786e-06	0.00704038	FALSE	FALSE	FALSE	FALSE	FALSE	FALSE	FALSE	FALSE	FALSE	FALSE	FALSE	FALSE	FALSE
32875	4327587	ethAR	0.00703399	9.09959e-06	0.00703399	FALSE	FALSE	FALSE	FALSE	FALSE	FALSE	FALSE	FALSE	FALSE	FALSE	FALSE	FALSE	FALSE
2555	2288023	pncA	0.00703132	-9.09614e-06	0.00703132	FALSE	FALSE	FALSE	FALSE	FALSE	FALSE	FALSE	FALSE	FALSE	FALSE	FALSE	FALSE	FALSE
3061	4407691	gid	0.0070229	-9.08526e-06	0.0070229	FALSE	FALSE	FALSE	FALSE	FALSE	FALSE	FALSE	FALSE	FALSE	FALSE	FALSE	FALSE	FALSE
17254	2154125	KatG	0.00701371	-9.07337e-06	0.00701371	FALSE	FALSE	FALSE	FALSE	FALSE	FALSE	FALSE	FALSE	FALSE	FALSE	FALSE	FALSE	FALSE
36323	2289569	pncA	0.00700943	-5.04881e-05	0.00700943	FALSE	FALSE	FALSE	FALSE	FALSE	FALSE	FALSE	FALSE	FALSE	FALSE	FALSE	FALSE	FALSE
96654	764840	rpoBC	0.00700902	5.577e-05	0.00700902	FALSE	FALSE	FALSE	FALSE	FALSE	FALSE	FALSE	FALSE	FALSE	FALSE	FALSE	FALSE	FALSE
42667	4328130	ethAR	0.00700892	9.06716e-06	0.00700892	FALSE	FALSE	FALSE	FALSE	FALSE	FALSE	FALSE	FALSE	FALSE	FALSE	FALSE	FALSE	FALSE
16397	2288752	pncA	0.00700632	1.54954e-05	0.00700632	FALSE	FALSE	TRUE	FALSE	FALSE	FALSE	FALSE	FALSE	FALSE	TRUE	FALSE	FALSE	FALSE
26495	2289105	pncA	0.00699981	8.16536e-05	0.00699981	FALSE	FALSE	TRUE	FALSE	FALSE	FALSE	FALSE	FALSE	FALSE	TRUE	FALSE	FALSE	FALSE
40417	4328005	ethAR	0.00699865	-9.05388e-06	0.00699865	FALSE	FALSE	FALSE	FALSE	FALSE	FALSE	FALSE	FALSE	FALSE	FALSE	FALSE	FALSE	FALSE
11231	2288501	pncA	0.00699685	-3.04423e-05	0.00699685	FALSE	FALSE	FALSE	FALSE	FALSE	FALSE	FALSE	FALSE	FALSE	FALSE	FALSE	FALSE	FALSE
49078	2155783	KatG	0.00699347	-1.76618e-05	0.00699347	FALSE	FALSE	FALSE	FALSE	FALSE	FALSE	FALSE	FALSE	FALSE	FALSE	FALSE	FALSE	FALSE
182398	4249653	embCAB	0.00699173	-1.80899e-05	0.00699173	FALSE	FALSE	FALSE	FALSE	FALSE	FALSE	FALSE	FALSE	FALSE	FALSE	FALSE	FALSE	FALSE
35251	4327719	ethAR	0.00698931	9.0418e-06	0.00698931	FALSE	FALSE	FALSE	FALSE	FALSE	FALSE	FALSE	FALSE	FALSE	FALSE	FALSE	FALSE	FALSE
9493	4326494	ethAR	0.006986	-1.57275e-05	0.006986	FALSE	FALSE	FALSE	FALSE	FALSE	FALSE	FALSE	FALSE	FALSE	FALSE	FALSE	FALSE	FALSE
25487	2289057	pncA	0.00698072	-4.6884e-06	0.00698072	FALSE	FALSE	TRUE	FALSE	FALSE	FALSE	FALSE	FALSE	FALSE	TRUE	FALSE	FALSE	FALSE
14518	2153977	KatG	0.00697993	9.02967e-06	0.00697993	FALSE	FALSE	FALSE	FALSE	FALSE	FALSE	FALSE	FALSE	FALSE	FALSE	FALSE	FALSE	FALSE
28195	4327340	ethAR	0.00697939	-6.3664e-06	0.00697939	FALSE	FALSE	TRUE	FALSE	FALSE	FALSE	FALSE	FALSE	TRUE	FALSE	FALSE	FALSE	FALSE
28411	4327351	ethAR	0.00696472	-9.00999e-06	0.00696472	FALSE	FALSE	FALSE	FALSE	FALSE	FALSE	FALSE	FALSE	FALSE	FALSE	FALSE	FALSE	FALSE
9233	2288391	pncA	0.00695586	-2.89556e-05	0.00695586	FALSE	FALSE	FALSE	FALSE	FALSE	FALSE	FALSE	FALSE	FALSE	FALSE	FALSE	FALSE	FALSE
149944	4247861	embCAB	0.00693857	-8.97616e-06	0.00693857	FALSE	FALSE	FALSE	FALSE	FALSE	FALSE	FALSE	FALSE	FALSE	FALSE	FALSE	FALSE	FALSE
8287	4326430	ethAR	0.00693499	-8.97153e-06	0.00693499	FALSE	FALSE	FALSE	FALSE	FALSE	FALSE	FALSE	FALSE	FALSE	FALSE	FALSE	FALSE	FALSE
148504	4247781	embCAB	0.00692686	-0.000191847	0.00692686	FALSE	FALSE	FALSE	FALSE	FALSE	FALSE	FALSE	FALSE	FALSE	FALSE	FALSE	FALSE	FALSE
14284	2153964	KatG	0.0069235	-8.95666e-06	0.0069235	FALSE	FALSE	FALSE	FALSE	FALSE	FALSE	FALSE	FALSE	FALSE	FALSE	FALSE	FALSE	FALSE
27912	761105	rpoBC	0.00692283	8.9558e-06	0.00692283	FALSE	FALSE	FALSE	FALSE	FALSE	FALSE	FALSE	FALSE	FALSE	FALSE	FALSE	FALSE	FALSE
2879	2288040	pncA	0.00692111	-8.95357e-06	0.00692111	FALSE	FALSE	FALSE	FALSE	FALSE	FALSE	FALSE	FALSE	FALSE	FALSE	FALSE	FALSE	FALSE
5929	4326305	ethAR	0.00691764	2.76883e-05	0.00691764	FALSE	FALSE	TRUE	FALSE	FALSE	FALSE	FALSE	FALSE	TRUE	FALSE	FALSE	FALSE	FALSE
9691	4326505	ethAR	0.0069172	-3.81804e-06	0.0069172	FALSE	FALSE	TRUE	FALSE	FALSE	FALSE	FALSE	FALSE	TRUE	FALSE	FALSE	FALSE	FALSE
34253	2289457	pncA	0.00691347	-7.19559e-05	0.00691347	FALSE	FALSE	FALSE	FALSE	FALSE	FALSE	FALSE	FALSE	FALSE	FALSE	FALSE	FALSE	FALSE
7199	2288278	pncA	0.00690032	-1.7636e-05	0.00690032	FALSE	FALSE	FALSE	FALSE	FALSE	FALSE	FALSE	FALSE	FALSE	FALSE	FALSE	FALSE	FALSE
50482	2155859	KatG	0.00689957	8.92571e-06	0.00689957	FALSE	FALSE	FALSE	FALSE	FALSE	FALSE	FALSE	FALSE	FALSE	FALSE	FALSE	FALSE	FALSE
19295	2288842	pncA	0.00689921	-7.32262e-05	0.00689921	FALSE	FALSE	TRUE	FALSE	FALSE	FALSE	FALSE	FALSE	FALSE	TRUE	FALSE	FALSE	FALSE
37771	4327859	ethAR	0.00689893	8.92488e-06	0.00689893	FALSE	FALSE	FALSE	FALSE	FALSE	FALSE	FALSE	FALSE	FALSE	FALSE	FALSE	FALSE	FALSE
28907	2289199	pncA	0.00689591	-3.53425e-05	0.00689591	FALSE	FALSE	TRUE	FALSE	FALSE	FALSE	FALSE	FALSE	FALSE	TRUE	FALSE	FALSE	FALSE
15436	2154028	KatG	0.0068884	-8.91125e-06	0.0068884	FALSE	FALSE	TRUE	TRUE	FALSE	FALSE	FALSE	FALSE	FALSE	FALSE	FALSE	FALSE	FALSE
43876	2155506	KatG	0.00687828	8.89817e-06	0.00687828	FALSE	FALSE	FALSE	FALSE	FALSE	FALSE	FALSE	FALSE	FALSE	FALSE	FALSE	FALSE	FALSE
21293	2288926	pncA	0.00687328	8.34118e-05	0.00687328	FALSE	FALSE	FALSE	FALSE	FALSE	FALSE	FALSE	FALSE	FALSE	FALSE	FALSE	FALSE	FALSE
92184	1476095	rrs-rrl	0.00686225	-8.87742e-06	0.00686225	FALSE	FALSE	FALSE	FALSE	FALSE	FALSE	FALSE	FALSE	FALSE	FALSE	FALSE	FALSE	FALSE
96324	1476313	rrs-rrl	0.00686154	-3.28553e-06	0.00686154	FALSE	FALSE	FALSE	FALSE	FALSE	FALSE	FALSE	FALSE	FALSE	FALSE	FALSE	FALSE	FALSE
9972	2518247	acpM-kasA	0.00685747	6.02133e-05	0.00685747	FALSE	FALSE	FALSE	FALSE	FALSE	FALSE	FALSE	FALSE	FALSE	FALSE	FALSE	FALSE	FALSE
31129	4327491	ethAR	0.00685137	8.86335e-06	0.00685137	FALSE	FALSE	FALSE	FALSE	FALSE	FALSE	FALSE	FALSE	FALSE	FALSE	FALSE	FALSE	FALSE
16865	2288768	pncA	0.00685133	7.75624e-05	0.00685133	FALSE	FALSE	FALSE	FALSE	FALSE	FALSE	FALSE	FALSE	FALSE	FALSE	FALSE	FALSE	FALSE
131124	766707	rpoBC	0.00684936	1.56553e-05	0.00684936	FALSE	FALSE	FALSE	FALSE	FALSE	FALSE	FALSE	FALSE	FALSE	FALSE	FALSE	FALSE	FALSE
12167	2288550	pncA	0.00684659	2.86316e-05	0.00684659	FALSE	FALSE	FALSE	FALSE	FALSE	FALSE	FALSE	FALSE	FALSE	FALSE	FALSE	FALSE	FALSE
13859	2288641	pncA	0.00683975	-2.12139e-05	0.00683975	FALSE	FALSE	FALSE	FALSE	FALSE	FALSE	FALSE	FALSE	FALSE	FALSE	FALSE	FALSE	FALSE
14788	2153992	KatG	0.00683404	-8.84093e-06	0.00683404	FALSE	FALSE	FALSE	FALSE	FALSE	FALSE	FALSE	FALSE	FALSE	FALSE	FALSE	FALSE	FALSE
10382	2714352	eis	0.00683209	1.76751e-05	0.00683209	FALSE	FALSE	FALSE	FALSE	FALSE	FALSE	FALSE	FALSE	FALSE	FALSE	FALSE	FALSE	FALSE
34566	1473173	rrs-rrl	0.00683	8.8357e-06	0.00683	FALSE	FALSE	FALSE	FALSE	FALSE	FALSE	FALSE	FALSE	FALSE	FALSE	FALSE	FALSE	FALSE
28249	4327343	ethAR	0.00681075	-8.81081e-06	0.00681075	FALSE	FALSE	TRUE	FALSE	FALSE	FALSE	FALSE	FALSE	TRUE	FALSE	FALSE	FALSE	FALSE
36534	761539	rpoBC	0.00680729	-8.80633e-06	0.00680729	FALSE	FALSE	FALSE	FALSE	FALSE	FALSE	FALSE	FALSE	FALSE	FALSE	FALSE	FALSE	FALSE
11269	4408007	gid	0.00679371	8.78876e-06	0.00679371	FALSE	FALSE	TRUE	FALSE	FALSE	FALSE	TRUE	FALSE	FALSE	FALSE	FALSE	FALSE	FALSE
21761	2288947	pncA	0.00678983	-5.06734e-05	0.00678983	FALSE	FALSE	FALSE	FALSE	FALSE	FALSE	FALSE	FALSE	FALSE	FALSE	FALSE	FALSE	FALSE
18460	2154189	KatG	0.00678604	8.77883e-06	0.00678604	FALSE	FALSE	FALSE	FALSE	FALSE	FALSE	FALSE	FALSE	FALSE	FALSE	FALSE	FALSE	FALSE
4193	2288113	pncA	0.0067836	-1.56116e-05	0.0067836	FALSE	FALSE	FALSE	FALSE	FALSE	FALSE	FALSE	FALSE	FALSE	FALSE	FALSE	FALSE	FALSE
17261	2288781	pncA	0.00677949	-0.000112721	0.00677949	FALSE	FALSE	TRUE	FALSE	FALSE	FALSE	FALSE	FALSE	FALSE	TRUE	FALSE	FALSE	FALSE
10331	2288452	pncA	0.00676496	2.78858e-05	0.00676496	FALSE	FALSE	FALSE	FALSE	FALSE	FALSE	FALSE	FALSE	FALSE	FALSE	FALSE	FALSE	FALSE
11465	2288514	pncA	0.00676263	-2.70544e-05	0.00676263	FALSE	FALSE	FALSE	FALSE	FALSE	FALSE	FALSE	FALSE	FALSE	FALSE	FALSE	FALSE	FALSE
42505	4328121	ethAR	0.00676001	8.74515e-06	0.00676001	FALSE	FALSE	FALSE	FALSE	FALSE	FALSE	FALSE	FALSE	FALSE	FALSE	FALSE	FALSE	FALSE
8999	2288378	pncA	0.00675137	-3.334e-05	0.00675137	FALSE	FALSE	FALSE	FALSE	FALSE	FALSE	FALSE	FALSE	FALSE	FALSE	FALSE	FALSE	FALSE
121278	766198	rpoBC	0.00674724	-8.72864e-06	0.00674724	FALSE	FALSE	FALSE	FALSE	FALSE	FALSE	FALSE	FALSE	FALSE	FALSE	FALSE	FALSE	FALSE
9431	2288402	pncA	0.00672748	2.55036e-05	0.00672748	FALSE	FALSE	FALSE	FALSE	FALSE	FALSE	FALSE	FALSE	FALSE	FALSE	FALSE	FALSE	FALSE
2735	2288032	pncA	0.00672635	8.70161e-06	0.00672635	FALSE	FALSE	FALSE	FALSE	FALSE	FALSE	FALSE	FALSE	FALSE	FALSE	FALSE	FALSE	FALSE
11035	4407996	gid	0.00671485	-8.68674e-06	0.00671485	FALSE	FALSE	FALSE	FALSE	FALSE	FALSE	FALSE	FALSE	FALSE	FALSE	FALSE	FALSE	FALSE
15677	2288727	pncA	0.00670369	-0.000145967	0.00670369	FALSE	FALSE	TRUE	FALSE	FALSE	FALSE	FALSE	FALSE	FALSE	TRUE	FALSE	FALSE	FALSE
26981	2289129	pncA	0.00669857	-6.81988e-05	0.00669857	FALSE	FALSE	FALSE	FALSE	FALSE	FALSE	FALSE	FALSE	FALSE	FALSE	FALSE	FALSE	FALSE
30185	2289242	pncA	0.00667819	-8.57892e-05	0.00667819	FALSE	FALSE	FALSE	FALSE	FALSE	FALSE	FALSE	FALSE	FALSE	FALSE	FALSE	FALSE	FALSE
19468	2154244	KatG	0.00667578	8.63619e-06	0.00667578	FALSE	FALSE	FALSE	FALSE	FALSE	FALSE	FALSE	FALSE	FALSE	FALSE	FALSE	FALSE	FALSE
30499	4327457	ethAR	0.00667049	-8.62935e-06	0.00667049	FALSE	FALSE	FALSE	FALSE	FALSE	FALSE	FALSE	FALSE	FALSE	FALSE	FALSE	FALSE	FALSE
12805	4326630	ethAR	0.00666814	8.62632e-06	0.00666814	FALSE	FALSE	FALSE	FALSE	FALSE	FALSE	FALSE	FALSE	FALSE	FALSE	FALSE	FALSE	FALSE
21409	4327002	ethAR	0.00666668	8.62443e-06	0.00666668	FALSE	FALSE	FALSE	FALSE	FALSE	FALSE	FALSE	FALSE	FALSE	FALSE	FALSE	FALSE	FALSE
29843	2289223	pncA	0.00665645	-8.73039e-05	0.00665645	FALSE	FALSE	TRUE	FALSE	FALSE	FALSE	FALSE	FALSE	FALSE	TRUE	FALSE	FALSE	FALSE
15173	2288709	pncA	0.00665625	-7.76269e-05	0.00665625	FALSE	FALSE	TRUE	FALSE	FALSE	FALSE	FALSE	FALSE	FALSE	TRUE	FALSE	FALSE	FALSE
15471	1918584	tlyA	0.00665486	-8.60914e-06	0.00665486	FALSE	FALSE	FALSE	FALSE	FALSE	FALSE	FALSE	FALSE	FALSE	FALSE	FALSE	FALSE	FALSE
6713	2288252	pncA	0.00665485	-2.28315e-05	0.00665485	FALSE	FALSE	FALSE	FALSE	FALSE	FALSE	FALSE	FALSE	FALSE	FALSE	FALSE	FALSE	FALSE
20087	2288868	pncA	0.00665416	0.000230788	0.00665416	FALSE	FALSE	TRUE	FALSE	FALSE	FALSE	FALSE	FALSE	FALSE	TRUE	FALSE	FALSE	FALSE
15217	4326721	ethAR	0.00664623	-2.78078e-05	0.00664623	FALSE	FALSE	TRUE	FALSE	FALSE	FALSE	FALSE	FALSE	TRUE	FALSE	FALSE	FALSE	FALSE
62790	1474631	rrs-rrl	0.00664246	8.5931e-06	0.00664246	FALSE	FALSE	FALSE	FALSE	FALSE	FALSE	FALSE	FALSE	FALSE	FALSE	FALSE	FALSE	FALSE
3949	4326206	ethAR	0.00663031	-8.57738e-06	0.00663031	FALSE	FALSE	FALSE	FALSE	FALSE	FALSE	FALSE	FALSE	FALSE	FALSE	FALSE	FALSE	FALSE
29131	4327382	ethAR	0.0066261	8.57192e-06	0.0066261	FALSE	FALSE	FALSE	FALSE	FALSE	FALSE	FALSE	FALSE	FALSE	FALSE	FALSE	FALSE	FALSE
15652	2154040	KatG	0.00661849	8.56209e-06	0.00661849	FALSE	FALSE	FALSE	FALSE	FALSE	FALSE	FALSE	FALSE	FALSE	FALSE	FALSE	FALSE	FALSE
18568	2154195	KatG	0.00661467	8.55715e-06	0.00661467	FALSE	FALSE	FALSE	FALSE	FALSE	FALSE	FALSE	FALSE	FALSE	FALSE	FALSE	FALSE	FALSE
34819	4327695	ethAR	0.00661154	-8.55309e-06	0.00661154	FALSE	FALSE	FALSE	FALSE	FALSE	FALSE	FALSE	FALSE	FALSE	FALSE	FALSE	FALSE	FALSE
20519	2288891	pncA	0.00660596	7.38796e-05	0.00660596	FALSE	FALSE	FALSE	FALSE	FALSE	FALSE	FALSE	FALSE	FALSE	FALSE	FALSE	FALSE	FALSE
14345	2288668	pncA	0.00660198	3.02795e-05	0.00660198	FALSE	FALSE	FALSE	FALSE	FALSE	FALSE	FALSE	FALSE	FALSE	FALSE	FALSE	FALSE	FALSE
36922	4241699	embCAB	0.00659784	-8.53537e-06	0.00659784	FALSE	FALSE	FALSE	FALSE	FALSE	FALSE	FALSE	FALSE	FALSE	FALSE	FALSE	FALSE	FALSE
13535	2288623	pncA	0.00659444	-2.7629e-05	0.00659444	FALSE	FALSE	FALSE	FALSE	FALSE	FALSE	FALSE	FALSE	FALSE	FALSE	FALSE	FALSE	FALSE
32057	2289338	pncA	0.00658894	7.98045e-05	0.00658894	FALSE	FALSE	FALSE	FALSE	FALSE	FALSE	FALSE	FALSE	FALSE	FALSE	FALSE	FALSE	FALSE
21419	2288932	pncA	0.00658795	-2.19841e-05	0.00658795	FALSE	FALSE	TRUE	FALSE	FALSE	FALSE	FALSE	FALSE	FALSE	TRUE	FALSE	FALSE	FALSE
8467	4326440	ethAR	0.00658112	-1.14273e-05	0.00658112	FALSE	FALSE	FALSE	FALSE	FALSE	FALSE	FALSE	FALSE	FALSE	FALSE	FALSE	FALSE	FALSE
25865	2289076	pncA	0.00657964	-7.86727e-05	0.00657964	FALSE	FALSE	TRUE	FALSE	FALSE	FALSE	FALSE	FALSE	FALSE	TRUE	FALSE	FALSE	FALSE
65992	4243246	embCAB	0.00656845	-8.49735e-06	0.00656845	FALSE	FALSE	FALSE	FALSE	FALSE	FALSE	FALSE	FALSE	FALSE	FALSE	FALSE	FALSE	FALSE
19133	2288833	pncA	0.00656359	-8.17151e-05	0.00656359	FALSE	FALSE	TRUE	FALSE	FALSE	FALSE	FALSE	FALSE	FALSE	TRUE	FALSE	FALSE	FALSE
8495	2288350	pncA	0.00655255	-2.29634e-05	0.00655255	FALSE	FALSE	FALSE	FALSE	FALSE	FALSE	FALSE	FALSE	FALSE	FALSE	FALSE	FALSE	FALSE
31139	2289290	pncA	0.00655068	6.76542e-05	0.00655068	FALSE	FALSE	FALSE	FALSE	FALSE	FALSE	FALSE	FALSE	FALSE	FALSE	FALSE	FALSE	FALSE
5147	2288165	pncA	0.00654504	-1.47334e-05	0.00654504	FALSE	FALSE	FALSE	FALSE	FALSE	FALSE	FALSE	FALSE	FALSE	FALSE	FALSE	FALSE	FALSE
34261	4327664	ethAR	0.00654326	8.46477e-06	0.00654326	FALSE	FALSE	FALSE	FALSE	FALSE	FALSE	FALSE	FALSE	FALSE	FALSE	FALSE	FALSE	FALSE
36863	2289599	pncA	0.00654238	-1.595e-05	0.00654238	FALSE	FALSE	FALSE	FALSE	FALSE	FALSE	FALSE	FALSE	FALSE	FALSE	FALSE	FALSE	FALSE
19745	2288851	pncA	0.00654114	-7.00829e-05	0.00654114	FALSE	FALSE	TRUE	FALSE	FALSE	FALSE	FALSE	FALSE	FALSE	TRUE	FALSE	FALSE	FALSE
5779	4407798	gid	0.0065386	8.45873e-06	0.0065386	FALSE	FALSE	TRUE	FALSE	FALSE	FALSE	TRUE	FALSE	FALSE	FALSE	FALSE	FALSE	FALSE
12841	4326632	ethAR	0.00653725	-1.34051e-05	0.00653725	FALSE	FALSE	TRUE	FALSE	FALSE	FALSE	FALSE	FALSE	TRUE	FALSE	FALSE	FALSE	FALSE
8521	4326443	ethAR	0.0065303	-8.44799e-06	0.0065303	FALSE	FALSE	FALSE	FALSE	FALSE	FALSE	FALSE	FALSE	FALSE	FALSE	FALSE	FALSE	FALSE
5857	4326301	ethAR	0.00652496	8.44109e-06	0.00652496	FALSE	FALSE	TRUE	FALSE	FALSE	FALSE	FALSE	FALSE	TRUE	FALSE	FALSE	FALSE	FALSE
12696	1472129	rrs-rrl	0.00652339	-1.21219e-06	0.00652339	FALSE	FALSE	FALSE	FALSE	FALSE	FALSE	FALSE	FALSE	FALSE	FALSE	FALSE	FALSE	FALSE
12007	4408045	gid	0.00652315	8.43875e-06	0.00652315	FALSE	FALSE	TRUE	FALSE	FALSE	FALSE	TRUE	FALSE	FALSE	FALSE	FALSE	FALSE	FALSE
9505	4407917	gid	0.00652243	-8.43781e-06	0.00652243	FALSE	FALSE	FALSE	FALSE	FALSE	FALSE	FALSE	FALSE	FALSE	FALSE	FALSE	FALSE	FALSE
36547	4327791	ethAR	0.00651365	-8.42645e-06	0.00651365	FALSE	FALSE	FALSE	FALSE	FALSE	FALSE	FALSE	FALSE	FALSE	FALSE	FALSE	FALSE	FALSE
20584	2154305	KatG	0.00650915	8.42063e-06	0.00650915	FALSE	FALSE	FALSE	FALSE	FALSE	FALSE	FALSE	FALSE	FALSE	FALSE	FALSE	FALSE	FALSE
26791	4327265	ethAR	0.00650841	-8.41967e-06	0.00650841	FALSE	FALSE	FALSE	FALSE	FALSE	FALSE	FALSE	FALSE	FALSE	FALSE	FALSE	FALSE	FALSE
28259	2289168	pncA	0.00650791	-2.08063e-05	0.00650791	FALSE	FALSE	FALSE	FALSE	FALSE	FALSE	FALSE	FALSE	FALSE	FALSE	FALSE	FALSE	FALSE
19367	2288846	pncA	0.00648727	6.61055e-05	0.00648727	FALSE	FALSE	FALSE	FALSE	FALSE	FALSE	FALSE	FALSE	FALSE	FALSE	FALSE	FALSE	FALSE
23777	2288998	pncA	0.00648714	-9.99057e-05	0.00648714	FALSE	FALSE	FALSE	FALSE	FALSE	FALSE	FALSE	FALSE	FALSE	FALSE	FALSE	FALSE	FALSE
25775	2289073	pncA	0.00648503	9.06043e-05	0.00648503	FALSE	FALSE	TRUE	FALSE	FALSE	FALSE	FALSE	FALSE	FALSE	TRUE	FALSE	FALSE	FALSE
8927	2288374	pncA	0.00648418	8.35645e-06	0.00648418	FALSE	FALSE	FALSE	FALSE	FALSE	FALSE	FALSE	FALSE	FALSE	FALSE	FALSE	FALSE	FALSE
22651	4327064	ethAR	0.00647462	8.37597e-06	0.00647462	FALSE	FALSE	FALSE	FALSE	FALSE	FALSE	FALSE	FALSE	FALSE	FALSE	FALSE	FALSE	FALSE
25541	2289060	pncA	0.00647217	3.95591e-05	0.00647217	FALSE	FALSE	FALSE	FALSE	FALSE	FALSE	FALSE	FALSE	FALSE	FALSE	FALSE	FALSE	FALSE
28663	4327364	ethAR	0.00647033	-5.22052e-05	0.00647033	FALSE	FALSE	FALSE	FALSE	FALSE	FALSE	FALSE	FALSE	FALSE	FALSE	FALSE	FALSE	FALSE
9739	4407930	gid	0.00646566	-1.62711e-05	0.00646566	FALSE	FALSE	FALSE	FALSE	FALSE	FALSE	FALSE	FALSE	FALSE	FALSE	FALSE	FALSE	FALSE
29288	1834972	rpsA	0.00646393	3.28149e-05	0.00646393	FALSE	FALSE	FALSE	FALSE	FALSE	FALSE	FALSE	FALSE	FALSE	FALSE	FALSE	FALSE	FALSE
6353	2288232	pncA	0.00646247	-1.96179e-05	0.00646247	FALSE	FALSE	FALSE	FALSE	FALSE	FALSE	FALSE	FALSE	FALSE	FALSE	FALSE	FALSE	FALSE
31535	2289312	pncA	0.00646145	6.73908e-05	0.00646145	FALSE	FALSE	FALSE	FALSE	FALSE	FALSE	FALSE	FALSE	FALSE	FALSE	FALSE	FALSE	FALSE
15231	4037412	clpC	0.00645907	8.35585e-06	0.00645907	FALSE	FALSE	FALSE	FALSE	FALSE	FALSE	FALSE	FALSE	FALSE	FALSE	FALSE	FALSE	FALSE
42073	4328097	ethAR	0.00645579	-7.51418e-06	0.00645579	FALSE	FALSE	FALSE	FALSE	FALSE	FALSE	FALSE	FALSE	FALSE	FALSE	FALSE	FALSE	FALSE
8539	4326444	ethAR	0.00645396	-8.34924e-06	0.00645396	FALSE	FALSE	TRUE	FALSE	FALSE	FALSE	FALSE	FALSE	TRUE	FALSE	FALSE	FALSE	FALSE
115366	4245969	embCAB	0.00645296	-8.64389e-05	0.00645296	FALSE	TRUE	FALSE	FALSE	FALSE	FALSE	FALSE	FALSE	FALSE	FALSE	FALSE	FALSE	FALSE
16768	2154102	KatG	0.00644366	-8.33591e-06	0.00644366	FALSE	FALSE	FALSE	FALSE	FALSE	FALSE	FALSE	FALSE	FALSE	FALSE	FALSE	FALSE	FALSE
6306	1471822	rrs-rrl	0.00644138	-1.57651e-05	0.00644138	FALSE	FALSE	FALSE	FALSE	FALSE	FALSE	FALSE	FALSE	FALSE	FALSE	FALSE	FALSE	FALSE
15796	2154048	KatG	0.0064341	-8.32354e-06	0.0064341	FALSE	FALSE	FALSE	FALSE	FALSE	FALSE	FALSE	FALSE	FALSE	FALSE	FALSE	FALSE	FALSE
28349	2289172	pncA	0.00643165	6.53211e-05	0.00643165	FALSE	FALSE	FALSE	FALSE	FALSE	FALSE	FALSE	FALSE	FALSE	FALSE	FALSE	FALSE	FALSE
5021	2288158	pncA	0.00642007	-1.46675e-05	0.00642007	FALSE	FALSE	FALSE	FALSE	FALSE	FALSE	FALSE	FALSE	FALSE	FALSE	FALSE	FALSE	FALSE
8477	2288349	pncA	0.00641662	2.32214e-05	0.00641662	FALSE	FALSE	FALSE	FALSE	FALSE	FALSE	FALSE	FALSE	FALSE	FALSE	FALSE	FALSE	FALSE
18125	2288806	pncA	0.00641649	-7.05301e-05	0.00641649	FALSE	FALSE	TRUE	FALSE	FALSE	FALSE	FALSE	FALSE	FALSE	TRUE	FALSE	FALSE	FALSE
8431	4326438	ethAR	0.00638625	-8.26165e-06	0.00638625	FALSE	FALSE	FALSE	FALSE	FALSE	FALSE	FALSE	FALSE	FALSE	FALSE	FALSE	FALSE	FALSE
9259	4326481	ethAR	0.00638098	-1.45822e-05	0.00638098	FALSE	FALSE	FALSE	FALSE	FALSE	FALSE	FALSE	FALSE	FALSE	FALSE	FALSE	FALSE	FALSE
18467	2288814	pncA	0.00637593	5.11668e-05	0.00637593	FALSE	FALSE	TRUE	FALSE	FALSE	FALSE	FALSE	FALSE	FALSE	TRUE	FALSE	FALSE	FALSE
2573	2288024	pncA	0.00636749	8.23737e-06	0.00636749	FALSE	FALSE	FALSE	FALSE	FALSE	FALSE	FALSE	FALSE	FALSE	FALSE	FALSE	FALSE	FALSE
29807	2289221	pncA	0.00636276	1.15233e-05	0.00636276	FALSE	FALSE	TRUE	FALSE	FALSE	FALSE	FALSE	FALSE	FALSE	TRUE	FALSE	FALSE	FALSE
5003	2288157	pncA	0.00634967	-1.44889e-05	0.00634967	FALSE	FALSE	FALSE	FALSE	FALSE	FALSE	FALSE	FALSE	FALSE	FALSE	FALSE	FALSE	FALSE
24029	2289012	pncA	0.00634922	-8.55113e-05	0.00634922	FALSE	FALSE	FALSE	FALSE	FALSE	FALSE	FALSE	FALSE	FALSE	FALSE	FALSE	FALSE	FALSE
34117	4327656	ethAR	0.00634804	8.21221e-06	0.00634804	FALSE	FALSE	FALSE	FALSE	FALSE	FALSE	FALSE	FALSE	FALSE	FALSE	FALSE	FALSE	FALSE
31363	4327504	ethAR	0.00634736	-8.21134e-06	0.00634736	FALSE	FALSE	FALSE	FALSE	FALSE	FALSE	FALSE	FALSE	FALSE	FALSE	FALSE	FALSE	FALSE
30761	2289271	pncA	0.00634537	-7.88887e-05	0.00634537	FALSE	FALSE	FALSE	FALSE	FALSE	FALSE	FALSE	FALSE	FALSE	FALSE	FALSE	FALSE	FALSE
26773	4327264	ethAR	0.0063439	8.20685e-06	0.0063439	FALSE	FALSE	FALSE	FALSE	FALSE	FALSE	FALSE	FALSE	FALSE	FALSE	FALSE	FALSE	FALSE
34171	4327659	ethAR	0.00634154	8.20381e-06	0.00634154	FALSE	FALSE	FALSE	FALSE	FALSE	FALSE	FALSE	FALSE	FALSE	FALSE	FALSE	FALSE	FALSE
8413	4326437	ethAR	0.0063352	8.1956e-06	0.0063352	FALSE	FALSE	FALSE	FALSE	FALSE	FALSE	FALSE	FALSE	FALSE	FALSE	FALSE	FALSE	FALSE
5543	2288187	pncA	0.00632764	-1.44265e-05	0.00632764	FALSE	FALSE	FALSE	FALSE	FALSE	FALSE	FALSE	FALSE	FALSE	FALSE	FALSE	FALSE	FALSE
3247	4326173	ethAR	0.00632087	-8.17706e-06	0.00632087	FALSE	FALSE	FALSE	FALSE	FALSE	FALSE	FALSE	FALSE	FALSE	FALSE	FALSE	FALSE	FALSE
9917	2288429	pncA	0.00632081	-2.9627e-05	0.00632081	FALSE	FALSE	FALSE	FALSE	FALSE	FALSE	FALSE	FALSE	FALSE	FALSE	FALSE	FALSE	FALSE
14651	2288685	pncA	0.00631763	2.1415e-05	0.00631763	FALSE	FALSE	FALSE	FALSE	FALSE	FALSE	FALSE	FALSE	FALSE	FALSE	FALSE	FALSE	FALSE
32298	1473050	rrs-rrl	0.00631044	8.16357e-06	0.00631044	FALSE	FALSE	FALSE	FALSE	FALSE	FALSE	FALSE	FALSE	FALSE	FALSE	FALSE	FALSE	FALSE
1367	2287959	pncA	0.00629959	8.14954e-06	0.00629959	FALSE	FALSE	FALSE	FALSE	FALSE	FALSE	FALSE	FALSE	FALSE	FALSE	FALSE	FALSE	FALSE
3671	2288084	pncA	0.00629745	-1.46954e-05	0.00629745	FALSE	FALSE	FALSE	FALSE	FALSE	FALSE	FALSE	FALSE	FALSE	FALSE	FALSE	FALSE	FALSE
30985	4327483	ethAR	0.00629198	8.13969e-06	0.00629198	FALSE	FALSE	FALSE	FALSE	FALSE	FALSE	FALSE	FALSE	FALSE	FALSE	FALSE	FALSE	FALSE
15130	2154011	KatG	0.00628487	-8.13049e-06	0.00628487	FALSE	FALSE	FALSE	FALSE	FALSE	FALSE	FALSE	FALSE	FALSE	FALSE	FALSE	FALSE	FALSE
20051	2288866	pncA	0.00628378	6.78149e-05	0.00628378	FALSE	FALSE	FALSE	FALSE	FALSE	FALSE	FALSE	FALSE	FALSE	FALSE	FALSE	FALSE	FALSE
6767	2288255	pncA	0.00627725	-2.17433e-05	0.00627725	FALSE	FALSE	FALSE	FALSE	FALSE	FALSE	FALSE	FALSE	FALSE	FALSE	FALSE	FALSE	FALSE
17437	1673406	FabG1-inhA	0.00627684	-6.51238e-06	0.00627684	FALSE	FALSE	FALSE	FALSE	FALSE	FALSE	FALSE	FALSE	FALSE	FALSE	FALSE	FALSE	FALSE
17251	4326802	ethAR	0.00627595	2.43544e-05	0.00627595	FALSE	FALSE	TRUE	FALSE	FALSE	FALSE	FALSE	FALSE	TRUE	FALSE	FALSE	FALSE	FALSE
8837	2288369	pncA	0.00626838	2.90645e-05	0.00626838	FALSE	FALSE	FALSE	FALSE	FALSE	FALSE	FALSE	FALSE	FALSE	FALSE	FALSE	FALSE	FALSE
33893	2289437	pncA	0.00626621	-6.43995e-05	0.00626621	FALSE	FALSE	FALSE	FALSE	FALSE	FALSE	FALSE	FALSE	FALSE	FALSE	FALSE	FALSE	FALSE
5093	2288162	pncA	0.00626351	-1.41031e-05	0.00626351	FALSE	FALSE	FALSE	FALSE	FALSE	FALSE	FALSE	FALSE	FALSE	FALSE	FALSE	FALSE	FALSE
5111	2288163	pncA	0.00624452	1.42746e-05	0.00624452	FALSE	FALSE	FALSE	FALSE	FALSE	FALSE	FALSE	FALSE	FALSE	FALSE	FALSE	FALSE	FALSE
2761	4326148	ethAR	0.00623621	-2.26882e-05	0.00623621	FALSE	FALSE	FALSE	FALSE	FALSE	FALSE	FALSE	FALSE	FALSE	FALSE	FALSE	FALSE	FALSE
26045	2289085	pncA	0.00623276	6.73809e-05	0.00623276	FALSE	FALSE	FALSE	FALSE	FALSE	FALSE	FALSE	FALSE	FALSE	FALSE	FALSE	FALSE	FALSE
43655	4269351	aftB-ubiA	0.00622958	1.58439e-05	0.00622958	FALSE	FALSE	FALSE	FALSE	FALSE	FALSE	FALSE	FALSE	FALSE	FALSE	FALSE	FALSE	FALSE
26027	2289084	pncA	0.0062245	-7.3091e-05	0.0062245	FALSE	FALSE	FALSE	FALSE	FALSE	FALSE	FALSE	FALSE	FALSE	FALSE	FALSE	FALSE	FALSE
4035	4036928	clpC	0.00622182	-2.95044e-05	0.00622182	FALSE	FALSE	FALSE	FALSE	FALSE	FALSE	FALSE	FALSE	FALSE	FALSE	FALSE	FALSE	FALSE
20710	2154311	KatG	0.00621783	8.04377e-06	0.00621783	FALSE	FALSE	FALSE	FALSE	FALSE	FALSE	FALSE	FALSE	FALSE	FALSE	FALSE	FALSE	FALSE
20411	2288886	pncA	0.00621715	-7.59168e-05	0.00621715	FALSE	FALSE	TRUE	FALSE	FALSE	FALSE	FALSE	FALSE	FALSE	TRUE	FALSE	FALSE	FALSE
15040	2154006	KatG	0.00620933	-8.03276e-06	0.00620933	FALSE	FALSE	FALSE	FALSE	FALSE	FALSE	FALSE	FALSE	FALSE	FALSE	FALSE	FALSE	FALSE
18089	2288804	pncA	0.00620784	6.88088e-05	0.00620784	FALSE	FALSE	FALSE	FALSE	FALSE	FALSE	FALSE	FALSE	FALSE	FALSE	FALSE	FALSE	FALSE
17146	2154119	KatG	0.006206	-8.02846e-06	0.006206	FALSE	FALSE	FALSE	FALSE	FALSE	FALSE	FALSE	FALSE	FALSE	FALSE	FALSE	FALSE	FALSE
12293	2288557	pncA	0.00620298	-2.44825e-05	0.00620298	FALSE	FALSE	FALSE	FALSE	FALSE	FALSE	FALSE	FALSE	FALSE	FALSE	FALSE	FALSE	FALSE
36431	2289575	pncA	0.00618944	1.46665e-05	0.00618944	FALSE	FALSE	FALSE	FALSE	FALSE	FALSE	FALSE	FALSE	FALSE	FALSE	FALSE	FALSE	FALSE
15465	4037425	clpC	0.00618462	-8.00081e-06	0.00618462	FALSE	FALSE	FALSE	FALSE	FALSE	FALSE	FALSE	FALSE	FALSE	FALSE	FALSE	FALSE	FALSE
11105	2288494	pncA	0.00618426	-2.6528e-05	0.00618426	FALSE	FALSE	FALSE	FALSE	FALSE	FALSE	FALSE	FALSE	FALSE	FALSE	FALSE	FALSE	FALSE
11431	4408013	gid	0.00618329	-7.99909e-06	0.00618329	FALSE	FALSE	FALSE	FALSE	FALSE	FALSE	FALSE	FALSE	FALSE	FALSE	FALSE	FALSE	FALSE
13999	1673221	FabG1-inhA	0.00616305	7.97289e-06	0.00616305	FALSE	FALSE	FALSE	FALSE	FALSE	FALSE	FALSE	FALSE	FALSE	FALSE	FALSE	FALSE	FALSE
10333	4407960	gid	0.00615875	-4.26489e-06	0.00615875	FALSE	FALSE	FALSE	FALSE	FALSE	FALSE	FALSE	FALSE	FALSE	FALSE	FALSE	FALSE	FALSE
5939	2288209	pncA	0.00615865	-1.35281e-05	0.00615865	FALSE	FALSE	FALSE	FALSE	FALSE	FALSE	FALSE	FALSE	FALSE	FALSE	FALSE	FALSE	FALSE
35395	4327727	ethAR	0.00615524	7.96279e-06	0.00615524	FALSE	FALSE	FALSE	FALSE	FALSE	FALSE	FALSE	FALSE	FALSE	FALSE	FALSE	FALSE	FALSE
14849	2288696	pncA	0.00614973	-7.27174e-05	0.00614973	FALSE	FALSE	FALSE	FALSE	FALSE	FALSE	FALSE	FALSE	FALSE	FALSE	FALSE	FALSE	FALSE
26611	4327255	ethAR	0.00614659	-7.95161e-06	0.00614659	FALSE	FALSE	FALSE	FALSE	FALSE	FALSE	FALSE	FALSE	FALSE	FALSE	FALSE	FALSE	FALSE
9863	2288426	pncA	0.00613893	1.7562e-05	0.00613893	FALSE	FALSE	FALSE	FALSE	FALSE	FALSE	FALSE	FALSE	FALSE	FALSE	FALSE	FALSE	FALSE
25747	4327211	ethAR	0.00613673	-5.51897e-06	0.00613673	FALSE	FALSE	TRUE	FALSE	FALSE	FALSE	FALSE	FALSE	TRUE	FALSE	FALSE	FALSE	FALSE
11505	4037227	clpC	0.00613038	1.58352e-05	0.00613038	FALSE	FALSE	FALSE	FALSE	FALSE	FALSE	FALSE	FALSE	FALSE	FALSE	FALSE	FALSE	FALSE
14921	2288700	pncA	0.00611926	-6.63134e-05	0.00611926	FALSE	FALSE	FALSE	FALSE	FALSE	FALSE	FALSE	FALSE	FALSE	FALSE	FALSE	FALSE	FALSE
34405	4327672	ethAR	0.00611214	7.90704e-06	0.00611214	FALSE	FALSE	FALSE	FALSE	FALSE	FALSE	FALSE	FALSE	FALSE	FALSE	FALSE	FALSE	FALSE
11419	4326565	ethAR	0.00610913	2.01209e-05	0.00610913	FALSE	FALSE	FALSE	FALSE	FALSE	FALSE	FALSE	FALSE	FALSE	FALSE	FALSE	FALSE	FALSE
26287	4327237	ethAR	0.00610368	7.89609e-06	0.00610368	FALSE	FALSE	FALSE	FALSE	FALSE	FALSE	FALSE	FALSE	FALSE	FALSE	FALSE	FALSE	FALSE
11383	4326563	ethAR	0.00609345	-1.63152e-05	0.00609345	FALSE	FALSE	FALSE	FALSE	FALSE	FALSE	FALSE	FALSE	FALSE	FALSE	FALSE	FALSE	FALSE
16919	2288770	pncA	0.00609078	-7.14606e-05	0.00609078	FALSE	FALSE	FALSE	FALSE	FALSE	FALSE	FALSE	FALSE	FALSE	FALSE	FALSE	FALSE	FALSE
6631	4326343	ethAR	0.00608936	-2.26432e-05	0.00608936	FALSE	FALSE	FALSE	FALSE	FALSE	FALSE	FALSE	FALSE	FALSE	FALSE	FALSE	FALSE	FALSE
43853	4269362	aftB-ubiA	0.0060887	7.87672e-06	0.0060887	FALSE	FALSE	FALSE	FALSE	FALSE	FALSE	FALSE	FALSE	FALSE	FALSE	FALSE	FALSE	FALSE
6901	4326357	ethAR	0.0060873	-1.94663e-05	0.0060873	FALSE	FALSE	FALSE	FALSE	FALSE	FALSE	FALSE	FALSE	FALSE	FALSE	FALSE	FALSE	FALSE
25562	1834776	rpsA	0.00608501	-2.66049e-05	0.00608501	FALSE	FALSE	FALSE	FALSE	FALSE	FALSE	FALSE	FALSE	FALSE	FALSE	FALSE	FALSE	FALSE
2537	2288022	pncA	0.00607481	7.85874e-06	0.00607481	FALSE	FALSE	FALSE	FALSE	FALSE	FALSE	FALSE	FALSE	FALSE	FALSE	FALSE	FALSE	FALSE
36593	2289584	pncA	0.0060713	1.47134e-05	0.0060713	FALSE	FALSE	FALSE	FALSE	FALSE	FALSE	FALSE	FALSE	FALSE	FALSE	FALSE	FALSE	FALSE
97062	1476353	rrs-rrl	0.00606429	1.28804e-05	0.00606429	FALSE	FALSE	FALSE	FALSE	FALSE	FALSE	FALSE	FALSE	FALSE	FALSE	FALSE	FALSE	FALSE
24155	2289019	pncA	0.00606047	8.71835e-05	0.00606047	FALSE	FALSE	FALSE	FALSE	FALSE	FALSE	FALSE	FALSE	FALSE	FALSE	FALSE	FALSE	FALSE
30419	2289254	pncA	0.00605528	-6.15038e-05	0.00605528	FALSE	FALSE	FALSE	FALSE	FALSE	FALSE	FALSE	FALSE	FALSE	FALSE	FALSE	FALSE	FALSE
42559	4328124	ethAR	0.00605194	-7.82915e-06	0.00605194	FALSE	FALSE	FALSE	FALSE	FALSE	FALSE	FALSE	FALSE	FALSE	FALSE	FALSE	FALSE	FALSE
32075	2289339	pncA	0.00603536	7.39022e-05	0.00603536	FALSE	FALSE	FALSE	FALSE	FALSE	FALSE	FALSE	FALSE	FALSE	FALSE	FALSE	FALSE	FALSE
34894	2155017	KatG	0.00603534	7.80769e-06	0.00603534	FALSE	FALSE	FALSE	FALSE	FALSE	FALSE	FALSE	FALSE	FALSE	FALSE	FALSE	FALSE	FALSE
20771	2288897	pncA	0.00603104	7.42928e-05	0.00603104	FALSE	FALSE	FALSE	FALSE	FALSE	FALSE	FALSE	FALSE	FALSE	FALSE	FALSE	FALSE	FALSE
10699	4326525	ethAR	0.00603023	1.47815e-05	0.00603023	FALSE	FALSE	FALSE	FALSE	FALSE	FALSE	FALSE	FALSE	FALSE	FALSE	FALSE	FALSE	FALSE
16487	2288757	pncA	0.00602698	4.63818e-05	0.00602698	FALSE	FALSE	TRUE	FALSE	FALSE	FALSE	FALSE	FALSE	FALSE	TRUE	FALSE	FALSE	FALSE
21228	1472544	rrs-rrl	0.00602109	7.78924e-06	0.00602109	FALSE	FALSE	FALSE	FALSE	FALSE	FALSE	FALSE	FALSE	FALSE	FALSE	FALSE	FALSE	FALSE
7255	4407834	gid	0.00602085	1.51457e-05	0.00602085	FALSE	FALSE	FALSE	FALSE	FALSE	FALSE	FALSE	FALSE	FALSE	FALSE	FALSE	FALSE	FALSE
15029	2288701	pncA	0.00601982	-6.46156e-05	0.00601982	FALSE	FALSE	TRUE	FALSE	FALSE	FALSE	FALSE	FALSE	FALSE	TRUE	FALSE	FALSE	FALSE
27719	2289142	pncA	0.00601418	1.30663e-05	0.00601418	FALSE	FALSE	TRUE	FALSE	FALSE	FALSE	FALSE	FALSE	FALSE	TRUE	FALSE	FALSE	FALSE
16379	2288751	pncA	0.00600298	3.964e-05	0.00600298	FALSE	FALSE	TRUE	FALSE	FALSE	FALSE	FALSE	FALSE	FALSE	TRUE	FALSE	FALSE	FALSE
9385	4326488	ethAR	0.00600114	1.4601e-05	0.00600114	FALSE	FALSE	FALSE	FALSE	FALSE	FALSE	FALSE	FALSE	FALSE	FALSE	FALSE	FALSE	FALSE
15303	4037416	clpC	0.00600085	-7.76307e-06	0.00600085	FALSE	FALSE	FALSE	FALSE	FALSE	FALSE	FALSE	FALSE	FALSE	FALSE	FALSE	FALSE	FALSE
42937	4328145	ethAR	0.00599872	7.76032e-06	0.00599872	FALSE	FALSE	FALSE	FALSE	FALSE	FALSE	FALSE	FALSE	FALSE	FALSE	FALSE	FALSE	FALSE
13841	2288640	pncA	0.00597946	-2.54429e-05	0.00597946	FALSE	FALSE	FALSE	FALSE	FALSE	FALSE	FALSE	FALSE	FALSE	FALSE	FALSE	FALSE	FALSE
31229	2289295	pncA	0.00597316	6.81612e-05	0.00597316	FALSE	FALSE	FALSE	FALSE	FALSE	FALSE	FALSE	FALSE	FALSE	FALSE	FALSE	FALSE	FALSE
15605	2288724	pncA	0.00596909	-6.42378e-05	0.00596909	FALSE	FALSE	TRUE	FALSE	FALSE	FALSE	FALSE	FALSE	FALSE	TRUE	FALSE	FALSE	FALSE
13031	2288598	pncA	0.00596269	-2.45504e-05	0.00596269	FALSE	FALSE	FALSE	FALSE	FALSE	FALSE	FALSE	FALSE	FALSE	FALSE	FALSE	FALSE	FALSE
37447	4327841	ethAR	0.00596046	7.71082e-06	0.00596046	FALSE	FALSE	FALSE	FALSE	FALSE	FALSE	FALSE	FALSE	FALSE	FALSE	FALSE	FALSE	FALSE
3933	1917972	tlyA	0.00595593	0.00178721	0.00595593	FALSE	FALSE	FALSE	FALSE	FALSE	FALSE	FALSE	FALSE	FALSE	FALSE	FALSE	FALSE	FALSE
8251	4326428	ethAR	0.00594734	-7.69384e-06	0.00594734	FALSE	FALSE	FALSE	FALSE	FALSE	FALSE	FALSE	FALSE	FALSE	FALSE	FALSE	FALSE	FALSE
35567	2289527	pncA	0.0059401	2.02269e-05	0.0059401	FALSE	FALSE	FALSE	FALSE	FALSE	FALSE	FALSE	FALSE	FALSE	FALSE	FALSE	FALSE	FALSE
16127	2288741	pncA	0.00593984	-5.82348e-05	0.00593984	FALSE	FALSE	FALSE	FALSE	FALSE	FALSE	FALSE	FALSE	FALSE	FALSE	FALSE	FALSE	FALSE
12859	4326633	ethAR	0.00593106	7.67278e-06	0.00593106	FALSE	FALSE	FALSE	FALSE	FALSE	FALSE	FALSE	FALSE	FALSE	FALSE	FALSE	FALSE	FALSE
12023	2288542	pncA	0.00592555	-2.65222e-05	0.00592555	FALSE	FALSE	FALSE	FALSE	FALSE	FALSE	FALSE	FALSE	FALSE	FALSE	FALSE	FALSE	FALSE
13821	5752	gyrBA	0.00592261	1.45386e-05	0.00592261	FALSE	FALSE	FALSE	FALSE	FALSE	FALSE	FALSE	FALSE	FALSE	FALSE	FALSE	FALSE	FALSE
10947	4037196	clpC	0.00591708	1.45729e-05	0.00591708	FALSE	FALSE	FALSE	FALSE	FALSE	FALSE	FALSE	FALSE	FALSE	FALSE	FALSE	FALSE	FALSE
29437	4327399	ethAR	0.00591462	7.65152e-06	0.00591462	FALSE	FALSE	FALSE	FALSE	FALSE	FALSE	FALSE	FALSE	FALSE	FALSE	FALSE	FALSE	FALSE
33911	2289438	pncA	0.00591154	7.03072e-05	0.00591154	FALSE	FALSE	FALSE	FALSE	FALSE	FALSE	FALSE	FALSE	FALSE	FALSE	FALSE	FALSE	FALSE
34577	2289474	pncA	0.00590863	6.42698e-05	0.00590863	FALSE	FALSE	FALSE	FALSE	FALSE	FALSE	FALSE	FALSE	FALSE	FALSE	FALSE	FALSE	FALSE
15591	4037432	clpC	0.0058964	-7.62794e-06	0.0058964	FALSE	FALSE	FALSE	FALSE	FALSE	FALSE	FALSE	FALSE	FALSE	FALSE	FALSE	FALSE	FALSE
6731	2288253	pncA	0.0058963	2.11524e-05	0.0058963	FALSE	FALSE	FALSE	FALSE	FALSE	FALSE	FALSE	FALSE	FALSE	FALSE	FALSE	FALSE	FALSE
42361	4328113	ethAR	0.00589599	-7.62741e-06	0.00589599	FALSE	FALSE	FALSE	FALSE	FALSE	FALSE	FALSE	FALSE	FALSE	FALSE	FALSE	FALSE	FALSE
28295	2289170	pncA	0.00588992	2.38603e-05	0.00588992	FALSE	FALSE	TRUE	FALSE	FALSE	FALSE	FALSE	FALSE	FALSE	TRUE	FALSE	FALSE	FALSE
21401	2288931	pncA	0.00588826	6.87364e-05	0.00588826	FALSE	FALSE	TRUE	FALSE	FALSE	FALSE	FALSE	FALSE	FALSE	TRUE	FALSE	FALSE	FALSE
36835	4327807	ethAR	0.00588372	-7.61153e-06	0.00588372	FALSE	FALSE	FALSE	FALSE	FALSE	FALSE	FALSE	FALSE	FALSE	FALSE	FALSE	FALSE	FALSE
10963	4407992	gid	0.00588052	-4.36923e-05	0.00588052	FALSE	FALSE	TRUE	FALSE	FALSE	FALSE	TRUE	FALSE	FALSE	FALSE	FALSE	FALSE	FALSE
34386	1473163	rrs-rrl	0.00587818	-7.60437e-06	0.00587818	FALSE	FALSE	FALSE	FALSE	FALSE	FALSE	FALSE	FALSE	FALSE	FALSE	FALSE	FALSE	FALSE
25937	2289080	pncA	0.00587625	6.24376e-05	0.00587625	FALSE	FALSE	TRUE	FALSE	FALSE	FALSE	FALSE	FALSE	FALSE	TRUE	FALSE	FALSE	FALSE
13589	2288626	pncA	0.00587475	3.91749e-05	0.00587475	FALSE	FALSE	FALSE	FALSE	FALSE	FALSE	FALSE	FALSE	FALSE	FALSE	FALSE	FALSE	FALSE
9847	4407936	gid	0.00586837	-1.50596e-05	0.00586837	FALSE	FALSE	FALSE	FALSE	FALSE	FALSE	FALSE	FALSE	FALSE	FALSE	FALSE	FALSE	FALSE
6109	4326314	ethAR	0.00586439	7.58653e-06	0.00586439	FALSE	FALSE	TRUE	FALSE	FALSE	FALSE	FALSE	FALSE	TRUE	FALSE	FALSE	FALSE	FALSE
83508	1475673	rrs-rrl	0.00585795	7.5782e-06	0.00585795	FALSE	FALSE	FALSE	FALSE	FALSE	FALSE	FALSE	FALSE	FALSE	FALSE	FALSE	FALSE	FALSE
9503	2288406	pncA	0.00585786	2.70451e-05	0.00585786	FALSE	FALSE	FALSE	FALSE	FALSE	FALSE	FALSE	FALSE	FALSE	FALSE	FALSE	FALSE	FALSE
25415	2289053	pncA	0.00585608	8.01686e-05	0.00585608	FALSE	FALSE	FALSE	FALSE	FALSE	FALSE	FALSE	FALSE	FALSE	FALSE	FALSE	FALSE	FALSE
30589	4327462	ethAR	0.00585086	7.56903e-06	0.00585086	FALSE	FALSE	FALSE	FALSE	FALSE	FALSE	FALSE	FALSE	FALSE	FALSE	FALSE	FALSE	FALSE
10045	4407947	gid	0.0058503	-1.42555e-05	0.0058503	FALSE	FALSE	FALSE	FALSE	FALSE	FALSE	FALSE	FALSE	FALSE	FALSE	FALSE	FALSE	FALSE
10857	4037191	clpC	0.00584768	-1.50133e-05	0.00584768	FALSE	FALSE	FALSE	FALSE	FALSE	FALSE	FALSE	FALSE	FALSE	FALSE	FALSE	FALSE	FALSE
42973	4328147	ethAR	0.00584402	-7.56018e-06	0.00584402	FALSE	FALSE	FALSE	FALSE	FALSE	FALSE	FALSE	FALSE	FALSE	FALSE	FALSE	FALSE	FALSE
5057	2288160	pncA	0.00584341	1.32927e-05	0.00584341	FALSE	FALSE	FALSE	FALSE	FALSE	FALSE	FALSE	FALSE	FALSE	FALSE	FALSE	FALSE	FALSE
12349	4408064	gid	0.00582797	-7.53942e-06	0.00582797	FALSE	FALSE	FALSE	FALSE	FALSE	FALSE	FALSE	FALSE	FALSE	FALSE	FALSE	FALSE	FALSE
15199	4326720	ethAR	0.00582468	2.23832e-05	0.00582468	FALSE	FALSE	FALSE	FALSE	FALSE	FALSE	FALSE	FALSE	FALSE	FALSE	FALSE	FALSE	FALSE
25199	2289041	pncA	0.00582269	-4.3297e-05	0.00582269	FALSE	FALSE	TRUE	FALSE	FALSE	FALSE	FALSE	FALSE	FALSE	TRUE	FALSE	FALSE	FALSE
18172	2154173	KatG	0.00581674	-7.5249e-06	0.00581674	FALSE	FALSE	FALSE	FALSE	FALSE	FALSE	FALSE	FALSE	FALSE	FALSE	FALSE	FALSE	FALSE
30445	4327454	ethAR	0.00580955	-7.51559e-06	0.00580955	FALSE	FALSE	FALSE	FALSE	FALSE	FALSE	FALSE	FALSE	FALSE	FALSE	FALSE	FALSE	FALSE
30977	2289281	pncA	0.00579646	7.24281e-05	0.00579646	FALSE	FALSE	FALSE	FALSE	FALSE	FALSE	FALSE	FALSE	FALSE	FALSE	FALSE	FALSE	FALSE
19324	2154236	KatG	0.00578571	7.48475e-06	0.00578571	FALSE	FALSE	FALSE	FALSE	FALSE	FALSE	FALSE	FALSE	FALSE	FALSE	FALSE	FALSE	FALSE
42253	4328107	ethAR	0.00577972	7.477e-06	0.00577972	FALSE	FALSE	FALSE	FALSE	FALSE	FALSE	FALSE	FALSE	FALSE	FALSE	FALSE	FALSE	FALSE
7163	2288276	pncA	0.00577928	-1.44731e-05	0.00577928	FALSE	FALSE	FALSE	FALSE	FALSE	FALSE	FALSE	FALSE	FALSE	FALSE	FALSE	FALSE	FALSE
11177	2288498	pncA	0.00577193	-2.60245e-05	0.00577193	FALSE	FALSE	FALSE	FALSE	FALSE	FALSE	FALSE	FALSE	FALSE	FALSE	FALSE	FALSE	FALSE
1385	2287960	pncA	0.00576686	7.46037e-06	0.00576686	FALSE	FALSE	FALSE	FALSE	FALSE	FALSE	FALSE	FALSE	FALSE	FALSE	FALSE	FALSE	FALSE
20609	2288895	pncA	0.00576539	-6.60443e-05	0.00576539	FALSE	FALSE	TRUE	FALSE	FALSE	FALSE	FALSE	FALSE	FALSE	TRUE	FALSE	FALSE	FALSE
21365	2288929	pncA	0.00576409	7.06355e-05	0.00576409	FALSE	FALSE	FALSE	FALSE	FALSE	FALSE	FALSE	FALSE	FALSE	FALSE	FALSE	FALSE	FALSE
12517	4326622	ethAR	0.0057631	-7.4555e-06	0.0057631	FALSE	FALSE	TRUE	FALSE	FALSE	FALSE	FALSE	FALSE	TRUE	FALSE	FALSE	FALSE	FALSE
21941	2288956	pncA	0.00575821	-6.13276e-05	0.00575821	FALSE	FALSE	TRUE	FALSE	FALSE	FALSE	FALSE	FALSE	FALSE	TRUE	FALSE	FALSE	FALSE
21373	4327000	ethAR	0.00575512	7.44518e-06	0.00575512	FALSE	FALSE	FALSE	FALSE	FALSE	FALSE	FALSE	FALSE	FALSE	FALSE	FALSE	FALSE	FALSE
33505	4327622	ethAR	0.00575455	7.44444e-06	0.00575455	FALSE	FALSE	FALSE	FALSE	FALSE	FALSE	FALSE	FALSE	FALSE	FALSE	FALSE	FALSE	FALSE
8531	2288352	pncA	0.0057515	-2.05966e-05	0.0057515	FALSE	FALSE	FALSE	FALSE	FALSE	FALSE	FALSE	FALSE	FALSE	FALSE	FALSE	FALSE	FALSE
5705	2288196	pncA	0.00574517	1.26581e-05	0.00574517	FALSE	FALSE	FALSE	FALSE	FALSE	FALSE	FALSE	FALSE	FALSE	FALSE	FALSE	FALSE	FALSE
7178	2714177	eis	0.00573714	-1.68246e-05	0.00573714	FALSE	FALSE	FALSE	FALSE	FALSE	FALSE	FALSE	FALSE	FALSE	FALSE	FALSE	FALSE	FALSE
23615	2288989	pncA	0.0057365	8.94183e-05	0.0057365	FALSE	FALSE	TRUE	FALSE	FALSE	FALSE	FALSE	FALSE	FALSE	TRUE	FALSE	FALSE	FALSE

## Sheet: CAPREOMYCIN_0p01_saliency_resis
	position	locus	score_max	score_mean	abs_score	in_coll_barcode	in_freschi_barcode	in_WHO	in_INH_WHO	in_RIF_WHO	in_EMB_WHO	in_STM_WHO	in_AMI_WHO	in_ETH_WHO	in_PZA_WHO	in_LEV_WHO	in_MXF_WHO	in_KAN_WHO
35898	1473246	rrs-rrl	3.6035	-1.80121	3.6035	FALSE	FALSE	TRUE	FALSE	FALSE	FALSE	FALSE	TRUE	FALSE	FALSE	FALSE	FALSE	TRUE
46905	7581	gyrBA	1.81569	-0.0449587	1.81569	FALSE	FALSE	TRUE	FALSE	FALSE	FALSE	FALSE	FALSE	FALSE	FALSE	TRUE	TRUE	FALSE
46923	7582	gyrBA	1.78109	-0.187912	1.78109	FALSE	FALSE	TRUE	FALSE	FALSE	FALSE	FALSE	FALSE	FALSE	FALSE	TRUE	TRUE	FALSE
143356	4247495	embCAB	1.5699	-0.0140036	1.5699	FALSE	FALSE	TRUE	FALSE	FALSE	TRUE	FALSE	FALSE	FALSE	FALSE	FALSE	FALSE	FALSE
29028	761161	rpoBC	1.19798	-0.0586339	1.19798	FALSE	FALSE	TRUE	FALSE	TRUE	FALSE	FALSE	FALSE	FALSE	FALSE	FALSE	FALSE	FALSE
35916	1473247	rrs-rrl	1.05308	-0.0071044	1.05308	FALSE	FALSE	TRUE	FALSE	FALSE	FALSE	FALSE	TRUE	FALSE	FALSE	FALSE	FALSE	TRUE
46707	7570	gyrBA	1.04025	-0.109189	1.04025	FALSE	FALSE	TRUE	FALSE	FALSE	FALSE	FALSE	FALSE	FALSE	FALSE	TRUE	TRUE	FALSE
28920	761155	rpoBC	0.915141	-0.336508	0.915141	FALSE	FALSE	TRUE	FALSE	TRUE	FALSE	FALSE	FALSE	FALSE	FALSE	FALSE	FALSE	FALSE
29048	2715346	eis	0.874469	-0.0148204	0.874469	FALSE	FALSE	TRUE	FALSE	FALSE	FALSE	FALSE	TRUE	FALSE	FALSE	FALSE	FALSE	TRUE
28056	761110	rpoBC	0.851289	-0.126738	0.851289	FALSE	FALSE	TRUE	FALSE	TRUE	FALSE	FALSE	FALSE	FALSE	FALSE	FALSE	FALSE	FALSE
46743	7572	gyrBA	0.812721	-0.0314224	0.812721	FALSE	FALSE	TRUE	FALSE	FALSE	FALSE	FALSE	FALSE	FALSE	FALSE	TRUE	TRUE	FALSE
28976	2715342	eis	0.692238	-0.015446	0.692238	FALSE	FALSE	TRUE	FALSE	FALSE	FALSE	FALSE	FALSE	FALSE	FALSE	FALSE	FALSE	TRUE
65424	763123	rpoBC	0.687184	-0.0373456	0.687184	FALSE	FALSE	FALSE	FALSE	FALSE	FALSE	FALSE	FALSE	FALSE	FALSE	FALSE	FALSE	FALSE
17779	1673425	FabG1-inhA	0.611896	-0.118601	0.611896	FALSE	FALSE	TRUE	TRUE	FALSE	FALSE	FALSE	FALSE	TRUE	FALSE	FALSE	FALSE	FALSE
9659	781822	rpsL	0.59668	0.0136725	0.59668	FALSE	FALSE	TRUE	FALSE	FALSE	FALSE	TRUE	FALSE	FALSE	FALSE	FALSE	FALSE	FALSE
20805	6140	gyrBA	0.56726	0.0168522	0.56726	FALSE	FALSE	FALSE	FALSE	FALSE	FALSE	FALSE	FALSE	FALSE	FALSE	FALSE	FALSE	FALSE
65254	4243217	embCAB	0.553692	-0.0219291	0.553692	FALSE	FALSE	FALSE	FALSE	FALSE	FALSE	FALSE	FALSE	FALSE	FALSE	FALSE	FALSE	FALSE
9426	760115	rpoBC	0.5312	-0.0400479	0.5312	FALSE	TRUE	FALSE	FALSE	FALSE	FALSE	FALSE	FALSE	FALSE	FALSE	FALSE	FALSE	FALSE
127056	766487	rpoBC	0.525043	0.00317962	0.525043	FALSE	FALSE	FALSE	FALSE	FALSE	FALSE	FALSE	FALSE	FALSE	FALSE	FALSE	FALSE	FALSE
147586	4247730	embCAB	0.518336	-0.0247423	0.518336	FALSE	FALSE	TRUE	FALSE	FALSE	TRUE	FALSE	FALSE	FALSE	FALSE	FALSE	FALSE	FALSE
65524	4243222	embCAB	0.511368	-0.0157014	0.511368	FALSE	FALSE	FALSE	FALSE	FALSE	FALSE	FALSE	FALSE	FALSE	FALSE	FALSE	FALSE	FALSE
73344	763555	rpoBC	0.504406	-0.0123118	0.504406	FALSE	FALSE	FALSE	FALSE	FALSE	FALSE	FALSE	FALSE	FALSE	FALSE	FALSE	FALSE	FALSE
174100	4249195	embCAB	0.474184	0.000643397	0.474184	FALSE	TRUE	FALSE	FALSE	FALSE	FALSE	FALSE	FALSE	FALSE	FALSE	FALSE	FALSE	FALSE
16662	760490	rpoBC	0.468991	-0.00106823	0.468991	FALSE	FALSE	FALSE	FALSE	FALSE	FALSE	FALSE	FALSE	FALSE	FALSE	FALSE	FALSE	FALSE
147568	4247729	embCAB	0.46848	-0.00591492	0.46848	FALSE	FALSE	TRUE	FALSE	FALSE	TRUE	FALSE	FALSE	FALSE	FALSE	FALSE	FALSE	FALSE
28650	761140	rpoBC	0.468053	-0.00531617	0.468053	FALSE	FALSE	TRUE	FALSE	TRUE	FALSE	FALSE	FALSE	FALSE	FALSE	FALSE	FALSE	FALSE
2568	759746	rpoBC	0.466456	0.0112869	0.466456	FALSE	TRUE	FALSE	FALSE	FALSE	FALSE	FALSE	FALSE	FALSE	FALSE	FALSE	FALSE	FALSE
65578	4243225	embCAB	0.463998	-0.00600845	0.463998	FALSE	FALSE	FALSE	FALSE	FALSE	FALSE	FALSE	FALSE	FALSE	FALSE	FALSE	FALSE	FALSE
144778	4247574	embCAB	0.461442	-0.0146052	0.461442	FALSE	FALSE	TRUE	FALSE	FALSE	TRUE	FALSE	FALSE	FALSE	FALSE	FALSE	FALSE	FALSE
43690	4242075	embCAB	0.45393	0.011662	0.45393	FALSE	TRUE	FALSE	FALSE	FALSE	FALSE	FALSE	FALSE	FALSE	FALSE	FALSE	FALSE	FALSE
28038	761109	rpoBC	0.450499	-0.00827843	0.450499	FALSE	FALSE	TRUE	FALSE	TRUE	FALSE	FALSE	FALSE	FALSE	FALSE	FALSE	FALSE	FALSE
154516	4248115	embCAB	0.446604	0.00110689	0.446604	FALSE	FALSE	FALSE	FALSE	FALSE	FALSE	FALSE	FALSE	FALSE	FALSE	FALSE	FALSE	FALSE
29012	2715344	eis	0.4459	-0.00966297	0.4459	FALSE	FALSE	TRUE	FALSE	FALSE	FALSE	FALSE	FALSE	FALSE	FALSE	FALSE	FALSE	TRUE
29209	1674048	FabG1-inhA	0.419822	-0.00517417	0.419822	FALSE	FALSE	TRUE	TRUE	FALSE	FALSE	FALSE	FALSE	TRUE	FALSE	FALSE	FALSE	FALSE
65692	2156627	KatG	0.412078	-0.000559129	0.412078	FALSE	FALSE	FALSE	FALSE	FALSE	FALSE	FALSE	FALSE	FALSE	FALSE	FALSE	FALSE	FALSE
7229	781687	rpsL	0.409135	0.0551378	0.409135	FALSE	FALSE	TRUE	FALSE	FALSE	FALSE	TRUE	FALSE	FALSE	FALSE	FALSE	FALSE	FALSE
181102	4249583	embCAB	0.404747	-0.00700182	0.404747	FALSE	FALSE	FALSE	FALSE	FALSE	FALSE	FALSE	FALSE	FALSE	FALSE	FALSE	FALSE	FALSE
17743	1673423	FabG1-inhA	0.402183	-0.0124587	0.402183	FALSE	FALSE	FALSE	FALSE	FALSE	FALSE	FALSE	FALSE	FALSE	FALSE	FALSE	FALSE	FALSE
28632	761139	rpoBC	0.395881	-0.00756727	0.395881	FALSE	FALSE	TRUE	FALSE	TRUE	FALSE	FALSE	FALSE	FALSE	FALSE	FALSE	FALSE	FALSE
142204	4247431	embCAB	0.393225	-0.0491949	0.393225	FALSE	FALSE	TRUE	FALSE	FALSE	TRUE	FALSE	FALSE	FALSE	FALSE	FALSE	FALSE	FALSE
65506	4243221	embCAB	0.392409	-0.020806	0.392409	FALSE	FALSE	TRUE	FALSE	FALSE	TRUE	FALSE	FALSE	FALSE	FALSE	FALSE	FALSE	FALSE
11458	2153813	KatG	0.388792	0.000527533	0.388792	FALSE	FALSE	FALSE	FALSE	FALSE	FALSE	FALSE	FALSE	FALSE	FALSE	FALSE	FALSE	FALSE
41716	2155389	KatG	0.367566	-0.000498733	0.367566	FALSE	FALSE	FALSE	FALSE	FALSE	FALSE	FALSE	FALSE	FALSE	FALSE	FALSE	FALSE	FALSE
143374	4247496	embCAB	0.361121	-0.00687473	0.361121	FALSE	FALSE	FALSE	FALSE	FALSE	FALSE	FALSE	FALSE	FALSE	FALSE	FALSE	FALSE	FALSE
37684	2155168	KatG	0.361075	-0.10892	0.361075	FALSE	FALSE	TRUE	TRUE	FALSE	FALSE	FALSE	FALSE	FALSE	FALSE	FALSE	FALSE	FALSE
28380	761128	rpoBC	0.360657	-0.00145616	0.360657	FALSE	FALSE	TRUE	FALSE	TRUE	FALSE	FALSE	FALSE	FALSE	FALSE	FALSE	FALSE	FALSE
40371	7221	gyrBA	0.359506	-0.00333211	0.359506	FALSE	FALSE	FALSE	FALSE	FALSE	FALSE	FALSE	FALSE	FALSE	FALSE	FALSE	FALSE	FALSE
17592	1472359	rrs-rrl	0.347839	-0.0318618	0.347839	FALSE	FALSE	TRUE	FALSE	FALSE	FALSE	TRUE	FALSE	FALSE	FALSE	FALSE	FALSE	FALSE
16280	2726338	oxyR-ahpC	0.346342	-0.000950497	0.346342	FALSE	FALSE	FALSE	FALSE	FALSE	FALSE	FALSE	FALSE	FALSE	FALSE	FALSE	FALSE	FALSE
130008	766645	rpoBC	0.345131	-0.012539	0.345131	FALSE	TRUE	FALSE	FALSE	FALSE	FALSE	FALSE	FALSE	FALSE	FALSE	FALSE	FALSE	FALSE
47422	2155693	KatG	0.324874	-0.000440806	0.324874	FALSE	FALSE	FALSE	FALSE	FALSE	FALSE	FALSE	FALSE	FALSE	FALSE	FALSE	FALSE	FALSE
91446	1476056	rrs-rrl	0.323475	0.0144649	0.323475	FALSE	FALSE	FALSE	FALSE	FALSE	FALSE	FALSE	FALSE	FALSE	FALSE	FALSE	FALSE	FALSE
142168	4247429	embCAB	0.311802	-0.0621603	0.311802	FALSE	FALSE	TRUE	FALSE	FALSE	TRUE	FALSE	FALSE	FALSE	FALSE	FALSE	FALSE	FALSE
28902	761154	rpoBC	0.311176	-0.00042222	0.311176	FALSE	FALSE	TRUE	FALSE	TRUE	FALSE	FALSE	FALSE	FALSE	FALSE	FALSE	FALSE	FALSE
96240	764817	rpoBC	0.309261	-0.0140696	0.309261	FALSE	FALSE	FALSE	FALSE	FALSE	FALSE	FALSE	FALSE	FALSE	FALSE	FALSE	FALSE	FALSE
17646	1472362	rrs-rrl	0.284377	-0.00715528	0.284377	FALSE	FALSE	TRUE	FALSE	FALSE	FALSE	TRUE	FALSE	FALSE	FALSE	FALSE	FALSE	FALSE
42565	1674782	FabG1-inhA	0.26126	0.0093664	0.26126	FALSE	FALSE	FALSE	FALSE	FALSE	FALSE	FALSE	FALSE	FALSE	FALSE	FALSE	FALSE	FALSE
28961	2289202	pncA	0.260443	-0.00819485	0.260443	FALSE	FALSE	TRUE	FALSE	FALSE	FALSE	FALSE	FALSE	FALSE	TRUE	FALSE	FALSE	FALSE
152500	4248003	embCAB	0.256909	-0.00826783	0.256909	FALSE	FALSE	TRUE	FALSE	FALSE	TRUE	FALSE	FALSE	FALSE	FALSE	FALSE	FALSE	FALSE
22158	2518919	acpM-kasA	0.256196	-0.0261335	0.256196	FALSE	TRUE	FALSE	FALSE	FALSE	FALSE	FALSE	FALSE	FALSE	FALSE	FALSE	FALSE	FALSE
46581	7563	gyrBA	0.256184	-0.000992028	0.256184	FALSE	FALSE	TRUE	FALSE	FALSE	FALSE	FALSE	FALSE	FALSE	FALSE	TRUE	TRUE	FALSE
26189	2289090	pncA	0.254076	-0.00466928	0.254076	FALSE	FALSE	TRUE	FALSE	FALSE	FALSE	FALSE	FALSE	FALSE	TRUE	FALSE	FALSE	FALSE
47314	2155687	KatG	0.247212	-0.000448561	0.247212	FALSE	FALSE	FALSE	FALSE	FALSE	FALSE	FALSE	FALSE	FALSE	FALSE	FALSE	FALSE	FALSE
13276	2153908	KatG	0.246566	-0.000669108	0.246566	FALSE	FALSE	FALSE	FALSE	FALSE	FALSE	FALSE	FALSE	FALSE	FALSE	FALSE	FALSE	FALSE
17574	1472358	rrs-rrl	0.240616	-0.00146584	0.240616	FALSE	FALSE	FALSE	FALSE	FALSE	FALSE	FALSE	FALSE	FALSE	FALSE	FALSE	FALSE	FALSE
23921	2289006	pncA	0.23738	-0.00178632	0.23738	FALSE	FALSE	FALSE	FALSE	FALSE	FALSE	FALSE	FALSE	FALSE	FALSE	FALSE	FALSE	FALSE
169870	4248962	embCAB	0.231679	-0.000611303	0.231679	FALSE	FALSE	FALSE	FALSE	FALSE	FALSE	FALSE	FALSE	FALSE	FALSE	FALSE	FALSE	FALSE
30383	2289252	pncA	0.227705	-0.00574929	0.227705	FALSE	FALSE	TRUE	FALSE	FALSE	FALSE	FALSE	FALSE	FALSE	TRUE	FALSE	FALSE	FALSE
27552	761095	rpoBC	0.22376	0.000774553	0.22376	FALSE	FALSE	TRUE	FALSE	TRUE	FALSE	FALSE	FALSE	FALSE	FALSE	FALSE	FALSE	FALSE
43050	761889	rpoBC	0.223704	-0.00479847	0.223704	FALSE	TRUE	FALSE	FALSE	FALSE	FALSE	FALSE	FALSE	FALSE	FALSE	FALSE	FALSE	FALSE
177934	4249408	embCAB	0.219341	0.00517504	0.219341	FALSE	TRUE	FALSE	FALSE	FALSE	FALSE	FALSE	FALSE	FALSE	FALSE	FALSE	FALSE	FALSE
127020	766485	rpoBC	0.213577	0.00059973	0.213577	FALSE	FALSE	FALSE	FALSE	FALSE	FALSE	FALSE	FALSE	FALSE	FALSE	FALSE	FALSE	FALSE
13026	760314	rpoBC	0.210588	-0.000285737	0.210588	FALSE	FALSE	TRUE	FALSE	TRUE	FALSE	FALSE	FALSE	FALSE	FALSE	FALSE	FALSE	FALSE
96276	764819	rpoBC	0.21054	0.00100351	0.21054	FALSE	FALSE	FALSE	FALSE	FALSE	FALSE	FALSE	FALSE	FALSE	FALSE	FALSE	FALSE	FALSE
28974	761158	rpoBC	0.208492	0.000282892	0.208492	FALSE	FALSE	TRUE	FALSE	TRUE	FALSE	FALSE	FALSE	FALSE	FALSE	FALSE	FALSE	FALSE
50196	762285	rpoBC	0.207578	0.0010849	0.207578	FALSE	FALSE	FALSE	FALSE	FALSE	FALSE	FALSE	FALSE	FALSE	FALSE	FALSE	FALSE	FALSE
118056	766023	rpoBC	0.204664	-0.000494463	0.204664	FALSE	FALSE	FALSE	FALSE	FALSE	FALSE	FALSE	FALSE	FALSE	FALSE	FALSE	FALSE	FALSE
17905	1673432	FabG1-inhA	0.202568	-0.017789	0.202568	FALSE	FALSE	TRUE	TRUE	FALSE	FALSE	FALSE	FALSE	TRUE	FALSE	FALSE	FALSE	FALSE
141610	4247402	embCAB	0.199778	-0.0005418	0.199778	FALSE	FALSE	FALSE	FALSE	FALSE	FALSE	FALSE	FALSE	FALSE	FALSE	FALSE	FALSE	FALSE
99462	764995	rpoBC	0.198695	-0.0195216	0.198695	FALSE	TRUE	FALSE	FALSE	FALSE	FALSE	FALSE	FALSE	FALSE	FALSE	FALSE	FALSE	FALSE
111144	765639	rpoBC	0.196353	-0.000685193	0.196353	FALSE	FALSE	FALSE	FALSE	FALSE	FALSE	FALSE	FALSE	FALSE	FALSE	FALSE	FALSE	FALSE
102630	765171	rpoBC	0.192406	-0.000437864	0.192406	FALSE	TRUE	FALSE	FALSE	FALSE	FALSE	FALSE	FALSE	FALSE	FALSE	FALSE	FALSE	FALSE
35899	4327755	ethAR	0.187661	-0.000254628	0.187661	FALSE	FALSE	FALSE	FALSE	FALSE	FALSE	FALSE	FALSE	FALSE	FALSE	FALSE	FALSE	FALSE
55221	8040	gyrBA	0.186356	-0.0164334	0.186356	FALSE	TRUE	FALSE	FALSE	FALSE	FALSE	FALSE	FALSE	FALSE	FALSE	FALSE	FALSE	FALSE
11197	4408003	gid	0.183952	-0.00246721	0.183952	FALSE	FALSE	FALSE	FALSE	FALSE	FALSE	FALSE	FALSE	FALSE	FALSE	FALSE	FALSE	FALSE
2577	4036857	clpC	0.182644	0.000455213	0.182644	FALSE	FALSE	FALSE	FALSE	FALSE	FALSE	FALSE	FALSE	FALSE	FALSE	FALSE	FALSE	FALSE
16334	2726341	oxyR-ahpC	0.181688	-0.000296952	0.181688	FALSE	FALSE	FALSE	FALSE	FALSE	FALSE	FALSE	FALSE	FALSE	FALSE	FALSE	FALSE	FALSE
35927	2289547	pncA	0.172685	0.00210237	0.172685	FALSE	FALSE	FALSE	FALSE	FALSE	FALSE	FALSE	FALSE	FALSE	FALSE	FALSE	FALSE	FALSE
36053	2289554	pncA	0.171784	-0.0020824	0.171784	FALSE	FALSE	FALSE	FALSE	FALSE	FALSE	FALSE	FALSE	FALSE	FALSE	FALSE	FALSE	FALSE
127074	766488	rpoBC	0.169901	0.000396862	0.169901	FALSE	FALSE	FALSE	FALSE	FALSE	FALSE	FALSE	FALSE	FALSE	FALSE	FALSE	FALSE	FALSE
179932	4249518	embCAB	0.161736	-0.000219452	0.161736	FALSE	FALSE	FALSE	FALSE	FALSE	FALSE	FALSE	FALSE	FALSE	FALSE	FALSE	FALSE	FALSE
23957	2289008	pncA	0.158038	-0.00171212	0.158038	FALSE	FALSE	TRUE	FALSE	FALSE	FALSE	FALSE	FALSE	FALSE	TRUE	FALSE	FALSE	FALSE
46650	762089	rpoBC	0.155415	0.00276512	0.155415	FALSE	FALSE	FALSE	FALSE	FALSE	FALSE	FALSE	FALSE	FALSE	FALSE	FALSE	FALSE	FALSE
23867	2289003	pncA	0.152058	-0.00140836	0.152058	FALSE	FALSE	FALSE	FALSE	FALSE	FALSE	FALSE	FALSE	FALSE	FALSE	FALSE	FALSE	FALSE
23849	2289002	pncA	0.148982	-0.00172271	0.148982	FALSE	FALSE	FALSE	FALSE	FALSE	FALSE	FALSE	FALSE	FALSE	FALSE	FALSE	FALSE	FALSE
23471	2288981	pncA	0.148378	-0.00154559	0.148378	FALSE	FALSE	TRUE	FALSE	FALSE	FALSE	FALSE	FALSE	FALSE	TRUE	FALSE	FALSE	FALSE
69862	4243460	embCAB	0.146079	-0.0356656	0.146079	FALSE	TRUE	FALSE	FALSE	FALSE	FALSE	FALSE	FALSE	FALSE	FALSE	FALSE	FALSE	FALSE
28020	761108	rpoBC	0.144985	-0.000723926	0.144985	FALSE	FALSE	TRUE	FALSE	TRUE	FALSE	FALSE	FALSE	FALSE	FALSE	FALSE	FALSE	FALSE
29314	2154724	KatG	0.142453	0.0513021	0.142453	FALSE	TRUE	FALSE	FALSE	FALSE	FALSE	FALSE	FALSE	FALSE	FALSE	FALSE	FALSE	FALSE
28940	2715340	eis	0.14144	-0.000754191	0.14144	FALSE	FALSE	FALSE	FALSE	FALSE	FALSE	FALSE	FALSE	FALSE	FALSE	FALSE	FALSE	FALSE
23870	1834683	rpsA	0.136843	-0.00216231	0.136843	FALSE	FALSE	FALSE	FALSE	FALSE	FALSE	FALSE	FALSE	FALSE	FALSE	FALSE	FALSE	FALSE
75093	9138	gyrBA	0.13675	0.000185549	0.13675	FALSE	FALSE	FALSE	FALSE	FALSE	FALSE	FALSE	FALSE	FALSE	FALSE	FALSE	FALSE	FALSE
64750	4243190	embCAB	0.135057	-0.00219268	0.135057	FALSE	FALSE	FALSE	FALSE	FALSE	FALSE	FALSE	FALSE	FALSE	FALSE	FALSE	FALSE	FALSE
16716	760493	rpoBC	0.134873	-0.000183002	0.134873	FALSE	FALSE	FALSE	FALSE	FALSE	FALSE	FALSE	FALSE	FALSE	FALSE	FALSE	FALSE	FALSE
142186	4247430	embCAB	0.13278	-0.000180163	0.13278	FALSE	FALSE	FALSE	FALSE	FALSE	FALSE	FALSE	FALSE	FALSE	FALSE	FALSE	FALSE	FALSE
142888	4247469	embCAB	0.131143	-0.0021752	0.131143	FALSE	FALSE	TRUE	FALSE	FALSE	TRUE	FALSE	FALSE	FALSE	FALSE	FALSE	FALSE	FALSE
101586	765113	rpoBC	0.131101	-0.000177884	0.131101	FALSE	FALSE	FALSE	FALSE	FALSE	FALSE	FALSE	FALSE	FALSE	FALSE	FALSE	FALSE	FALSE
35909	2289546	pncA	0.129217	0.00157155	0.129217	FALSE	FALSE	FALSE	FALSE	FALSE	FALSE	FALSE	FALSE	FALSE	FALSE	FALSE	FALSE	FALSE
29663	2289213	pncA	0.126355	-0.00306178	0.126355	FALSE	FALSE	TRUE	FALSE	FALSE	FALSE	FALSE	FALSE	FALSE	TRUE	FALSE	FALSE	FALSE
143464	4247501	embCAB	0.126229	-0.000171274	0.126229	FALSE	FALSE	FALSE	FALSE	FALSE	FALSE	FALSE	FALSE	FALSE	FALSE	FALSE	FALSE	FALSE
144760	4247573	embCAB	0.125689	-0.000170541	0.125689	FALSE	FALSE	FALSE	FALSE	FALSE	FALSE	FALSE	FALSE	FALSE	FALSE	FALSE	FALSE	FALSE
19221	6052	gyrBA	0.124938	-0.0011463	0.124938	FALSE	FALSE	FALSE	FALSE	FALSE	FALSE	FALSE	FALSE	FALSE	FALSE	FALSE	FALSE	FALSE
138792	767123	rpoBC	0.1228	-0.00137416	0.1228	FALSE	FALSE	FALSE	FALSE	FALSE	FALSE	FALSE	FALSE	FALSE	FALSE	FALSE	FALSE	FALSE
50550	1474001	rrs-rrl	0.122444	0.000971032	0.122444	FALSE	FALSE	FALSE	FALSE	FALSE	FALSE	FALSE	FALSE	FALSE	FALSE	FALSE	FALSE	FALSE
28812	761149	rpoBC	0.12163	-0.000165033	0.12163	FALSE	FALSE	TRUE	FALSE	TRUE	FALSE	FALSE	FALSE	FALSE	FALSE	FALSE	FALSE	FALSE
45012	761998	rpoBC	0.120207	0.00312082	0.120207	FALSE	FALSE	FALSE	FALSE	FALSE	FALSE	FALSE	FALSE	FALSE	FALSE	FALSE	FALSE	FALSE
23525	2288984	pncA	0.119116	-0.000848972	0.119116	FALSE	FALSE	FALSE	FALSE	FALSE	FALSE	FALSE	FALSE	FALSE	FALSE	FALSE	FALSE	FALSE
35963	2289549	pncA	0.115351	0.00140803	0.115351	FALSE	FALSE	FALSE	FALSE	FALSE	FALSE	FALSE	FALSE	FALSE	FALSE	FALSE	FALSE	FALSE
17196	1472337	rrs-rrl	0.114421	-0.00119434	0.114421	FALSE	TRUE	FALSE	FALSE	FALSE	FALSE	FALSE	FALSE	FALSE	FALSE	FALSE	FALSE	FALSE
160330	4248437	embCAB	0.113367	-0.000153822	0.113367	FALSE	FALSE	FALSE	FALSE	FALSE	FALSE	FALSE	FALSE	FALSE	FALSE	FALSE	FALSE	FALSE
9264	760106	rpoBC	0.110292	0.000947203	0.110292	FALSE	FALSE	FALSE	FALSE	FALSE	FALSE	FALSE	FALSE	FALSE	FALSE	FALSE	FALSE	FALSE
35819	2289541	pncA	0.109513	-0.00133524	0.109513	FALSE	FALSE	FALSE	FALSE	FALSE	FALSE	FALSE	FALSE	FALSE	FALSE	FALSE	FALSE	FALSE
23381	2288976	pncA	0.108857	-0.000712209	0.108857	FALSE	FALSE	FALSE	FALSE	FALSE	FALSE	FALSE	FALSE	FALSE	FALSE	FALSE	FALSE	FALSE
52986	762434	rpoBC	0.106549	0.0026749	0.106549	FALSE	TRUE	FALSE	FALSE	FALSE	FALSE	FALSE	FALSE	FALSE	FALSE	FALSE	FALSE	FALSE
12729	4037283	clpC	0.104713	0.0167728	0.104713	FALSE	FALSE	FALSE	FALSE	FALSE	FALSE	FALSE	FALSE	FALSE	FALSE	FALSE	FALSE	FALSE
5239	4407768	gid	0.104015	-0.00111521	0.104015	FALSE	FALSE	FALSE	FALSE	FALSE	FALSE	FALSE	FALSE	FALSE	FALSE	FALSE	FALSE	FALSE
23309	2288972	pncA	0.10362	-0.00107591	0.10362	FALSE	FALSE	FALSE	FALSE	FALSE	FALSE	FALSE	FALSE	FALSE	FALSE	FALSE	FALSE	FALSE
4519	4407730	gid	0.102779	-0.000311189	0.102779	FALSE	FALSE	FALSE	FALSE	FALSE	FALSE	FALSE	FALSE	FALSE	FALSE	FALSE	FALSE	FALSE
35945	2289548	pncA	0.101475	0.00123218	0.101475	FALSE	FALSE	FALSE	FALSE	FALSE	FALSE	FALSE	FALSE	FALSE	FALSE	FALSE	FALSE	FALSE
111342	765650	rpoBC	0.10053	-0.000136404	0.10053	FALSE	FALSE	FALSE	FALSE	FALSE	FALSE	FALSE	FALSE	FALSE	FALSE	FALSE	FALSE	FALSE
35809	4327750	ethAR	0.0988227	0.000134088	0.0988227	FALSE	FALSE	FALSE	FALSE	FALSE	FALSE	FALSE	FALSE	FALSE	FALSE	FALSE	FALSE	FALSE
133266	766823	rpoBC	0.0978217	-0.0024098	0.0978217	FALSE	FALSE	FALSE	FALSE	FALSE	FALSE	FALSE	FALSE	FALSE	FALSE	FALSE	FALSE	FALSE
45616	4242182	embCAB	0.0964925	-0.00506024	0.0964925	FALSE	FALSE	FALSE	FALSE	FALSE	FALSE	FALSE	FALSE	FALSE	FALSE	FALSE	FALSE	FALSE
11924	2726105	oxyR-ahpC	0.0962065	0.00249125	0.0962065	FALSE	TRUE	FALSE	FALSE	FALSE	FALSE	FALSE	FALSE	FALSE	FALSE	FALSE	FALSE	FALSE
26798	2715224	eis	0.0958323	-0.00013003	0.0958323	FALSE	FALSE	FALSE	FALSE	FALSE	FALSE	FALSE	FALSE	FALSE	FALSE	FALSE	FALSE	FALSE
35891	2289545	pncA	0.0955287	0.00116188	0.0955287	FALSE	FALSE	FALSE	FALSE	FALSE	FALSE	FALSE	FALSE	FALSE	FALSE	FALSE	FALSE	FALSE
17832	760555	rpoBC	0.0951496	-0.00046431	0.0951496	FALSE	FALSE	FALSE	FALSE	FALSE	FALSE	FALSE	FALSE	FALSE	FALSE	FALSE	FALSE	FALSE
23363	2288975	pncA	0.0939031	-0.00116987	0.0939031	FALSE	FALSE	FALSE	FALSE	FALSE	FALSE	FALSE	FALSE	FALSE	FALSE	FALSE	FALSE	FALSE
23417	2288978	pncA	0.093357	-0.000899853	0.093357	FALSE	FALSE	FALSE	FALSE	FALSE	FALSE	FALSE	FALSE	FALSE	FALSE	FALSE	FALSE	FALSE
23507	2288983	pncA	0.0932578	-0.00104499	0.0932578	FALSE	FALSE	FALSE	FALSE	FALSE	FALSE	FALSE	FALSE	FALSE	FALSE	FALSE	FALSE	FALSE
35989	4327760	ethAR	0.0927448	0.000125841	0.0927448	FALSE	FALSE	FALSE	FALSE	FALSE	FALSE	FALSE	FALSE	FALSE	FALSE	FALSE	FALSE	FALSE
51742	2155928	KatG	0.0921181	-0.000616954	0.0921181	FALSE	FALSE	FALSE	FALSE	FALSE	FALSE	FALSE	FALSE	FALSE	FALSE	FALSE	FALSE	FALSE
36061	4327764	ethAR	0.0911227	-0.00012364	0.0911227	FALSE	FALSE	FALSE	FALSE	FALSE	FALSE	FALSE	FALSE	FALSE	FALSE	FALSE	FALSE	FALSE
35999	2289551	pncA	0.090811	0.00110776	0.090811	FALSE	FALSE	FALSE	FALSE	FALSE	FALSE	FALSE	FALSE	FALSE	FALSE	FALSE	FALSE	FALSE
23939	2289007	pncA	0.0888104	-0.000629012	0.0888104	FALSE	FALSE	FALSE	FALSE	FALSE	FALSE	FALSE	FALSE	FALSE	FALSE	FALSE	FALSE	FALSE
101046	765083	rpoBC	0.086261	-0.000117043	0.086261	FALSE	FALSE	FALSE	FALSE	FALSE	FALSE	FALSE	FALSE	FALSE	FALSE	FALSE	FALSE	FALSE
158224	4248320	embCAB	0.0860685	-0.000331905	0.0860685	FALSE	FALSE	FALSE	FALSE	FALSE	FALSE	FALSE	FALSE	FALSE	FALSE	FALSE	FALSE	FALSE
29077	4327379	ethAR	0.08557	-0.000183579	0.08557	FALSE	FALSE	FALSE	FALSE	FALSE	FALSE	FALSE	FALSE	FALSE	FALSE	FALSE	FALSE	FALSE
40389	7222	gyrBA	0.0847133	0.000420676	0.0847133	FALSE	FALSE	FALSE	FALSE	FALSE	FALSE	FALSE	FALSE	FALSE	FALSE	FALSE	FALSE	FALSE
35783	2289539	pncA	0.0839201	0.00102261	0.0839201	FALSE	FALSE	FALSE	FALSE	FALSE	FALSE	FALSE	FALSE	FALSE	FALSE	FALSE	FALSE	FALSE
23795	2288999	pncA	0.0828226	-0.000742554	0.0828226	FALSE	FALSE	FALSE	FALSE	FALSE	FALSE	FALSE	FALSE	FALSE	FALSE	FALSE	FALSE	FALSE
36035	2289553	pncA	0.082729	-0.00102975	0.082729	FALSE	FALSE	FALSE	FALSE	FALSE	FALSE	FALSE	FALSE	FALSE	FALSE	FALSE	FALSE	FALSE
32197	1674210	FabG1-inhA	0.0821779	0.000190915	0.0821779	FALSE	FALSE	FALSE	FALSE	FALSE	FALSE	FALSE	FALSE	FALSE	FALSE	FALSE	FALSE	FALSE
117508	4246088	embCAB	0.0796607	-0.000108088	0.0796607	FALSE	FALSE	FALSE	FALSE	FALSE	FALSE	FALSE	FALSE	FALSE	FALSE	FALSE	FALSE	FALSE
36007	4327761	ethAR	0.0789437	0.000107115	0.0789437	FALSE	FALSE	FALSE	FALSE	FALSE	FALSE	FALSE	FALSE	FALSE	FALSE	FALSE	FALSE	FALSE
37129	1674481	FabG1-inhA	0.0783078	-7.09002e-05	0.0783078	FALSE	FALSE	TRUE	FALSE	FALSE	FALSE	FALSE	FALSE	TRUE	FALSE	FALSE	FALSE	FALSE
28979	2289203	pncA	0.0761317	-0.00120239	0.0761317	FALSE	FALSE	TRUE	FALSE	FALSE	FALSE	FALSE	FALSE	FALSE	TRUE	FALSE	FALSE	FALSE
36089	2289556	pncA	0.0749456	-0.000899906	0.0749456	FALSE	FALSE	FALSE	FALSE	FALSE	FALSE	FALSE	FALSE	FALSE	FALSE	FALSE	FALSE	FALSE
36079	4327765	ethAR	0.074473	0.000101049	0.074473	FALSE	FALSE	FALSE	FALSE	FALSE	FALSE	FALSE	FALSE	FALSE	FALSE	FALSE	FALSE	FALSE
92604	764616	rpoBC	0.0734428	-0.000427642	0.0734428	FALSE	FALSE	FALSE	FALSE	FALSE	FALSE	FALSE	FALSE	FALSE	FALSE	FALSE	FALSE	FALSE
23453	2288980	pncA	0.0720441	-0.000877825	0.0720441	FALSE	FALSE	FALSE	FALSE	FALSE	FALSE	FALSE	FALSE	FALSE	FALSE	FALSE	FALSE	FALSE
96672	764841	rpoBC	0.0718341	0.00205365	0.0718341	FALSE	FALSE	FALSE	FALSE	FALSE	FALSE	FALSE	FALSE	FALSE	FALSE	FALSE	FALSE	FALSE
46936	2155666	KatG	0.0713372	-9.6794e-05	0.0713372	FALSE	FALSE	TRUE	TRUE	FALSE	FALSE	FALSE	FALSE	FALSE	FALSE	FALSE	FALSE	FALSE
42963	7362	gyrBA	0.0709842	0.015787	0.0709842	FALSE	FALSE	FALSE	FALSE	FALSE	FALSE	FALSE	FALSE	FALSE	FALSE	FALSE	FALSE	FALSE
35863	4327753	ethAR	0.0705223	9.56883e-05	0.0705223	FALSE	FALSE	FALSE	FALSE	FALSE	FALSE	FALSE	FALSE	FALSE	FALSE	FALSE	FALSE	FALSE
65974	4243245	embCAB	0.0704361	-9.55714e-05	0.0704361	FALSE	FALSE	FALSE	FALSE	FALSE	FALSE	FALSE	FALSE	FALSE	FALSE	FALSE	FALSE	FALSE
31116	761277	rpoBC	0.0703863	-9.55038e-05	0.0703863	FALSE	FALSE	TRUE	FALSE	TRUE	FALSE	FALSE	FALSE	FALSE	FALSE	FALSE	FALSE	FALSE
130152	766653	rpoBC	0.0701005	-9.51159e-05	0.0701005	FALSE	FALSE	FALSE	FALSE	FALSE	FALSE	FALSE	FALSE	FALSE	FALSE	FALSE	FALSE	FALSE
28002	761107	rpoBC	0.0696321	-0.000343463	0.0696321	FALSE	FALSE	FALSE	FALSE	FALSE	FALSE	FALSE	FALSE	FALSE	FALSE	FALSE	FALSE	FALSE
152482	4248002	embCAB	0.0694172	0.000166925	0.0694172	FALSE	FALSE	TRUE	FALSE	FALSE	TRUE	FALSE	FALSE	FALSE	FALSE	FALSE	FALSE	FALSE
35951	4268928	aftB-ubiA	0.0694168	-0.000175582	0.0694168	FALSE	TRUE	FALSE	FALSE	FALSE	FALSE	FALSE	FALSE	FALSE	FALSE	FALSE	FALSE	FALSE
16561	4408213	gid	0.0683877	-0.000105654	0.0683877	FALSE	FALSE	FALSE	FALSE	FALSE	FALSE	FALSE	FALSE	FALSE	FALSE	FALSE	FALSE	FALSE
23399	2288977	pncA	0.0682559	-0.000577787	0.0682559	FALSE	FALSE	FALSE	FALSE	FALSE	FALSE	FALSE	FALSE	FALSE	FALSE	FALSE	FALSE	FALSE
28925	2289200	pncA	0.0679999	0.00072296	0.0679999	FALSE	FALSE	TRUE	FALSE	FALSE	FALSE	FALSE	FALSE	FALSE	TRUE	FALSE	FALSE	FALSE
24101	2289016	pncA	0.0677787	-0.00115953	0.0677787	FALSE	FALSE	TRUE	FALSE	FALSE	FALSE	FALSE	FALSE	FALSE	TRUE	FALSE	FALSE	FALSE
17758	2154153	KatG	0.0676992	-9.18578e-05	0.0676992	FALSE	FALSE	FALSE	FALSE	FALSE	FALSE	FALSE	FALSE	FALSE	FALSE	FALSE	FALSE	FALSE
23831	2289001	pncA	0.0675892	-0.000849505	0.0675892	FALSE	FALSE	TRUE	FALSE	FALSE	FALSE	FALSE	FALSE	FALSE	TRUE	FALSE	FALSE	FALSE
23543	2288985	pncA	0.0666306	-0.00072543	0.0666306	FALSE	FALSE	FALSE	FALSE	FALSE	FALSE	FALSE	FALSE	FALSE	FALSE	FALSE	FALSE	FALSE
28115	2289164	pncA	0.0661396	0.000133031	0.0661396	FALSE	FALSE	FALSE	FALSE	FALSE	FALSE	FALSE	FALSE	FALSE	FALSE	FALSE	FALSE	FALSE
35917	4327756	ethAR	0.0654351	-8.87858e-05	0.0654351	FALSE	FALSE	FALSE	FALSE	FALSE	FALSE	FALSE	FALSE	FALSE	FALSE	FALSE	FALSE	FALSE
66012	1474782	rrs-rrl	0.0651042	-8.83368e-05	0.0651042	FALSE	FALSE	FALSE	FALSE	FALSE	FALSE	FALSE	FALSE	FALSE	FALSE	FALSE	FALSE	FALSE
41808	761821	rpoBC	0.0650254	-8.82299e-05	0.0650254	FALSE	FALSE	FALSE	FALSE	FALSE	FALSE	FALSE	FALSE	FALSE	FALSE	FALSE	FALSE	FALSE
23759	2288997	pncA	0.0636256	-0.000165634	0.0636256	FALSE	FALSE	TRUE	FALSE	FALSE	FALSE	FALSE	FALSE	FALSE	TRUE	FALSE	FALSE	FALSE
23489	2288982	pncA	0.0635356	-0.000629632	0.0635356	FALSE	FALSE	TRUE	FALSE	FALSE	FALSE	FALSE	FALSE	FALSE	TRUE	FALSE	FALSE	FALSE
52860	762427	rpoBC	0.0630904	8.56043e-05	0.0630904	FALSE	FALSE	FALSE	FALSE	FALSE	FALSE	FALSE	FALSE	FALSE	FALSE	FALSE	FALSE	FALSE
56130	1474294	rrs-rrl	0.062561	0.000207202	0.062561	FALSE	FALSE	FALSE	FALSE	FALSE	FALSE	FALSE	FALSE	FALSE	FALSE	FALSE	FALSE	FALSE
9874	2153733	KatG	0.0625537	-0.0150043	0.0625537	FALSE	FALSE	FALSE	FALSE	FALSE	FALSE	FALSE	FALSE	FALSE	FALSE	FALSE	FALSE	FALSE
78117	9304	gyrBA	0.062374	-0.0318174	0.062374	FALSE	TRUE	FALSE	FALSE	FALSE	FALSE	FALSE	FALSE	FALSE	FALSE	FALSE	FALSE	FALSE
118956	766070	rpoBC	0.0611956	-8.30333e-05	0.0611956	FALSE	FALSE	FALSE	FALSE	FALSE	FALSE	FALSE	FALSE	FALSE	FALSE	FALSE	FALSE	FALSE
35873	2289544	pncA	0.0610844	0.000743932	0.0610844	FALSE	FALSE	FALSE	FALSE	FALSE	FALSE	FALSE	FALSE	FALSE	FALSE	FALSE	FALSE	FALSE
95836	4244893	embCAB	0.0605721	-8.21874e-05	0.0605721	FALSE	FALSE	FALSE	FALSE	FALSE	FALSE	FALSE	FALSE	FALSE	FALSE	FALSE	FALSE	FALSE
5848	4043365	panD	0.0605245	0.00328494	0.0605245	FALSE	TRUE	FALSE	FALSE	FALSE	FALSE	FALSE	FALSE	FALSE	FALSE	FALSE	FALSE	FALSE
35881	4327754	ethAR	0.0593822	8.05728e-05	0.0593822	FALSE	FALSE	FALSE	FALSE	FALSE	FALSE	FALSE	FALSE	FALSE	FALSE	FALSE	FALSE	FALSE
4017	4036927	clpC	0.0588076	0.00122453	0.0588076	FALSE	FALSE	FALSE	FALSE	FALSE	FALSE	FALSE	FALSE	FALSE	FALSE	FALSE	FALSE	FALSE
28560	761135	rpoBC	0.0582676	-7.90606e-05	0.0582676	FALSE	FALSE	TRUE	FALSE	TRUE	FALSE	FALSE	FALSE	FALSE	FALSE	FALSE	FALSE	FALSE
9685	4407927	gid	0.0582415	-0.015866	0.0582415	FALSE	TRUE	FALSE	FALSE	FALSE	FALSE	FALSE	FALSE	FALSE	FALSE	FALSE	FALSE	FALSE
102252	765150	rpoBC	0.0575861	-0.00569306	0.0575861	FALSE	TRUE	FALSE	FALSE	FALSE	FALSE	FALSE	FALSE	FALSE	FALSE	FALSE	FALSE	FALSE
23273	2288970	pncA	0.0573759	-0.00068989	0.0573759	FALSE	FALSE	FALSE	FALSE	FALSE	FALSE	FALSE	FALSE	FALSE	FALSE	FALSE	FALSE	FALSE
27840	761101	rpoBC	0.0572216	-0.000125689	0.0572216	FALSE	FALSE	TRUE	FALSE	TRUE	FALSE	FALSE	FALSE	FALSE	FALSE	FALSE	FALSE	FALSE
83877	9620	gyrBA	0.0570585	7.742e-05	0.0570585	FALSE	FALSE	FALSE	FALSE	FALSE	FALSE	FALSE	FALSE	FALSE	FALSE	FALSE	FALSE	FALSE
35760	761496	rpoBC	0.0568657	-7.71584e-05	0.0568657	FALSE	FALSE	FALSE	FALSE	FALSE	FALSE	FALSE	FALSE	FALSE	FALSE	FALSE	FALSE	FALSE
46977	7585	gyrBA	0.0566642	-0.00711789	0.0566642	FALSE	TRUE	FALSE	FALSE	FALSE	FALSE	FALSE	FALSE	FALSE	FALSE	FALSE	FALSE	FALSE
13267	4408088	gid	0.0565318	-0.0006313	0.0565318	FALSE	FALSE	FALSE	FALSE	FALSE	FALSE	FALSE	FALSE	FALSE	FALSE	FALSE	FALSE	FALSE
23903	2289005	pncA	0.0557929	-1.26794e-05	0.0557929	FALSE	FALSE	FALSE	FALSE	FALSE	FALSE	FALSE	FALSE	FALSE	FALSE	FALSE	FALSE	FALSE
46632	762088	rpoBC	0.0554739	-7.52699e-05	0.0554739	FALSE	FALSE	FALSE	FALSE	FALSE	FALSE	FALSE	FALSE	FALSE	FALSE	FALSE	FALSE	FALSE
7597	4407851	gid	0.0554355	7.52178e-05	0.0554355	FALSE	FALSE	TRUE	FALSE	FALSE	FALSE	TRUE	FALSE	FALSE	FALSE	FALSE	FALSE	FALSE
14115	4037355	clpC	0.0553517	0.000646148	0.0553517	FALSE	FALSE	FALSE	FALSE	FALSE	FALSE	FALSE	FALSE	FALSE	FALSE	FALSE	FALSE	FALSE
28861	4327375	ethAR	0.0553378	-7.50852e-05	0.0553378	FALSE	FALSE	FALSE	FALSE	FALSE	FALSE	FALSE	FALSE	FALSE	FALSE	FALSE	FALSE	FALSE
35971	4327759	ethAR	0.0547812	7.43299e-05	0.0547812	FALSE	FALSE	FALSE	FALSE	FALSE	FALSE	FALSE	FALSE	FALSE	FALSE	FALSE	FALSE	FALSE
96330	764822	rpoBC	0.0546685	-0.00114942	0.0546685	FALSE	FALSE	FALSE	FALSE	FALSE	FALSE	FALSE	FALSE	FALSE	FALSE	FALSE	FALSE	FALSE
33154	4044872	panD	0.0545549	0.00139192	0.0545549	FALSE	TRUE	FALSE	FALSE	FALSE	FALSE	FALSE	FALSE	FALSE	FALSE	FALSE	FALSE	FALSE
42870	761880	rpoBC	0.0542306	-0.000521331	0.0542306	FALSE	FALSE	FALSE	FALSE	FALSE	FALSE	FALSE	FALSE	FALSE	FALSE	FALSE	FALSE	FALSE
105510	765331	rpoBC	0.0536541	-0.000145601	0.0536541	FALSE	FALSE	FALSE	FALSE	FALSE	FALSE	FALSE	FALSE	FALSE	FALSE	FALSE	FALSE	FALSE
75183	9143	gyrBA	0.0535502	0.000121715	0.0535502	FALSE	TRUE	FALSE	FALSE	FALSE	FALSE	FALSE	FALSE	FALSE	FALSE	FALSE	FALSE	FALSE
78549	9328	gyrBA	0.0533845	-7.24349e-05	0.0533845	FALSE	FALSE	FALSE	FALSE	FALSE	FALSE	FALSE	FALSE	FALSE	FALSE	FALSE	FALSE	FALSE
94566	764725	rpoBC	0.0532946	7.23129e-05	0.0532946	FALSE	FALSE	FALSE	FALSE	FALSE	FALSE	FALSE	FALSE	FALSE	FALSE	FALSE	FALSE	FALSE
9838	2153731	KatG	0.0523016	-0.0121111	0.0523016	FALSE	FALSE	FALSE	FALSE	FALSE	FALSE	FALSE	FALSE	FALSE	FALSE	FALSE	FALSE	FALSE
27516	761093	rpoBC	0.0520283	7.05948e-05	0.0520283	FALSE	FALSE	TRUE	FALSE	TRUE	FALSE	FALSE	FALSE	FALSE	FALSE	FALSE	FALSE	FALSE
29059	4327378	ethAR	0.0518995	-9.83983e-05	0.0518995	FALSE	FALSE	FALSE	FALSE	FALSE	FALSE	FALSE	FALSE	FALSE	FALSE	FALSE	FALSE	FALSE
67810	4243346	embCAB	0.0518976	-0.00393753	0.0518976	FALSE	FALSE	FALSE	FALSE	FALSE	FALSE	FALSE	FALSE	FALSE	FALSE	FALSE	FALSE	FALSE
9856	2153732	KatG	0.05138	-0.0106742	0.05138	FALSE	FALSE	FALSE	FALSE	FALSE	FALSE	FALSE	FALSE	FALSE	FALSE	FALSE	FALSE	FALSE
19241	2288839	pncA	0.0512994	-0.000621612	0.0512994	FALSE	FALSE	TRUE	FALSE	FALSE	FALSE	FALSE	FALSE	FALSE	TRUE	FALSE	FALSE	FALSE
9820	2153730	KatG	0.0512463	-0.010425	0.0512463	FALSE	FALSE	FALSE	FALSE	FALSE	FALSE	FALSE	FALSE	FALSE	FALSE	FALSE	FALSE	FALSE
101704	4245218	embCAB	0.0510454	-0.000126476	0.0510454	FALSE	FALSE	FALSE	FALSE	FALSE	FALSE	FALSE	FALSE	FALSE	FALSE	FALSE	FALSE	FALSE
47152	2155678	KatG	0.0509846	6.91785e-05	0.0509846	FALSE	FALSE	FALSE	FALSE	FALSE	FALSE	FALSE	FALSE	FALSE	FALSE	FALSE	FALSE	FALSE
19378	2154239	KatG	0.0509224	-6.91118e-05	0.0509224	FALSE	TRUE	FALSE	FALSE	FALSE	FALSE	FALSE	FALSE	FALSE	FALSE	FALSE	FALSE	FALSE
28938	761156	rpoBC	0.0505698	0.000267774	0.0505698	FALSE	FALSE	TRUE	FALSE	TRUE	FALSE	FALSE	FALSE	FALSE	FALSE	FALSE	FALSE	FALSE
64936	2156586	KatG	0.0504911	-6.8509e-05	0.0504911	FALSE	FALSE	FALSE	FALSE	FALSE	FALSE	FALSE	FALSE	FALSE	FALSE	FALSE	FALSE	FALSE
28061	2289161	pncA	0.0504772	-8.16683e-07	0.0504772	FALSE	FALSE	TRUE	FALSE	FALSE	FALSE	FALSE	FALSE	FALSE	TRUE	FALSE	FALSE	FALSE
35981	2289550	pncA	0.049867	-0.000608137	0.049867	FALSE	FALSE	FALSE	FALSE	FALSE	FALSE	FALSE	FALSE	FALSE	FALSE	FALSE	FALSE	FALSE
38584	2155217	KatG	0.0495995	-6.72992e-05	0.0495995	FALSE	FALSE	FALSE	FALSE	FALSE	FALSE	FALSE	FALSE	FALSE	FALSE	FALSE	FALSE	FALSE
63768	763031	rpoBC	0.0487085	0.0161966	0.0487085	FALSE	TRUE	FALSE	FALSE	FALSE	FALSE	FALSE	FALSE	FALSE	FALSE	FALSE	FALSE	FALSE
3999	4036926	clpC	0.0483265	0.000945273	0.0483265	FALSE	FALSE	FALSE	FALSE	FALSE	FALSE	FALSE	FALSE	FALSE	FALSE	FALSE	FALSE	FALSE
110568	765609	rpoBC	0.0482878	-0.000129685	0.0482878	FALSE	FALSE	FALSE	FALSE	FALSE	FALSE	FALSE	FALSE	FALSE	FALSE	FALSE	FALSE	FALSE
14183	2288659	pncA	0.0480037	-0.000255958	0.0480037	FALSE	FALSE	FALSE	FALSE	FALSE	FALSE	FALSE	FALSE	FALSE	FALSE	FALSE	FALSE	FALSE
19709	2288849	pncA	0.0479911	-0.00069709	0.0479911	FALSE	FALSE	FALSE	FALSE	FALSE	FALSE	FALSE	FALSE	FALSE	FALSE	FALSE	FALSE	FALSE
29095	4327380	ethAR	0.0479531	-5.78837e-05	0.0479531	FALSE	FALSE	TRUE	FALSE	FALSE	FALSE	FALSE	FALSE	TRUE	FALSE	FALSE	FALSE	FALSE
36017	2289552	pncA	0.0471333	0.000575071	0.0471333	FALSE	FALSE	FALSE	FALSE	FALSE	FALSE	FALSE	FALSE	FALSE	FALSE	FALSE	FALSE	FALSE
181318	4249594	embCAB	0.0465502	-0.000176211	0.0465502	FALSE	FALSE	FALSE	FALSE	FALSE	FALSE	FALSE	FALSE	FALSE	FALSE	FALSE	FALSE	FALSE
33151	1674263	FabG1-inhA	0.0464079	-0.000552005	0.0464079	FALSE	FALSE	FALSE	FALSE	FALSE	FALSE	FALSE	FALSE	FALSE	FALSE	FALSE	FALSE	FALSE
11487	4037226	clpC	0.0463708	0.000125617	0.0463708	FALSE	FALSE	FALSE	FALSE	FALSE	FALSE	FALSE	FALSE	FALSE	FALSE	FALSE	FALSE	FALSE
14165	2288658	pncA	0.0463501	-0.000252406	0.0463501	FALSE	FALSE	FALSE	FALSE	FALSE	FALSE	FALSE	FALSE	FALSE	FALSE	FALSE	FALSE	FALSE
93444	1476164	rrs-rrl	0.0460421	-6.24724e-05	0.0460421	FALSE	FALSE	FALSE	FALSE	FALSE	FALSE	FALSE	FALSE	FALSE	FALSE	FALSE	FALSE	FALSE
11469	4037225	clpC	0.0459155	0.000124345	0.0459155	FALSE	FALSE	FALSE	FALSE	FALSE	FALSE	FALSE	FALSE	FALSE	FALSE	FALSE	FALSE	FALSE
14237	2288662	pncA	0.0456861	-0.000244949	0.0456861	FALSE	FALSE	FALSE	FALSE	FALSE	FALSE	FALSE	FALSE	FALSE	FALSE	FALSE	FALSE	FALSE
9928	2153736	KatG	0.0454724	-0.010356	0.0454724	FALSE	FALSE	FALSE	FALSE	FALSE	FALSE	FALSE	FALSE	FALSE	FALSE	FALSE	FALSE	FALSE
23597	2288988	pncA	0.0450104	-0.000556514	0.0450104	FALSE	FALSE	TRUE	FALSE	FALSE	FALSE	FALSE	FALSE	FALSE	TRUE	FALSE	FALSE	FALSE
29229	6608	gyrBA	0.0447089	0.000196851	0.0447089	FALSE	FALSE	FALSE	FALSE	FALSE	FALSE	FALSE	FALSE	FALSE	FALSE	FALSE	FALSE	FALSE
96288	1476312	rrs-rrl	0.0443423	6.0166e-05	0.0443423	FALSE	FALSE	FALSE	FALSE	FALSE	FALSE	FALSE	FALSE	FALSE	FALSE	FALSE	FALSE	FALSE
62637	8452	gyrBA	0.043652	-0.000149544	0.043652	FALSE	TRUE	FALSE	FALSE	FALSE	FALSE	FALSE	FALSE	FALSE	FALSE	FALSE	FALSE	FALSE
4035	4036928	clpC	0.0430452	0.000904542	0.0430452	FALSE	FALSE	FALSE	FALSE	FALSE	FALSE	FALSE	FALSE	FALSE	FALSE	FALSE	FALSE	FALSE
110226	765590	rpoBC	0.0425097	-0.000292909	0.0425097	FALSE	FALSE	FALSE	FALSE	FALSE	FALSE	FALSE	FALSE	FALSE	FALSE	FALSE	FALSE	FALSE
30181	1674102	FabG1-inhA	0.0419479	-0.000203565	0.0419479	FALSE	FALSE	FALSE	FALSE	FALSE	FALSE	FALSE	FALSE	FALSE	FALSE	FALSE	FALSE	FALSE
11523	4037228	clpC	0.0418667	0.000113352	0.0418667	FALSE	FALSE	FALSE	FALSE	FALSE	FALSE	FALSE	FALSE	FALSE	FALSE	FALSE	FALSE	FALSE
4053	4036929	clpC	0.04163	0.000883034	0.04163	FALSE	FALSE	FALSE	FALSE	FALSE	FALSE	FALSE	FALSE	FALSE	FALSE	FALSE	FALSE	FALSE
34775	2289485	pncA	0.0414303	0.000471287	0.0414303	FALSE	FALSE	FALSE	FALSE	FALSE	FALSE	FALSE	FALSE	FALSE	FALSE	FALSE	FALSE	FALSE
13265	2288611	pncA	0.0411806	-0.000255754	0.0411806	FALSE	FALSE	FALSE	FALSE	FALSE	FALSE	FALSE	FALSE	FALSE	FALSE	FALSE	FALSE	FALSE
28871	2289197	pncA	0.0411109	0.000461388	0.0411109	FALSE	FALSE	TRUE	FALSE	FALSE	FALSE	FALSE	FALSE	FALSE	TRUE	FALSE	FALSE	FALSE
23219	2288967	pncA	0.0408735	-0.000361624	0.0408735	FALSE	FALSE	FALSE	FALSE	FALSE	FALSE	FALSE	FALSE	FALSE	FALSE	FALSE	FALSE	FALSE
9487	4407916	gid	0.0406953	-0.000348148	0.0406953	FALSE	FALSE	FALSE	FALSE	FALSE	FALSE	FALSE	FALSE	FALSE	FALSE	FALSE	FALSE	FALSE
28878	1472895	rrs-rrl	0.0400038	-8.93944e-05	0.0400038	FALSE	FALSE	FALSE	FALSE	FALSE	FALSE	FALSE	FALSE	FALSE	FALSE	FALSE	FALSE	FALSE
35765	2289538	pncA	0.0393424	0.000496398	0.0393424	FALSE	FALSE	FALSE	FALSE	FALSE	FALSE	FALSE	FALSE	FALSE	FALSE	FALSE	FALSE	FALSE
4071	4036930	clpC	0.0390754	0.000820353	0.0390754	FALSE	FALSE	FALSE	FALSE	FALSE	FALSE	FALSE	FALSE	FALSE	FALSE	FALSE	FALSE	FALSE
9627	5520	gyrBA	0.0382976	0.000214788	0.0382976	FALSE	FALSE	FALSE	FALSE	FALSE	FALSE	FALSE	FALSE	FALSE	FALSE	FALSE	FALSE	FALSE
149692	4247847	embCAB	0.0380831	-5.16732e-05	0.0380831	FALSE	FALSE	FALSE	FALSE	FALSE	FALSE	FALSE	FALSE	FALSE	FALSE	FALSE	FALSE	FALSE
28904	2715338	eis	0.0374669	-5.08371e-05	0.0374669	FALSE	FALSE	FALSE	FALSE	FALSE	FALSE	FALSE	FALSE	FALSE	FALSE	FALSE	FALSE	FALSE
36097	4327766	ethAR	0.0371155	5.03603e-05	0.0371155	FALSE	FALSE	FALSE	FALSE	FALSE	FALSE	FALSE	FALSE	FALSE	FALSE	FALSE	FALSE	FALSE
11485	4408016	gid	0.0370883	-0.00175281	0.0370883	FALSE	FALSE	FALSE	FALSE	FALSE	FALSE	FALSE	FALSE	FALSE	FALSE	FALSE	FALSE	FALSE
24000	1472678	rrs-rrl	0.0370839	-5.03174e-05	0.0370839	FALSE	FALSE	FALSE	FALSE	FALSE	FALSE	FALSE	FALSE	FALSE	FALSE	FALSE	FALSE	FALSE
182848	4249678	embCAB	0.0370635	-0.000305856	0.0370635	FALSE	FALSE	FALSE	FALSE	FALSE	FALSE	FALSE	FALSE	FALSE	FALSE	FALSE	FALSE	FALSE
35837	2289542	pncA	0.0364522	0.000445112	0.0364522	FALSE	FALSE	FALSE	FALSE	FALSE	FALSE	FALSE	FALSE	FALSE	FALSE	FALSE	FALSE	FALSE
152914	4248026	embCAB	0.0361591	-4.90625e-05	0.0361591	FALSE	FALSE	FALSE	FALSE	FALSE	FALSE	FALSE	FALSE	FALSE	FALSE	FALSE	FALSE	FALSE
26784	2519176	acpM-kasA	0.0357925	-4.85651e-05	0.0357925	FALSE	FALSE	FALSE	FALSE	FALSE	FALSE	FALSE	FALSE	FALSE	FALSE	FALSE	FALSE	FALSE
13195	4408084	gid	0.0354775	-0.000113257	0.0354775	FALSE	FALSE	FALSE	FALSE	FALSE	FALSE	FALSE	FALSE	FALSE	FALSE	FALSE	FALSE	FALSE
23255	2288969	pncA	0.0352722	-0.000357679	0.0352722	FALSE	FALSE	FALSE	FALSE	FALSE	FALSE	FALSE	FALSE	FALSE	FALSE	FALSE	FALSE	FALSE
9910	2153735	KatG	0.035104	-0.00842798	0.035104	FALSE	FALSE	FALSE	FALSE	FALSE	FALSE	FALSE	FALSE	FALSE	FALSE	FALSE	FALSE	FALSE
118038	766022	rpoBC	0.0349295	4.73942e-05	0.0349295	FALSE	FALSE	FALSE	FALSE	FALSE	FALSE	FALSE	FALSE	FALSE	FALSE	FALSE	FALSE	FALSE
11395	4408012	gid	0.0349118	0.000904334	0.0349118	FALSE	FALSE	FALSE	FALSE	FALSE	FALSE	FALSE	FALSE	FALSE	FALSE	FALSE	FALSE	FALSE
19436	2714846	eis	0.0348054	8.33948e-05	0.0348054	FALSE	FALSE	FALSE	FALSE	FALSE	FALSE	FALSE	FALSE	FALSE	FALSE	FALSE	FALSE	FALSE
65472	1474754	rrs-rrl	0.034682	-4.70583e-05	0.034682	FALSE	FALSE	FALSE	FALSE	FALSE	FALSE	FALSE	FALSE	FALSE	FALSE	FALSE	FALSE	FALSE
24018	1472679	rrs-rrl	0.0345799	-4.69198e-05	0.0345799	FALSE	FALSE	FALSE	FALSE	FALSE	FALSE	FALSE	FALSE	FALSE	FALSE	FALSE	FALSE	FALSE
28835	2289195	pncA	0.0341657	0.000193151	0.0341657	FALSE	FALSE	FALSE	FALSE	FALSE	FALSE	FALSE	FALSE	FALSE	FALSE	FALSE	FALSE	FALSE
9766	2153727	KatG	0.0341592	-0.00120291	0.0341592	FALSE	FALSE	FALSE	FALSE	FALSE	FALSE	FALSE	FALSE	FALSE	FALSE	FALSE	FALSE	FALSE
14147	2288657	pncA	0.0341334	-0.000180757	0.0341334	FALSE	FALSE	FALSE	FALSE	FALSE	FALSE	FALSE	FALSE	FALSE	FALSE	FALSE	FALSE	FALSE
96270	1476311	rrs-rrl	0.0339562	-4.60735e-05	0.0339562	FALSE	FALSE	FALSE	FALSE	FALSE	FALSE	FALSE	FALSE	FALSE	FALSE	FALSE	FALSE	FALSE
93462	1476165	rrs-rrl	0.0338231	-4.58929e-05	0.0338231	FALSE	FALSE	FALSE	FALSE	FALSE	FALSE	FALSE	FALSE	FALSE	FALSE	FALSE	FALSE	FALSE
9403	4326489	ethAR	0.0336922	4.57154e-05	0.0336922	FALSE	FALSE	FALSE	FALSE	FALSE	FALSE	FALSE	FALSE	FALSE	FALSE	FALSE	FALSE	FALSE
32349	4038287	clpC	0.0335831	0.00783999	0.0335831	FALSE	TRUE	FALSE	FALSE	FALSE	FALSE	FALSE	FALSE	FALSE	FALSE	FALSE	FALSE	FALSE
65328	1474747	rrs-rrl	0.0335285	-4.54932e-05	0.0335285	FALSE	FALSE	FALSE	FALSE	FALSE	FALSE	FALSE	FALSE	FALSE	FALSE	FALSE	FALSE	FALSE
14219	2288661	pncA	0.0332779	-0.000173466	0.0332779	FALSE	FALSE	FALSE	FALSE	FALSE	FALSE	FALSE	FALSE	FALSE	FALSE	FALSE	FALSE	FALSE
8119	4407880	gid	0.0330733	-8.52042e-05	0.0330733	FALSE	FALSE	TRUE	FALSE	FALSE	FALSE	TRUE	FALSE	FALSE	FALSE	FALSE	FALSE	FALSE
42613	4328127	ethAR	0.0330081	-0.000865836	0.0330081	FALSE	FALSE	FALSE	FALSE	FALSE	FALSE	FALSE	FALSE	FALSE	FALSE	FALSE	FALSE	FALSE
23741	2288996	pncA	0.0329802	-0.000123572	0.0329802	FALSE	FALSE	FALSE	FALSE	FALSE	FALSE	FALSE	FALSE	FALSE	FALSE	FALSE	FALSE	FALSE
11451	4037224	clpC	0.0328036	8.88657e-05	0.0328036	FALSE	FALSE	FALSE	FALSE	FALSE	FALSE	FALSE	FALSE	FALSE	FALSE	FALSE	FALSE	FALSE
10126	2153747	KatG	0.032735	-0.00467124	0.032735	FALSE	FALSE	FALSE	FALSE	FALSE	FALSE	FALSE	FALSE	FALSE	FALSE	FALSE	FALSE	FALSE
23561	2288986	pncA	0.032699	0.000457979	0.032699	FALSE	FALSE	FALSE	FALSE	FALSE	FALSE	FALSE	FALSE	FALSE	FALSE	FALSE	FALSE	FALSE
36107	2289557	pncA	0.0326457	-0.000399665	0.0326457	FALSE	FALSE	FALSE	FALSE	FALSE	FALSE	FALSE	FALSE	FALSE	FALSE	FALSE	FALSE	FALSE
9964	2153738	KatG	0.032549	-0.00799399	0.032549	FALSE	FALSE	FALSE	FALSE	FALSE	FALSE	FALSE	FALSE	FALSE	FALSE	FALSE	FALSE	FALSE
27750	761096	rpoBC	0.032514	4.41167e-05	0.032514	FALSE	FALSE	FALSE	FALSE	FALSE	FALSE	FALSE	FALSE	FALSE	FALSE	FALSE	FALSE	FALSE
88078	4244471	embCAB	0.0319675	-4.33752e-05	0.0319675	FALSE	FALSE	FALSE	FALSE	FALSE	FALSE	FALSE	FALSE	FALSE	FALSE	FALSE	FALSE	FALSE
28022	2715291	eis	0.0318135	-0.000213998	0.0318135	FALSE	FALSE	FALSE	FALSE	FALSE	FALSE	FALSE	FALSE	FALSE	FALSE	FALSE	FALSE	FALSE
28853	2289196	pncA	0.0317831	0.000317808	0.0317831	FALSE	FALSE	FALSE	FALSE	FALSE	FALSE	FALSE	FALSE	FALSE	FALSE	FALSE	FALSE	FALSE
147550	4247728	embCAB	0.0317411	-4.3068e-05	0.0317411	FALSE	FALSE	FALSE	FALSE	FALSE	FALSE	FALSE	FALSE	FALSE	FALSE	FALSE	FALSE	FALSE
4143	4036934	clpC	0.031709	0.000665223	0.031709	FALSE	FALSE	FALSE	FALSE	FALSE	FALSE	FALSE	FALSE	FALSE	FALSE	FALSE	FALSE	FALSE
9802	2153729	KatG	0.031348	-0.00682321	0.031348	FALSE	FALSE	FALSE	FALSE	FALSE	FALSE	FALSE	FALSE	FALSE	FALSE	FALSE	FALSE	FALSE
28043	2289160	pncA	0.0312472	-0.00017407	0.0312472	FALSE	FALSE	FALSE	FALSE	FALSE	FALSE	FALSE	FALSE	FALSE	FALSE	FALSE	FALSE	FALSE
29149	4327383	ethAR	0.0311902	4.23204e-05	0.0311902	FALSE	FALSE	TRUE	FALSE	FALSE	FALSE	FALSE	FALSE	TRUE	FALSE	FALSE	FALSE	FALSE
23813	2289000	pncA	0.0310458	0.000442404	0.0310458	FALSE	FALSE	FALSE	FALSE	FALSE	FALSE	FALSE	FALSE	FALSE	FALSE	FALSE	FALSE	FALSE
23838	1472669	rrs-rrl	0.0308542	-4.18646e-05	0.0308542	FALSE	FALSE	FALSE	FALSE	FALSE	FALSE	FALSE	FALSE	FALSE	FALSE	FALSE	FALSE	FALSE
13339	4408092	gid	0.0308511	-4.18604e-05	0.0308511	FALSE	FALSE	FALSE	FALSE	FALSE	FALSE	FALSE	FALSE	FALSE	FALSE	FALSE	FALSE	FALSE
14255	2288663	pncA	0.0308428	-0.000160454	0.0308428	FALSE	FALSE	FALSE	FALSE	FALSE	FALSE	FALSE	FALSE	FALSE	FALSE	FALSE	FALSE	FALSE
12626	2726141	oxyR-ahpC	0.0308013	-0.0001358	0.0308013	FALSE	FALSE	FALSE	FALSE	FALSE	FALSE	FALSE	FALSE	FALSE	FALSE	FALSE	FALSE	FALSE
36143	2289559	pncA	0.030783	0.000366815	0.030783	FALSE	FALSE	FALSE	FALSE	FALSE	FALSE	FALSE	FALSE	FALSE	FALSE	FALSE	FALSE	FALSE
12691	4408069	gid	0.0305952	-4.70735e-05	0.0305952	FALSE	FALSE	TRUE	FALSE	FALSE	FALSE	TRUE	FALSE	FALSE	FALSE	FALSE	FALSE	FALSE
31427	2289306	pncA	0.0303292	0.000347681	0.0303292	FALSE	FALSE	FALSE	FALSE	FALSE	FALSE	FALSE	FALSE	FALSE	FALSE	FALSE	FALSE	FALSE
10180	2153750	KatG	0.0302656	-0.00480604	0.0302656	FALSE	FALSE	FALSE	FALSE	FALSE	FALSE	FALSE	FALSE	FALSE	FALSE	FALSE	FALSE	FALSE
23975	2289009	pncA	0.0302103	0.000419109	0.0302103	FALSE	FALSE	FALSE	FALSE	FALSE	FALSE	FALSE	FALSE	FALSE	FALSE	FALSE	FALSE	FALSE
36071	2289555	pncA	0.0301759	-0.000362981	0.0301759	FALSE	FALSE	FALSE	FALSE	FALSE	FALSE	FALSE	FALSE	FALSE	FALSE	FALSE	FALSE	FALSE
19452	760645	rpoBC	0.0301243	-7.86313e-05	0.0301243	FALSE	FALSE	FALSE	FALSE	FALSE	FALSE	FALSE	FALSE	FALSE	FALSE	FALSE	FALSE	FALSE
9331	4326485	ethAR	0.0300819	4.08167e-05	0.0300819	FALSE	FALSE	FALSE	FALSE	FALSE	FALSE	FALSE	FALSE	FALSE	FALSE	FALSE	FALSE	FALSE
15175	4408165	gid	0.0300756	-4.08082e-05	0.0300756	FALSE	FALSE	FALSE	FALSE	FALSE	FALSE	FALSE	FALSE	FALSE	FALSE	FALSE	FALSE	FALSE
23633	2288990	pncA	0.0300468	-0.000397934	0.0300468	FALSE	FALSE	TRUE	FALSE	FALSE	FALSE	FALSE	FALSE	FALSE	TRUE	FALSE	FALSE	FALSE
24047	2289013	pncA	0.0300024	0.000202812	0.0300024	FALSE	FALSE	FALSE	FALSE	FALSE	FALSE	FALSE	FALSE	FALSE	FALSE	FALSE	FALSE	FALSE
35700	1473235	rrs-rrl	0.0298939	4.05617e-05	0.0298939	FALSE	FALSE	FALSE	FALSE	FALSE	FALSE	FALSE	FALSE	FALSE	FALSE	FALSE	FALSE	FALSE
17794	2154155	KatG	0.0297753	-4.04007e-05	0.0297753	FALSE	FALSE	FALSE	FALSE	FALSE	FALSE	FALSE	FALSE	FALSE	FALSE	FALSE	FALSE	FALSE
28133	2289165	pncA	0.0297599	1.45254e-05	0.0297599	FALSE	FALSE	FALSE	FALSE	FALSE	FALSE	FALSE	FALSE	FALSE	FALSE	FALSE	FALSE	FALSE
61215	8373	gyrBA	0.0296639	4.02495e-05	0.0296639	FALSE	FALSE	FALSE	FALSE	FALSE	FALSE	FALSE	FALSE	FALSE	FALSE	FALSE	FALSE	FALSE
36197	2289562	pncA	0.0294422	0.000374376	0.0294422	FALSE	FALSE	FALSE	FALSE	FALSE	FALSE	FALSE	FALSE	FALSE	FALSE	FALSE	FALSE	FALSE
36125	2289558	pncA	0.029334	-0.000378768	0.029334	FALSE	FALSE	FALSE	FALSE	FALSE	FALSE	FALSE	FALSE	FALSE	FALSE	FALSE	FALSE	FALSE
35755	4327747	ethAR	0.0292887	3.97404e-05	0.0292887	FALSE	FALSE	FALSE	FALSE	FALSE	FALSE	FALSE	FALSE	FALSE	FALSE	FALSE	FALSE	FALSE
111360	765651	rpoBC	0.0292561	-3.96961e-05	0.0292561	FALSE	FALSE	FALSE	FALSE	FALSE	FALSE	FALSE	FALSE	FALSE	FALSE	FALSE	FALSE	FALSE
12698	2726145	oxyR-ahpC	0.0292045	-0.000246473	0.0292045	FALSE	FALSE	FALSE	FALSE	FALSE	FALSE	FALSE	FALSE	FALSE	FALSE	FALSE	FALSE	FALSE
37698	1473329	rrs-rrl	0.028841	-0.000189251	0.028841	FALSE	FALSE	TRUE	FALSE	FALSE	FALSE	FALSE	TRUE	FALSE	FALSE	FALSE	FALSE	TRUE
19277	2288841	pncA	0.0287885	-0.000290545	0.0287885	FALSE	FALSE	TRUE	FALSE	FALSE	FALSE	FALSE	FALSE	FALSE	TRUE	FALSE	FALSE	FALSE
10216	2153752	KatG	0.0287869	-0.00484634	0.0287869	FALSE	FALSE	FALSE	FALSE	FALSE	FALSE	FALSE	FALSE	FALSE	FALSE	FALSE	FALSE	FALSE
13121	2288603	pncA	0.0287809	-0.000170959	0.0287809	FALSE	FALSE	FALSE	FALSE	FALSE	FALSE	FALSE	FALSE	FALSE	FALSE	FALSE	FALSE	FALSE
4107	4036932	clpC	0.0285206	0.000597155	0.0285206	FALSE	FALSE	FALSE	FALSE	FALSE	FALSE	FALSE	FALSE	FALSE	FALSE	FALSE	FALSE	FALSE
35801	2289540	pncA	0.0284741	0.000350843	0.0284741	FALSE	FALSE	FALSE	FALSE	FALSE	FALSE	FALSE	FALSE	FALSE	FALSE	FALSE	FALSE	FALSE
34685	2289480	pncA	0.0284594	0.00032601	0.0284594	FALSE	FALSE	FALSE	FALSE	FALSE	FALSE	FALSE	FALSE	FALSE	FALSE	FALSE	FALSE	FALSE
35665	4327742	ethAR	0.0283138	3.84176e-05	0.0283138	FALSE	FALSE	FALSE	FALSE	FALSE	FALSE	FALSE	FALSE	FALSE	FALSE	FALSE	FALSE	FALSE
9523	4407918	gid	0.0282815	-3.83738e-05	0.0282815	FALSE	FALSE	TRUE	FALSE	FALSE	FALSE	TRUE	FALSE	FALSE	FALSE	FALSE	FALSE	FALSE
15229	4408168	gid	0.0282054	-3.82706e-05	0.0282054	FALSE	FALSE	FALSE	FALSE	FALSE	FALSE	FALSE	FALSE	FALSE	FALSE	FALSE	FALSE	FALSE
31134	761278	rpoBC	0.027794	-6.74608e-05	0.027794	FALSE	FALSE	FALSE	FALSE	FALSE	FALSE	FALSE	FALSE	FALSE	FALSE	FALSE	FALSE	FALSE
33386	2715586	eis	0.0277196	-3.76113e-05	0.0277196	FALSE	FALSE	FALSE	FALSE	FALSE	FALSE	FALSE	FALSE	FALSE	FALSE	FALSE	FALSE	FALSE
27822	761100	rpoBC	0.0276606	1.04811e-05	0.0276606	FALSE	FALSE	TRUE	FALSE	TRUE	FALSE	FALSE	FALSE	FALSE	FALSE	FALSE	FALSE	FALSE
101730	765121	rpoBC	0.0276035	-3.74538e-05	0.0276035	FALSE	FALSE	FALSE	FALSE	FALSE	FALSE	FALSE	FALSE	FALSE	FALSE	FALSE	FALSE	FALSE
28799	2289194	pncA	0.0275868	-0.000176149	0.0275868	FALSE	FALSE	TRUE	FALSE	FALSE	FALSE	FALSE	FALSE	FALSE	TRUE	FALSE	FALSE	FALSE
17621	2288790	pncA	0.0275603	0.000203936	0.0275603	FALSE	FALSE	TRUE	FALSE	FALSE	FALSE	FALSE	FALSE	FALSE	TRUE	FALSE	FALSE	FALSE
14039	2288651	pncA	0.0273399	-0.000148964	0.0273399	FALSE	FALSE	FALSE	FALSE	FALSE	FALSE	FALSE	FALSE	FALSE	FALSE	FALSE	FALSE	FALSE
25530	1472751	rrs-rrl	0.0272781	-0.000274791	0.0272781	FALSE	FALSE	FALSE	FALSE	FALSE	FALSE	FALSE	FALSE	FALSE	FALSE	FALSE	FALSE	FALSE
147082	4247702	embCAB	0.0272578	-0.000669674	0.0272578	FALSE	FALSE	FALSE	FALSE	FALSE	FALSE	FALSE	FALSE	FALSE	FALSE	FALSE	FALSE	FALSE
13355	2288616	pncA	0.0272362	-0.000173814	0.0272362	FALSE	FALSE	FALSE	FALSE	FALSE	FALSE	FALSE	FALSE	FALSE	FALSE	FALSE	FALSE	FALSE
23993	2289010	pncA	0.0269803	-0.000438892	0.0269803	FALSE	FALSE	TRUE	FALSE	FALSE	FALSE	FALSE	FALSE	FALSE	TRUE	FALSE	FALSE	FALSE
66156	1474790	rrs-rrl	0.0268706	-3.64595e-05	0.0268706	FALSE	FALSE	FALSE	FALSE	FALSE	FALSE	FALSE	FALSE	FALSE	FALSE	FALSE	FALSE	FALSE
84462	1475716	rrs-rrl	0.0268386	3.64161e-05	0.0268386	FALSE	FALSE	FALSE	FALSE	FALSE	FALSE	FALSE	FALSE	FALSE	FALSE	FALSE	FALSE	FALSE
63042	1474639	rrs-rrl	0.0268185	3.63888e-05	0.0268185	FALSE	FALSE	FALSE	FALSE	FALSE	FALSE	FALSE	FALSE	FALSE	FALSE	FALSE	FALSE	FALSE
10477	4407967	gid	0.0267769	0.0017086	0.0267769	FALSE	FALSE	TRUE	FALSE	FALSE	FALSE	TRUE	FALSE	FALSE	FALSE	FALSE	FALSE	FALSE
6150	759944	rpoBC	0.0267449	-7.18739e-05	0.0267449	FALSE	FALSE	FALSE	FALSE	FALSE	FALSE	FALSE	FALSE	FALSE	FALSE	FALSE	FALSE	FALSE
20728	2154312	KatG	0.026697	3.62239e-05	0.026697	FALSE	FALSE	FALSE	FALSE	FALSE	FALSE	FALSE	FALSE	FALSE	FALSE	FALSE	FALSE	FALSE
37666	2155167	KatG	0.026583	-0.000130072	0.026583	FALSE	FALSE	TRUE	TRUE	FALSE	FALSE	FALSE	FALSE	FALSE	FALSE	FALSE	FALSE	FALSE
29066	2715347	eis	0.0265753	-3.60587e-05	0.0265753	FALSE	FALSE	FALSE	FALSE	FALSE	FALSE	FALSE	FALSE	FALSE	FALSE	FALSE	FALSE	FALSE
6078	759940	rpoBC	0.026477	9.8125e-05	0.026477	FALSE	FALSE	FALSE	FALSE	FALSE	FALSE	FALSE	FALSE	FALSE	FALSE	FALSE	FALSE	FALSE
17776	2154154	KatG	0.0264243	-3.58539e-05	0.0264243	FALSE	FALSE	FALSE	FALSE	FALSE	FALSE	FALSE	FALSE	FALSE	FALSE	FALSE	FALSE	FALSE
18048	760567	rpoBC	0.0264087	-6.44807e-05	0.0264087	FALSE	FALSE	FALSE	FALSE	FALSE	FALSE	FALSE	FALSE	FALSE	FALSE	FALSE	FALSE	FALSE
36179	2289561	pncA	0.0258886	0.000328519	0.0258886	FALSE	FALSE	FALSE	FALSE	FALSE	FALSE	FALSE	FALSE	FALSE	FALSE	FALSE	FALSE	FALSE
42645	4038857	clpC	0.0257349	-8.00926e-05	0.0257349	FALSE	FALSE	FALSE	FALSE	FALSE	FALSE	FALSE	FALSE	FALSE	FALSE	FALSE	FALSE	FALSE
35953	4327758	ethAR	0.0255175	-3.46235e-05	0.0255175	FALSE	FALSE	FALSE	FALSE	FALSE	FALSE	FALSE	FALSE	FALSE	FALSE	FALSE	FALSE	FALSE
147460	4247723	embCAB	0.0253921	-3.44534e-05	0.0253921	FALSE	FALSE	FALSE	FALSE	FALSE	FALSE	FALSE	FALSE	FALSE	FALSE	FALSE	FALSE	FALSE
13229	2288609	pncA	0.0253723	-0.000153847	0.0253723	FALSE	FALSE	FALSE	FALSE	FALSE	FALSE	FALSE	FALSE	FALSE	FALSE	FALSE	FALSE	FALSE
17650	2154147	KatG	0.0252535	3.42652e-05	0.0252535	FALSE	FALSE	FALSE	FALSE	FALSE	FALSE	FALSE	FALSE	FALSE	FALSE	FALSE	FALSE	FALSE
10351	4407961	gid	0.0251277	-0.00101538	0.0251277	FALSE	FALSE	FALSE	FALSE	FALSE	FALSE	FALSE	FALSE	FALSE	FALSE	FALSE	FALSE	FALSE
35683	4327743	ethAR	0.0249797	3.38938e-05	0.0249797	FALSE	FALSE	FALSE	FALSE	FALSE	FALSE	FALSE	FALSE	FALSE	FALSE	FALSE	FALSE	FALSE
27925	4327325	ethAR	0.0247289	-0.000167101	0.0247289	FALSE	FALSE	FALSE	FALSE	FALSE	FALSE	FALSE	FALSE	FALSE	FALSE	FALSE	FALSE	FALSE
65958	1474779	rrs-rrl	0.0247287	3.35532e-05	0.0247287	FALSE	FALSE	FALSE	FALSE	FALSE	FALSE	FALSE	FALSE	FALSE	FALSE	FALSE	FALSE	FALSE
13175	2288606	pncA	0.0246624	-0.000148974	0.0246624	FALSE	FALSE	FALSE	FALSE	FALSE	FALSE	FALSE	FALSE	FALSE	FALSE	FALSE	FALSE	FALSE
10511	2288462	pncA	0.0245133	0.000381312	0.0245133	FALSE	FALSE	FALSE	FALSE	FALSE	FALSE	FALSE	FALSE	FALSE	FALSE	FALSE	FALSE	FALSE
29460	761185	rpoBC	0.0245075	-3.32531e-05	0.0245075	FALSE	FALSE	FALSE	FALSE	FALSE	FALSE	FALSE	FALSE	FALSE	FALSE	FALSE	FALSE	FALSE
9313	4326484	ethAR	0.0245053	3.32501e-05	0.0245053	FALSE	FALSE	FALSE	FALSE	FALSE	FALSE	FALSE	FALSE	FALSE	FALSE	FALSE	FALSE	FALSE
4078	2153462	KatG	0.0244274	0.00100581	0.0244274	FALSE	FALSE	FALSE	FALSE	FALSE	FALSE	FALSE	FALSE	FALSE	FALSE	FALSE	FALSE	FALSE
28943	2289201	pncA	0.0244012	-1.28734e-05	0.0244012	FALSE	FALSE	FALSE	FALSE	FALSE	FALSE	FALSE	FALSE	FALSE	FALSE	FALSE	FALSE	FALSE
27989	2289157	pncA	0.0242825	-2.66779e-05	0.0242825	FALSE	FALSE	FALSE	FALSE	FALSE	FALSE	FALSE	FALSE	FALSE	FALSE	FALSE	FALSE	FALSE
97386	1476369	rrs-rrl	0.024241	3.28915e-05	0.024241	FALSE	FALSE	FALSE	FALSE	FALSE	FALSE	FALSE	FALSE	FALSE	FALSE	FALSE	FALSE	FALSE
31391	2289304	pncA	0.0242137	0.000276868	0.0242137	FALSE	FALSE	FALSE	FALSE	FALSE	FALSE	FALSE	FALSE	FALSE	FALSE	FALSE	FALSE	FALSE
65632	4243228	embCAB	0.0241333	-3.27453e-05	0.0241333	FALSE	FALSE	FALSE	FALSE	FALSE	FALSE	FALSE	FALSE	FALSE	FALSE	FALSE	FALSE	FALSE
25307	2289047	pncA	0.0240868	0.000561903	0.0240868	FALSE	FALSE	FALSE	FALSE	FALSE	FALSE	FALSE	FALSE	FALSE	FALSE	FALSE	FALSE	FALSE
17999	2288799	pncA	0.0240333	6.08534e-05	0.0240333	FALSE	FALSE	FALSE	FALSE	FALSE	FALSE	FALSE	FALSE	FALSE	FALSE	FALSE	FALSE	FALSE
15121	4408162	gid	0.0240001	-3.53576e-05	0.0240001	FALSE	FALSE	FALSE	FALSE	FALSE	FALSE	FALSE	FALSE	FALSE	FALSE	FALSE	FALSE	FALSE
35791	4327749	ethAR	0.0239676	-3.25205e-05	0.0239676	FALSE	FALSE	FALSE	FALSE	FALSE	FALSE	FALSE	FALSE	FALSE	FALSE	FALSE	FALSE	FALSE
17974	2154162	KatG	0.0239399	3.24829e-05	0.0239399	FALSE	FALSE	FALSE	FALSE	FALSE	FALSE	FALSE	FALSE	FALSE	FALSE	FALSE	FALSE	FALSE
127182	766494	rpoBC	0.0238322	5.53027e-05	0.0238322	FALSE	FALSE	FALSE	FALSE	FALSE	FALSE	FALSE	FALSE	FALSE	FALSE	FALSE	FALSE	FALSE
183820	4249732	embCAB	0.0237644	8.91511e-05	0.0237644	FALSE	FALSE	FALSE	FALSE	FALSE	FALSE	FALSE	FALSE	FALSE	FALSE	FALSE	FALSE	FALSE
28889	2289198	pncA	0.0237505	0.000289783	0.0237505	FALSE	FALSE	FALSE	FALSE	FALSE	FALSE	FALSE	FALSE	FALSE	FALSE	FALSE	FALSE	FALSE
5389	4326278	ethAR	0.0236732	-9.32839e-05	0.0236732	FALSE	FALSE	TRUE	FALSE	FALSE	FALSE	FALSE	FALSE	TRUE	FALSE	FALSE	FALSE	FALSE
15841	4408173	gid	0.0234963	-3.18809e-05	0.0234963	FALSE	FALSE	FALSE	FALSE	FALSE	FALSE	FALSE	FALSE	FALSE	FALSE	FALSE	FALSE	FALSE
23669	2288992	pncA	0.0234601	-0.000236079	0.0234601	FALSE	FALSE	TRUE	FALSE	FALSE	FALSE	FALSE	FALSE	FALSE	TRUE	FALSE	FALSE	FALSE
35747	2289537	pncA	0.0234433	0.000288796	0.0234433	FALSE	FALSE	FALSE	FALSE	FALSE	FALSE	FALSE	FALSE	FALSE	FALSE	FALSE	FALSE	FALSE
4125	4036933	clpC	0.0234407	0.000498344	0.0234407	FALSE	FALSE	FALSE	FALSE	FALSE	FALSE	FALSE	FALSE	FALSE	FALSE	FALSE	FALSE	FALSE
53040	762437	rpoBC	0.0233847	-3.17296e-05	0.0233847	FALSE	FALSE	FALSE	FALSE	FALSE	FALSE	FALSE	FALSE	FALSE	FALSE	FALSE	FALSE	FALSE
23435	2288979	pncA	0.0232431	9.24365e-06	0.0232431	FALSE	FALSE	FALSE	FALSE	FALSE	FALSE	FALSE	FALSE	FALSE	FALSE	FALSE	FALSE	FALSE
27917	2289153	pncA	0.0232046	-2.31732e-05	0.0232046	FALSE	FALSE	FALSE	FALSE	FALSE	FALSE	FALSE	FALSE	FALSE	FALSE	FALSE	FALSE	FALSE
31283	2289298	pncA	0.0230654	0.000265949	0.0230654	FALSE	FALSE	FALSE	FALSE	FALSE	FALSE	FALSE	FALSE	FALSE	FALSE	FALSE	FALSE	FALSE
29275	4327390	ethAR	0.0230232	3.12391e-05	0.0230232	FALSE	FALSE	FALSE	FALSE	FALSE	FALSE	FALSE	FALSE	FALSE	FALSE	FALSE	FALSE	FALSE
11575	4408021	gid	0.0227724	0.00105868	0.0227724	FALSE	FALSE	FALSE	FALSE	FALSE	FALSE	FALSE	FALSE	FALSE	FALSE	FALSE	FALSE	FALSE
19349	2288845	pncA	0.0227721	0.000308337	0.0227721	FALSE	FALSE	FALSE	FALSE	FALSE	FALSE	FALSE	FALSE	FALSE	FALSE	FALSE	FALSE	FALSE
11323	4408009	gid	0.0227601	0.00103471	0.0227601	FALSE	FALSE	TRUE	FALSE	FALSE	FALSE	TRUE	FALSE	FALSE	FALSE	FALSE	FALSE	FALSE
77422	4243880	embCAB	0.0226947	-6.15867e-05	0.0226947	FALSE	FALSE	FALSE	FALSE	FALSE	FALSE	FALSE	FALSE	FALSE	FALSE	FALSE	FALSE	FALSE
10108	2153746	KatG	0.0226508	-0.0038602	0.0226508	FALSE	FALSE	FALSE	FALSE	FALSE	FALSE	FALSE	FALSE	FALSE	FALSE	FALSE	FALSE	FALSE
28897	4327377	ethAR	0.022634	3.0711e-05	0.022634	FALSE	FALSE	FALSE	FALSE	FALSE	FALSE	FALSE	FALSE	FALSE	FALSE	FALSE	FALSE	FALSE
58296	762727	rpoBC	0.0223549	3.03323e-05	0.0223549	FALSE	FALSE	FALSE	FALSE	FALSE	FALSE	FALSE	FALSE	FALSE	FALSE	FALSE	FALSE	FALSE
40936	4241922	embCAB	0.0223134	-3.0276e-05	0.0223134	FALSE	FALSE	FALSE	FALSE	FALSE	FALSE	FALSE	FALSE	FALSE	FALSE	FALSE	FALSE	FALSE
29113	4327381	ethAR	0.0221723	3.00846e-05	0.0221723	FALSE	FALSE	FALSE	FALSE	FALSE	FALSE	FALSE	FALSE	FALSE	FALSE	FALSE	FALSE	FALSE
17657	2288792	pncA	0.0220925	-0.000221495	0.0220925	FALSE	FALSE	TRUE	FALSE	FALSE	FALSE	FALSE	FALSE	FALSE	TRUE	FALSE	FALSE	FALSE
10315	4407959	gid	0.02209	-0.000572552	0.02209	FALSE	FALSE	FALSE	FALSE	FALSE	FALSE	FALSE	FALSE	FALSE	FALSE	FALSE	FALSE	FALSE
17542	2154141	KatG	0.0220873	-2.99692e-05	0.0220873	FALSE	FALSE	FALSE	FALSE	FALSE	FALSE	FALSE	FALSE	FALSE	FALSE	FALSE	FALSE	FALSE
83832	1475687	rrs-rrl	0.0220649	2.99389e-05	0.0220649	FALSE	FALSE	FALSE	FALSE	FALSE	FALSE	FALSE	FALSE	FALSE	FALSE	FALSE	FALSE	FALSE
19331	2288844	pncA	0.0220464	-0.000299024	0.0220464	FALSE	FALSE	TRUE	FALSE	FALSE	FALSE	FALSE	FALSE	FALSE	TRUE	FALSE	FALSE	FALSE
49654	2155814	KatG	0.0220334	-2.9896e-05	0.0220334	FALSE	FALSE	FALSE	FALSE	FALSE	FALSE	FALSE	FALSE	FALSE	FALSE	FALSE	FALSE	FALSE
111720	765671	rpoBC	0.0219135	2.97334e-05	0.0219135	FALSE	FALSE	FALSE	FALSE	FALSE	FALSE	FALSE	FALSE	FALSE	FALSE	FALSE	FALSE	FALSE
24011	2289011	pncA	0.0218442	-4.47439e-05	0.0218442	FALSE	FALSE	FALSE	FALSE	FALSE	FALSE	FALSE	FALSE	FALSE	FALSE	FALSE	FALSE	FALSE
28079	2289162	pncA	0.0216793	-6.00677e-05	0.0216793	FALSE	FALSE	TRUE	FALSE	FALSE	FALSE	FALSE	FALSE	FALSE	TRUE	FALSE	FALSE	FALSE
17740	2154152	KatG	0.0216661	-2.93977e-05	0.0216661	FALSE	FALSE	FALSE	FALSE	FALSE	FALSE	FALSE	FALSE	FALSE	FALSE	FALSE	FALSE	FALSE
10279	4407957	gid	0.0216319	-0.00112528	0.0216319	FALSE	FALSE	TRUE	FALSE	FALSE	FALSE	TRUE	FALSE	FALSE	FALSE	FALSE	FALSE	FALSE
76846	4243848	embCAB	0.0216061	-4.96407e-05	0.0216061	FALSE	TRUE	FALSE	FALSE	FALSE	FALSE	FALSE	FALSE	FALSE	FALSE	FALSE	FALSE	FALSE
17677	4408275	gid	0.0216004	-3.59793e-05	0.0216004	FALSE	FALSE	FALSE	FALSE	FALSE	FALSE	FALSE	FALSE	FALSE	FALSE	FALSE	FALSE	FALSE
146074	4247646	embCAB	0.0215007	-5.39759e-05	0.0215007	FALSE	TRUE	FALSE	FALSE	FALSE	FALSE	FALSE	FALSE	FALSE	FALSE	FALSE	FALSE	FALSE
13283	2288612	pncA	0.0214921	-0.000131682	0.0214921	FALSE	FALSE	FALSE	FALSE	FALSE	FALSE	FALSE	FALSE	FALSE	FALSE	FALSE	FALSE	FALSE
24065	2289014	pncA	0.0214592	-0.000306359	0.0214592	FALSE	FALSE	FALSE	FALSE	FALSE	FALSE	FALSE	FALSE	FALSE	FALSE	FALSE	FALSE	FALSE
19727	2288850	pncA	0.0214398	-0.000303591	0.0214398	FALSE	FALSE	TRUE	FALSE	FALSE	FALSE	FALSE	FALSE	FALSE	TRUE	FALSE	FALSE	FALSE
34102	2154973	KatG	0.0214188	2.90622e-05	0.0214188	FALSE	FALSE	FALSE	FALSE	FALSE	FALSE	FALSE	FALSE	FALSE	FALSE	FALSE	FALSE	FALSE
23651	2288991	pncA	0.0213965	-0.000137552	0.0213965	FALSE	FALSE	FALSE	FALSE	FALSE	FALSE	FALSE	FALSE	FALSE	FALSE	FALSE	FALSE	FALSE
16786	2154103	KatG	0.02139	-2.9023e-05	0.02139	FALSE	FALSE	FALSE	FALSE	FALSE	FALSE	FALSE	FALSE	FALSE	FALSE	FALSE	FALSE	FALSE
14111	2288655	pncA	0.02129	-0.000105206	0.02129	FALSE	FALSE	FALSE	FALSE	FALSE	FALSE	FALSE	FALSE	FALSE	FALSE	FALSE	FALSE	FALSE
13103	2288602	pncA	0.0212521	-0.000126356	0.0212521	FALSE	FALSE	FALSE	FALSE	FALSE	FALSE	FALSE	FALSE	FALSE	FALSE	FALSE	FALSE	FALSE
131844	766744	rpoBC	0.021225	2.55813e-05	0.021225	FALSE	FALSE	FALSE	FALSE	FALSE	FALSE	FALSE	FALSE	FALSE	FALSE	FALSE	FALSE	FALSE
35621	2289530	pncA	0.0211129	0.000253093	0.0211129	FALSE	FALSE	FALSE	FALSE	FALSE	FALSE	FALSE	FALSE	FALSE	FALSE	FALSE	FALSE	FALSE
17731	4408278	gid	0.021044	-2.85536e-05	0.021044	FALSE	FALSE	FALSE	FALSE	FALSE	FALSE	FALSE	FALSE	FALSE	FALSE	FALSE	FALSE	FALSE
14129	2288656	pncA	0.0209756	0.000108461	0.0209756	FALSE	FALSE	FALSE	FALSE	FALSE	FALSE	FALSE	FALSE	FALSE	FALSE	FALSE	FALSE	FALSE
5552	2725761	oxyR-ahpC	0.0209514	-0.000206823	0.0209514	FALSE	FALSE	FALSE	FALSE	FALSE	FALSE	FALSE	FALSE	FALSE	FALSE	FALSE	FALSE	FALSE
10198	2153751	KatG	0.0209417	-0.00329345	0.0209417	FALSE	FALSE	FALSE	FALSE	FALSE	FALSE	FALSE	FALSE	FALSE	FALSE	FALSE	FALSE	FALSE
27768	761097	rpoBC	0.0209172	2.83815e-05	0.0209172	FALSE	FALSE	TRUE	FALSE	TRUE	FALSE	FALSE	FALSE	FALSE	FALSE	FALSE	FALSE	FALSE
15541	4326739	ethAR	0.0208529	-3.58569e-05	0.0208529	FALSE	TRUE	FALSE	FALSE	FALSE	FALSE	FALSE	FALSE	FALSE	FALSE	FALSE	FALSE	FALSE
16714	2154099	KatG	0.0207403	-2.81415e-05	0.0207403	FALSE	FALSE	FALSE	FALSE	FALSE	FALSE	FALSE	FALSE	FALSE	FALSE	FALSE	FALSE	FALSE
23237	2288968	pncA	0.020519	-0.000222321	0.020519	FALSE	FALSE	FALSE	FALSE	FALSE	FALSE	FALSE	FALSE	FALSE	FALSE	FALSE	FALSE	FALSE
10441	4407965	gid	0.020506	-0.000938182	0.020506	FALSE	FALSE	FALSE	FALSE	FALSE	FALSE	FALSE	FALSE	FALSE	FALSE	FALSE	FALSE	FALSE
10234	2153753	KatG	0.02049	-0.00331734	0.02049	FALSE	FALSE	FALSE	FALSE	FALSE	FALSE	FALSE	FALSE	FALSE	FALSE	FALSE	FALSE	FALSE
126292	4246567	embCAB	0.0204826	2.77919e-05	0.0204826	FALSE	FALSE	FALSE	FALSE	FALSE	FALSE	FALSE	FALSE	FALSE	FALSE	FALSE	FALSE	FALSE
13303	4408090	gid	0.0204268	-2.77162e-05	0.0204268	FALSE	FALSE	FALSE	FALSE	FALSE	FALSE	FALSE	FALSE	FALSE	FALSE	FALSE	FALSE	FALSE
68262	1474896	rrs-rrl	0.020422	2.77096e-05	0.020422	FALSE	FALSE	FALSE	FALSE	FALSE	FALSE	FALSE	FALSE	FALSE	FALSE	FALSE	FALSE	FALSE
16930	2154107	KatG	0.0203464	-2.7607e-05	0.0203464	FALSE	FALSE	FALSE	FALSE	FALSE	FALSE	FALSE	FALSE	FALSE	FALSE	FALSE	FALSE	FALSE
35603	2289529	pncA	0.0203009	0.000246308	0.0203009	FALSE	FALSE	FALSE	FALSE	FALSE	FALSE	FALSE	FALSE	FALSE	FALSE	FALSE	FALSE	FALSE
35585	2289528	pncA	0.020296	0.000246059	0.020296	FALSE	FALSE	FALSE	FALSE	FALSE	FALSE	FALSE	FALSE	FALSE	FALSE	FALSE	FALSE	FALSE
15247	4408169	gid	0.0200927	-2.72628e-05	0.0200927	FALSE	FALSE	FALSE	FALSE	FALSE	FALSE	FALSE	FALSE	FALSE	FALSE	FALSE	FALSE	FALSE
7723	4407858	gid	0.0198965	2.69966e-05	0.0198965	FALSE	FALSE	FALSE	FALSE	FALSE	FALSE	FALSE	FALSE	FALSE	FALSE	FALSE	FALSE	FALSE
4951	4407754	gid	0.0198206	-3.51564e-05	0.0198206	FALSE	FALSE	FALSE	FALSE	FALSE	FALSE	FALSE	FALSE	FALSE	FALSE	FALSE	FALSE	FALSE
67704	1474866	rrs-rrl	0.0197298	-2.67704e-05	0.0197298	FALSE	FALSE	FALSE	FALSE	FALSE	FALSE	FALSE	FALSE	FALSE	FALSE	FALSE	FALSE	FALSE
98076	764918	rpoBC	0.019729	2.67693e-05	0.019729	FALSE	FALSE	FALSE	FALSE	FALSE	FALSE	FALSE	FALSE	FALSE	FALSE	FALSE	FALSE	FALSE
10252	2153754	KatG	0.0197231	-0.0027824	0.0197231	FALSE	FALSE	FALSE	FALSE	FALSE	FALSE	FALSE	FALSE	FALSE	FALSE	FALSE	FALSE	FALSE
35935	4327757	ethAR	0.0196802	2.67031e-05	0.0196802	FALSE	FALSE	FALSE	FALSE	FALSE	FALSE	FALSE	FALSE	FALSE	FALSE	FALSE	FALSE	FALSE
42602	2716075	eis	0.0196755	2.66968e-05	0.0196755	FALSE	FALSE	FALSE	FALSE	FALSE	FALSE	FALSE	FALSE	FALSE	FALSE	FALSE	FALSE	FALSE
35737	4327746	ethAR	0.019578	2.65645e-05	0.019578	FALSE	FALSE	FALSE	FALSE	FALSE	FALSE	FALSE	FALSE	FALSE	FALSE	FALSE	FALSE	FALSE
17875	4408286	gid	0.019557	2.65359e-05	0.019557	FALSE	FALSE	FALSE	FALSE	FALSE	FALSE	FALSE	FALSE	FALSE	FALSE	FALSE	FALSE	FALSE
2113	4326116	ethAR	0.0194891	-0.000104172	0.0194891	FALSE	FALSE	FALSE	FALSE	FALSE	FALSE	FALSE	FALSE	FALSE	FALSE	FALSE	FALSE	FALSE
15429	4037423	clpC	0.0194721	-2.64208e-05	0.0194721	FALSE	FALSE	FALSE	FALSE	FALSE	FALSE	FALSE	FALSE	FALSE	FALSE	FALSE	FALSE	FALSE
5479	4326280	ethAR	0.0194362	-2.6372e-05	0.0194362	FALSE	FALSE	FALSE	FALSE	FALSE	FALSE	FALSE	FALSE	FALSE	FALSE	FALSE	FALSE	FALSE
9415	4407912	gid	0.0194297	2.63632e-05	0.0194297	FALSE	FALSE	TRUE	FALSE	FALSE	FALSE	TRUE	FALSE	FALSE	FALSE	FALSE	FALSE	FALSE
9982	2153739	KatG	0.0193379	-0.00397902	0.0193379	FALSE	FALSE	FALSE	FALSE	FALSE	FALSE	FALSE	FALSE	FALSE	FALSE	FALSE	FALSE	FALSE
28779	6583	gyrBA	0.0192121	-2.6068e-05	0.0192121	FALSE	FALSE	FALSE	FALSE	FALSE	FALSE	FALSE	FALSE	FALSE	FALSE	FALSE	FALSE	FALSE
28707	6579	gyrBA	0.0191339	3.37636e-05	0.0191339	FALSE	FALSE	FALSE	FALSE	FALSE	FALSE	FALSE	FALSE	FALSE	FALSE	FALSE	FALSE	FALSE
13301	2288613	pncA	0.0191172	-0.000117046	0.0191172	FALSE	FALSE	FALSE	FALSE	FALSE	FALSE	FALSE	FALSE	FALSE	FALSE	FALSE	FALSE	FALSE
11503	4408017	gid	0.0191134	0.000877726	0.0191134	FALSE	FALSE	FALSE	FALSE	FALSE	FALSE	FALSE	FALSE	FALSE	FALSE	FALSE	FALSE	FALSE
29136	761167	rpoBC	0.019093	2.59063e-05	0.019093	FALSE	FALSE	FALSE	FALSE	FALSE	FALSE	FALSE	FALSE	FALSE	FALSE	FALSE	FALSE	FALSE
44679	4038968	clpC	0.0190566	0.000219538	0.0190566	FALSE	FALSE	FALSE	FALSE	FALSE	FALSE	FALSE	FALSE	FALSE	FALSE	FALSE	FALSE	FALSE
12587	4267647	aftB-ubiA	0.0190153	-0.00307459	0.0190153	FALSE	TRUE	FALSE	FALSE	FALSE	FALSE	FALSE	FALSE	FALSE	FALSE	FALSE	FALSE	FALSE
5635	4407790	gid	0.0189665	-5.15686e-05	0.0189665	FALSE	FALSE	FALSE	FALSE	FALSE	FALSE	FALSE	FALSE	FALSE	FALSE	FALSE	FALSE	FALSE
15598	2154037	KatG	0.0188482	-2.55742e-05	0.0188482	FALSE	FALSE	FALSE	FALSE	FALSE	FALSE	FALSE	FALSE	FALSE	FALSE	FALSE	FALSE	FALSE
79302	763884	rpoBC	0.0187823	-4.20278e-05	0.0187823	FALSE	TRUE	FALSE	FALSE	FALSE	FALSE	FALSE	FALSE	FALSE	FALSE	FALSE	FALSE	FALSE
35135	2289504	pncA	0.0187758	0.000222885	0.0187758	FALSE	FALSE	FALSE	FALSE	FALSE	FALSE	FALSE	FALSE	FALSE	FALSE	FALSE	FALSE	FALSE
13247	2288610	pncA	0.0187089	-0.000112914	0.0187089	FALSE	FALSE	FALSE	FALSE	FALSE	FALSE	FALSE	FALSE	FALSE	FALSE	FALSE	FALSE	FALSE
36305	2289568	pncA	0.0187084	0.000208195	0.0187084	FALSE	FALSE	FALSE	FALSE	FALSE	FALSE	FALSE	FALSE	FALSE	FALSE	FALSE	FALSE	FALSE
22342	4240897	embCAB	0.0186791	5.0068e-05	0.0186791	FALSE	FALSE	FALSE	FALSE	FALSE	FALSE	FALSE	FALSE	FALSE	FALSE	FALSE	FALSE	FALSE
65512	2156618	KatG	0.0186638	-3.11937e-05	0.0186638	FALSE	FALSE	FALSE	FALSE	FALSE	FALSE	FALSE	FALSE	FALSE	FALSE	FALSE	FALSE	FALSE
6895	4407814	gid	0.0186466	-2.53007e-05	0.0186466	FALSE	FALSE	FALSE	FALSE	FALSE	FALSE	FALSE	FALSE	FALSE	FALSE	FALSE	FALSE	FALSE
11449	4408014	gid	0.0186277	-0.000945418	0.0186277	FALSE	FALSE	FALSE	FALSE	FALSE	FALSE	FALSE	FALSE	FALSE	FALSE	FALSE	FALSE	FALSE
28843	4327374	ethAR	0.0185642	2.51888e-05	0.0185642	FALSE	FALSE	FALSE	FALSE	FALSE	FALSE	FALSE	FALSE	FALSE	FALSE	FALSE	FALSE	FALSE
29167	4327384	ethAR	0.0184497	2.50336e-05	0.0184497	FALSE	FALSE	TRUE	FALSE	FALSE	FALSE	FALSE	FALSE	TRUE	FALSE	FALSE	FALSE	FALSE
40456	2155321	KatG	0.0183687	2.49236e-05	0.0183687	FALSE	FALSE	FALSE	FALSE	FALSE	FALSE	FALSE	FALSE	FALSE	FALSE	FALSE	FALSE	FALSE
9367	4326487	ethAR	0.0183101	-2.48441e-05	0.0183101	FALSE	FALSE	FALSE	FALSE	FALSE	FALSE	FALSE	FALSE	FALSE	FALSE	FALSE	FALSE	FALSE
35845	4327752	ethAR	0.0181857	-2.46753e-05	0.0181857	FALSE	FALSE	FALSE	FALSE	FALSE	FALSE	FALSE	FALSE	FALSE	FALSE	FALSE	FALSE	FALSE
29445	6620	gyrBA	0.0181603	-9.09522e-05	0.0181603	FALSE	FALSE	TRUE	FALSE	FALSE	FALSE	FALSE	FALSE	FALSE	FALSE	TRUE	TRUE	FALSE
17747	2288797	pncA	0.0181092	0.000195125	0.0181092	FALSE	FALSE	FALSE	FALSE	FALSE	FALSE	FALSE	FALSE	FALSE	FALSE	FALSE	FALSE	FALSE
17839	4408284	gid	0.0180896	-2.45449e-05	0.0180896	FALSE	FALSE	FALSE	FALSE	FALSE	FALSE	FALSE	FALSE	FALSE	FALSE	FALSE	FALSE	FALSE
34667	2289479	pncA	0.0180872	0.000206241	0.0180872	FALSE	FALSE	FALSE	FALSE	FALSE	FALSE	FALSE	FALSE	FALSE	FALSE	FALSE	FALSE	FALSE
19776	760663	rpoBC	0.0180737	-2.45234e-05	0.0180737	FALSE	FALSE	FALSE	FALSE	FALSE	FALSE	FALSE	FALSE	FALSE	FALSE	FALSE	FALSE	FALSE
23327	2288973	pncA	0.0180621	-0.000115338	0.0180621	FALSE	FALSE	TRUE	FALSE	FALSE	FALSE	FALSE	FALSE	FALSE	TRUE	FALSE	FALSE	FALSE
98148	764922	rpoBC	0.0180539	-2.44965e-05	0.0180539	FALSE	FALSE	FALSE	FALSE	FALSE	FALSE	FALSE	FALSE	FALSE	FALSE	FALSE	FALSE	FALSE
23345	2288974	pncA	0.0180341	-0.000118404	0.0180341	FALSE	FALSE	FALSE	FALSE	FALSE	FALSE	FALSE	FALSE	FALSE	FALSE	FALSE	FALSE	FALSE
17920	2154159	KatG	0.0180018	-2.44258e-05	0.0180018	FALSE	FALSE	FALSE	FALSE	FALSE	FALSE	FALSE	FALSE	FALSE	FALSE	FALSE	FALSE	FALSE
10333	4407960	gid	0.0179437	-0.000928122	0.0179437	FALSE	FALSE	FALSE	FALSE	FALSE	FALSE	FALSE	FALSE	FALSE	FALSE	FALSE	FALSE	FALSE
16804	2154104	KatG	0.0178642	-2.42391e-05	0.0178642	FALSE	FALSE	FALSE	FALSE	FALSE	FALSE	FALSE	FALSE	FALSE	FALSE	FALSE	FALSE	FALSE
10162	2153749	KatG	0.0178617	-0.00327082	0.0178617	FALSE	FALSE	FALSE	FALSE	FALSE	FALSE	FALSE	FALSE	FALSE	FALSE	FALSE	FALSE	FALSE
35693	2289534	pncA	0.0178146	0.000216842	0.0178146	FALSE	FALSE	FALSE	FALSE	FALSE	FALSE	FALSE	FALSE	FALSE	FALSE	FALSE	FALSE	FALSE
98166	764923	rpoBC	0.0178086	-4.39465e-05	0.0178086	FALSE	FALSE	FALSE	FALSE	FALSE	FALSE	FALSE	FALSE	FALSE	FALSE	FALSE	FALSE	FALSE
7525	4407849	gid	0.017793	-2.41425e-05	0.017793	FALSE	FALSE	TRUE	FALSE	FALSE	FALSE	TRUE	FALSE	FALSE	FALSE	FALSE	FALSE	FALSE
9892	2153734	KatG	0.0177821	-0.00311913	0.0177821	FALSE	FALSE	FALSE	FALSE	FALSE	FALSE	FALSE	FALSE	FALSE	FALSE	FALSE	FALSE	FALSE
30193	4327441	ethAR	0.0177449	2.40772e-05	0.0177449	FALSE	FALSE	TRUE	FALSE	FALSE	FALSE	FALSE	FALSE	TRUE	FALSE	FALSE	FALSE	FALSE
55558	2156117	KatG	0.0177416	3.65203e-05	0.0177416	FALSE	FALSE	FALSE	FALSE	FALSE	FALSE	FALSE	FALSE	FALSE	FALSE	FALSE	FALSE	FALSE
9784	2153728	KatG	0.0176675	-0.0045218	0.0176675	FALSE	FALSE	FALSE	FALSE	FALSE	FALSE	FALSE	FALSE	FALSE	FALSE	FALSE	FALSE	FALSE
28795	1674026	FabG1-inhA	0.0175654	-4.69528e-05	0.0175654	FALSE	FALSE	FALSE	FALSE	FALSE	FALSE	FALSE	FALSE	FALSE	FALSE	FALSE	FALSE	FALSE
28609	4327361	ethAR	0.0175565	-2.36931e-05	0.0175565	FALSE	FALSE	TRUE	FALSE	FALSE	FALSE	FALSE	FALSE	TRUE	FALSE	FALSE	FALSE	FALSE
9946	2153737	KatG	0.0175246	-0.00332461	0.0175246	FALSE	FALSE	FALSE	FALSE	FALSE	FALSE	FALSE	FALSE	FALSE	FALSE	FALSE	FALSE	FALSE
27876	761103	rpoBC	0.0174918	-3.89925e-05	0.0174918	FALSE	FALSE	TRUE	FALSE	TRUE	FALSE	FALSE	FALSE	FALSE	FALSE	FALSE	FALSE	FALSE
19097	2288831	pncA	0.0174781	-0.000213292	0.0174781	FALSE	FALSE	FALSE	FALSE	FALSE	FALSE	FALSE	FALSE	FALSE	FALSE	FALSE	FALSE	FALSE
31445	2289307	pncA	0.0174666	0.000199467	0.0174666	FALSE	FALSE	FALSE	FALSE	FALSE	FALSE	FALSE	FALSE	FALSE	FALSE	FALSE	FALSE	FALSE
36133	4327768	ethAR	0.0174579	-2.36877e-05	0.0174579	FALSE	FALSE	FALSE	FALSE	FALSE	FALSE	FALSE	FALSE	FALSE	FALSE	FALSE	FALSE	FALSE
17614	2154145	KatG	0.0174044	-3.96734e-05	0.0174044	FALSE	FALSE	FALSE	FALSE	FALSE	FALSE	FALSE	FALSE	FALSE	FALSE	FALSE	FALSE	FALSE
66894	1474823	rrs-rrl	0.0173689	-2.3567e-05	0.0173689	FALSE	FALSE	FALSE	FALSE	FALSE	FALSE	FALSE	FALSE	FALSE	FALSE	FALSE	FALSE	FALSE
19151	2288834	pncA	0.017366	-0.000146269	0.017366	FALSE	FALSE	TRUE	FALSE	FALSE	FALSE	FALSE	FALSE	FALSE	TRUE	FALSE	FALSE	FALSE
35495	2289523	pncA	0.0173428	0.000204799	0.0173428	FALSE	FALSE	FALSE	FALSE	FALSE	FALSE	FALSE	FALSE	FALSE	FALSE	FALSE	FALSE	FALSE
159718	4248403	embCAB	0.0173229	-2.35046e-05	0.0173229	FALSE	FALSE	FALSE	FALSE	FALSE	FALSE	FALSE	FALSE	FALSE	FALSE	FALSE	FALSE	FALSE
16091	2288740	pncA	0.017307	-0.000223791	0.017307	FALSE	FALSE	TRUE	FALSE	FALSE	FALSE	FALSE	FALSE	FALSE	TRUE	FALSE	FALSE	FALSE
19691	2288848	pncA	0.017258	-0.00013021	0.017258	FALSE	FALSE	TRUE	FALSE	FALSE	FALSE	FALSE	FALSE	FALSE	TRUE	FALSE	FALSE	FALSE
35117	2289503	pncA	0.0171581	0.000200117	0.0171581	FALSE	FALSE	FALSE	FALSE	FALSE	FALSE	FALSE	FALSE	FALSE	FALSE	FALSE	FALSE	FALSE
1936	2153343	KatG	0.0171491	-2.32688e-05	0.0171491	FALSE	FALSE	FALSE	FALSE	FALSE	FALSE	FALSE	FALSE	FALSE	FALSE	FALSE	FALSE	FALSE
20760	1472518	rrs-rrl	0.017147	2.32659e-05	0.017147	FALSE	FALSE	FALSE	FALSE	FALSE	FALSE	FALSE	FALSE	FALSE	FALSE	FALSE	FALSE	FALSE
53578	2156027	KatG	0.0170202	-2.30939e-05	0.0170202	FALSE	FALSE	FALSE	FALSE	FALSE	FALSE	FALSE	FALSE	FALSE	FALSE	FALSE	FALSE	FALSE
35099	2289502	pncA	0.0169978	0.000195829	0.0169978	FALSE	FALSE	FALSE	FALSE	FALSE	FALSE	FALSE	FALSE	FALSE	FALSE	FALSE	FALSE	FALSE
35675	2289533	pncA	0.0169836	-0.000206265	0.0169836	FALSE	FALSE	FALSE	FALSE	FALSE	FALSE	FALSE	FALSE	FALSE	FALSE	FALSE	FALSE	FALSE
26945	2289127	pncA	0.0169771	0.000163886	0.0169771	FALSE	FALSE	FALSE	FALSE	FALSE	FALSE	FALSE	FALSE	FALSE	FALSE	FALSE	FALSE	FALSE
11377	4408011	gid	0.0169652	0.000725452	0.0169652	FALSE	FALSE	FALSE	FALSE	FALSE	FALSE	FALSE	FALSE	FALSE	FALSE	FALSE	FALSE	FALSE
17639	2288791	pncA	0.0169577	0.000242972	0.0169577	FALSE	FALSE	FALSE	FALSE	FALSE	FALSE	FALSE	FALSE	FALSE	FALSE	FALSE	FALSE	FALSE
6775	4326350	ethAR	0.016905	-4.58732e-05	0.016905	FALSE	FALSE	TRUE	FALSE	FALSE	FALSE	FALSE	FALSE	TRUE	FALSE	FALSE	FALSE	FALSE
16145	2288742	pncA	0.0168828	-7.98823e-05	0.0168828	FALSE	FALSE	FALSE	FALSE	FALSE	FALSE	FALSE	FALSE	FALSE	FALSE	FALSE	FALSE	FALSE
12401	2288563	pncA	0.0168355	-4.09752e-05	0.0168355	FALSE	FALSE	FALSE	FALSE	FALSE	FALSE	FALSE	FALSE	FALSE	FALSE	FALSE	FALSE	FALSE
21203	2288921	pncA	0.016797	0.000192899	0.016797	FALSE	FALSE	FALSE	FALSE	FALSE	FALSE	FALSE	FALSE	FALSE	FALSE	FALSE	FALSE	FALSE
35045	2289500	pncA	0.0167871	0.000192401	0.0167871	FALSE	FALSE	FALSE	FALSE	FALSE	FALSE	FALSE	FALSE	FALSE	FALSE	FALSE	FALSE	FALSE
57514	4242803	embCAB	0.0167557	-0.00193138	0.0167557	FALSE	TRUE	FALSE	FALSE	FALSE	FALSE	FALSE	FALSE	FALSE	FALSE	FALSE	FALSE	FALSE
35855	2289543	pncA	0.0166889	-0.000203361	0.0166889	FALSE	FALSE	FALSE	FALSE	FALSE	FALSE	FALSE	FALSE	FALSE	FALSE	FALSE	FALSE	FALSE
40399	4328004	ethAR	0.016653	3.38893e-05	0.016653	FALSE	TRUE	FALSE	FALSE	FALSE	FALSE	FALSE	FALSE	FALSE	FALSE	FALSE	FALSE	FALSE
24119	2289017	pncA	0.0165473	0.000249382	0.0165473	FALSE	FALSE	FALSE	FALSE	FALSE	FALSE	FALSE	FALSE	FALSE	FALSE	FALSE	FALSE	FALSE
33677	2289425	pncA	0.0165331	0.000190246	0.0165331	FALSE	FALSE	FALSE	FALSE	FALSE	FALSE	FALSE	FALSE	FALSE	FALSE	FALSE	FALSE	FALSE
11415	4037222	clpC	0.016495	4.46612e-05	0.016495	FALSE	FALSE	FALSE	FALSE	FALSE	FALSE	FALSE	FALSE	FALSE	FALSE	FALSE	FALSE	FALSE
79338	763886	rpoBC	0.0164762	-3.85237e-05	0.0164762	FALSE	TRUE	FALSE	FALSE	FALSE	FALSE	FALSE	FALSE	FALSE	FALSE	FALSE	FALSE	FALSE
67020	1474830	rrs-rrl	0.0164345	-2.22992e-05	0.0164345	FALSE	FALSE	FALSE	FALSE	FALSE	FALSE	FALSE	FALSE	FALSE	FALSE	FALSE	FALSE	FALSE
65208	763111	rpoBC	0.0164218	2.2282e-05	0.0164218	FALSE	FALSE	FALSE	FALSE	FALSE	FALSE	FALSE	FALSE	FALSE	FALSE	FALSE	FALSE	FALSE
10369	4407962	gid	0.0163507	-0.00082209	0.0163507	FALSE	FALSE	FALSE	FALSE	FALSE	FALSE	FALSE	FALSE	FALSE	FALSE	FALSE	FALSE	FALSE
67758	1474869	rrs-rrl	0.0162762	-2.20844e-05	0.0162762	FALSE	FALSE	FALSE	FALSE	FALSE	FALSE	FALSE	FALSE	FALSE	FALSE	FALSE	FALSE	FALSE
16678	2154097	KatG	0.016259	2.2061e-05	0.016259	FALSE	FALSE	FALSE	FALSE	FALSE	FALSE	FALSE	FALSE	FALSE	FALSE	FALSE	FALSE	FALSE
3689	2288085	pncA	0.0162405	-0.00300503	0.0162405	FALSE	TRUE	FALSE	FALSE	FALSE	FALSE	FALSE	FALSE	FALSE	FALSE	FALSE	FALSE	FALSE
15947	2288734	pncA	0.0161438	-0.000212259	0.0161438	FALSE	FALSE	FALSE	FALSE	FALSE	FALSE	FALSE	FALSE	FALSE	FALSE	FALSE	FALSE	FALSE
55216	2156109	KatG	0.016134	-2.18915e-05	0.016134	FALSE	FALSE	FALSE	FALSE	FALSE	FALSE	FALSE	FALSE	FALSE	FALSE	FALSE	FALSE	FALSE
9187	4326477	ethAR	0.0161071	2.1855e-05	0.0161071	FALSE	FALSE	FALSE	FALSE	FALSE	FALSE	FALSE	FALSE	FALSE	FALSE	FALSE	FALSE	FALSE
9457	4326492	ethAR	0.016099	2.1844e-05	0.016099	FALSE	FALSE	FALSE	FALSE	FALSE	FALSE	FALSE	FALSE	FALSE	FALSE	FALSE	FALSE	FALSE
35243	2289509	pncA	0.0160752	0.00019065	0.0160752	FALSE	FALSE	FALSE	FALSE	FALSE	FALSE	FALSE	FALSE	FALSE	FALSE	FALSE	FALSE	FALSE
15013	4408156	gid	0.016067	0.00264285	0.016067	FALSE	TRUE	FALSE	FALSE	FALSE	FALSE	FALSE	FALSE	FALSE	FALSE	FALSE	FALSE	FALSE
7507	4407848	gid	0.0160317	2.17526e-05	0.0160317	FALSE	FALSE	FALSE	FALSE	FALSE	FALSE	FALSE	FALSE	FALSE	FALSE	FALSE	FALSE	FALSE
13129	4326648	ethAR	0.0160275	-2.1747e-05	0.0160275	FALSE	FALSE	TRUE	FALSE	FALSE	FALSE	FALSE	FALSE	TRUE	FALSE	FALSE	FALSE	FALSE
11433	4037223	clpC	0.0160271	4.34184e-05	0.0160271	FALSE	FALSE	FALSE	FALSE	FALSE	FALSE	FALSE	FALSE	FALSE	FALSE	FALSE	FALSE	FALSE
30257	2289245	pncA	0.0159877	0.000187357	0.0159877	FALSE	FALSE	TRUE	FALSE	FALSE	FALSE	FALSE	FALSE	FALSE	TRUE	FALSE	FALSE	FALSE
21869	2288953	pncA	0.0159876	0.000145644	0.0159876	FALSE	FALSE	TRUE	FALSE	FALSE	FALSE	FALSE	FALSE	FALSE	TRUE	FALSE	FALSE	FALSE
17704	2154150	KatG	0.0159644	2.16613e-05	0.0159644	FALSE	FALSE	FALSE	FALSE	FALSE	FALSE	FALSE	FALSE	FALSE	FALSE	FALSE	FALSE	FALSE
50423	4269722	aftB-ubiA	0.0159507	3.08336e-05	0.0159507	FALSE	FALSE	FALSE	FALSE	FALSE	FALSE	FALSE	FALSE	FALSE	FALSE	FALSE	FALSE	FALSE
98202	764925	rpoBC	0.0158736	5.30024e-05	0.0158736	FALSE	FALSE	FALSE	FALSE	FALSE	FALSE	FALSE	FALSE	FALSE	FALSE	FALSE	FALSE	FALSE
107922	765462	rpoBC	0.0158624	6.78164e-05	0.0158624	FALSE	FALSE	FALSE	FALSE	FALSE	FALSE	FALSE	FALSE	FALSE	FALSE	FALSE	FALSE	FALSE
19267	4326893	ethAR	0.0157907	-2.14257e-05	0.0157907	FALSE	FALSE	FALSE	FALSE	FALSE	FALSE	FALSE	FALSE	FALSE	FALSE	FALSE	FALSE	FALSE
102190	4245245	embCAB	0.0157815	-2.14132e-05	0.0157815	FALSE	FALSE	FALSE	FALSE	FALSE	FALSE	FALSE	FALSE	FALSE	FALSE	FALSE	FALSE	FALSE
6877	4407813	gid	0.0157652	-2.1391e-05	0.0157652	FALSE	FALSE	FALSE	FALSE	FALSE	FALSE	FALSE	FALSE	FALSE	FALSE	FALSE	FALSE	FALSE
13337	2288615	pncA	0.015724	-9.91596e-05	0.015724	FALSE	FALSE	FALSE	FALSE	FALSE	FALSE	FALSE	FALSE	FALSE	FALSE	FALSE	FALSE	FALSE
2575	4407665	gid	0.0156974	-2.12991e-05	0.0156974	FALSE	FALSE	FALSE	FALSE	FALSE	FALSE	FALSE	FALSE	FALSE	FALSE	FALSE	FALSE	FALSE
27827	2289148	pncA	0.0156922	-9.40745e-06	0.0156922	FALSE	FALSE	FALSE	FALSE	FALSE	FALSE	FALSE	FALSE	FALSE	FALSE	FALSE	FALSE	FALSE
27035	2289132	pncA	0.0156717	0.000163407	0.0156717	FALSE	FALSE	FALSE	FALSE	FALSE	FALSE	FALSE	FALSE	FALSE	FALSE	FALSE	FALSE	FALSE
9377	2288399	pncA	0.015669	-2.12605e-05	0.015669	FALSE	FALSE	FALSE	FALSE	FALSE	FALSE	FALSE	FALSE	FALSE	FALSE	FALSE	FALSE	FALSE
30337	4327448	ethAR	0.0156341	-7.80883e-05	0.0156341	FALSE	FALSE	FALSE	FALSE	FALSE	FALSE	FALSE	FALSE	FALSE	FALSE	FALSE	FALSE	FALSE
18028	2154165	KatG	0.0155041	-2.10367e-05	0.0155041	FALSE	FALSE	FALSE	FALSE	FALSE	FALSE	FALSE	FALSE	FALSE	FALSE	FALSE	FALSE	FALSE
9595	4407922	gid	0.0154972	-0.000755612	0.0154972	FALSE	FALSE	FALSE	FALSE	FALSE	FALSE	FALSE	FALSE	FALSE	FALSE	FALSE	FALSE	FALSE
17567	2288787	pncA	0.0154855	0.000172166	0.0154855	FALSE	FALSE	FALSE	FALSE	FALSE	FALSE	FALSE	FALSE	FALSE	FALSE	FALSE	FALSE	FALSE
64984	4243202	embCAB	0.0154595	-4.19525e-05	0.0154595	FALSE	FALSE	FALSE	FALSE	FALSE	FALSE	FALSE	FALSE	FALSE	FALSE	FALSE	FALSE	FALSE
36115	4327767	ethAR	0.0154573	-2.09732e-05	0.0154573	FALSE	FALSE	FALSE	FALSE	FALSE	FALSE	FALSE	FALSE	FALSE	FALSE	FALSE	FALSE	FALSE
23723	2288995	pncA	0.0154387	-9.75231e-05	0.0154387	FALSE	FALSE	TRUE	FALSE	FALSE	FALSE	FALSE	FALSE	FALSE	TRUE	FALSE	FALSE	FALSE
19853	2288857	pncA	0.0154166	0.000150957	0.0154166	FALSE	FALSE	FALSE	FALSE	FALSE	FALSE	FALSE	FALSE	FALSE	FALSE	FALSE	FALSE	FALSE
13375	4408094	gid	0.0153874	2.08784e-05	0.0153874	FALSE	FALSE	TRUE	FALSE	FALSE	FALSE	TRUE	FALSE	FALSE	FALSE	FALSE	FALSE	FALSE
17968	4240654	embCAB	0.0153697	-2.08544e-05	0.0153697	FALSE	FALSE	FALSE	FALSE	FALSE	FALSE	FALSE	FALSE	FALSE	FALSE	FALSE	FALSE	FALSE
19223	2288838	pncA	0.0153275	-7.69718e-05	0.0153275	FALSE	FALSE	TRUE	FALSE	FALSE	FALSE	FALSE	FALSE	FALSE	TRUE	FALSE	FALSE	FALSE
21221	2288922	pncA	0.0153247	0.000171666	0.0153247	FALSE	FALSE	FALSE	FALSE	FALSE	FALSE	FALSE	FALSE	FALSE	FALSE	FALSE	FALSE	FALSE
28007	2289158	pncA	0.0152611	1.6564e-05	0.0152611	FALSE	FALSE	FALSE	FALSE	FALSE	FALSE	FALSE	FALSE	FALSE	FALSE	FALSE	FALSE	FALSE
15085	4408160	gid	0.0152332	-2.06692e-05	0.0152332	FALSE	FALSE	TRUE	FALSE	FALSE	FALSE	TRUE	FALSE	FALSE	FALSE	FALSE	FALSE	FALSE
78609	4040842	clpC	0.0152086	-2.06359e-05	0.0152086	FALSE	FALSE	FALSE	FALSE	FALSE	FALSE	FALSE	FALSE	FALSE	FALSE	FALSE	FALSE	FALSE
27809	2289147	pncA	0.0151702	-0.000130239	0.0151702	FALSE	FALSE	FALSE	FALSE	FALSE	FALSE	FALSE	FALSE	FALSE	FALSE	FALSE	FALSE	FALSE
32255	2289348	pncA	0.0151237	0.000165115	0.0151237	FALSE	FALSE	FALSE	FALSE	FALSE	FALSE	FALSE	FALSE	FALSE	FALSE	FALSE	FALSE	FALSE
13285	4408089	gid	0.0150907	-2.04759e-05	0.0150907	FALSE	FALSE	TRUE	FALSE	FALSE	FALSE	TRUE	FALSE	FALSE	FALSE	FALSE	FALSE	FALSE
11593	4408022	gid	0.0150283	0.000748462	0.0150283	FALSE	FALSE	TRUE	FALSE	FALSE	FALSE	TRUE	FALSE	FALSE	FALSE	FALSE	FALSE	FALSE
19396	2154240	KatG	0.0149927	2.03428e-05	0.0149927	FALSE	FALSE	FALSE	FALSE	FALSE	FALSE	FALSE	FALSE	FALSE	FALSE	FALSE	FALSE	FALSE
35081	2289501	pncA	0.0149645	0.00016889	0.0149645	FALSE	FALSE	FALSE	FALSE	FALSE	FALSE	FALSE	FALSE	FALSE	FALSE	FALSE	FALSE	FALSE
32907	4038318	clpC	0.0149375	4.47411e-05	0.0149375	FALSE	TRUE	FALSE	FALSE	FALSE	FALSE	FALSE	FALSE	FALSE	FALSE	FALSE	FALSE	FALSE
36043	4327763	ethAR	0.0148766	2.01853e-05	0.0148766	FALSE	FALSE	FALSE	FALSE	FALSE	FALSE	FALSE	FALSE	FALSE	FALSE	FALSE	FALSE	FALSE
6931	4407816	gid	0.0148756	-2.01839e-05	0.0148756	FALSE	FALSE	TRUE	FALSE	FALSE	FALSE	TRUE	FALSE	FALSE	FALSE	FALSE	FALSE	FALSE
29422	2154730	KatG	0.0148528	-2.0153e-05	0.0148528	FALSE	FALSE	FALSE	FALSE	FALSE	FALSE	FALSE	FALSE	FALSE	FALSE	FALSE	FALSE	FALSE
6823	4407810	gid	0.0148264	-2.01172e-05	0.0148264	FALSE	FALSE	FALSE	FALSE	FALSE	FALSE	FALSE	FALSE	FALSE	FALSE	FALSE	FALSE	FALSE
17981	2288798	pncA	0.014798	-0.000156983	0.014798	FALSE	FALSE	FALSE	FALSE	FALSE	FALSE	FALSE	FALSE	FALSE	FALSE	FALSE	FALSE	FALSE
39533	4269124	aftB-ubiA	0.0147833	-0.000110399	0.0147833	FALSE	FALSE	FALSE	FALSE	FALSE	FALSE	FALSE	FALSE	FALSE	FALSE	FALSE	FALSE	FALSE
49816	2155823	KatG	0.0147717	-2.0043e-05	0.0147717	FALSE	FALSE	FALSE	FALSE	FALSE	FALSE	FALSE	FALSE	FALSE	FALSE	FALSE	FALSE	FALSE
34199	2289454	pncA	0.0147703	0.000172697	0.0147703	FALSE	FALSE	FALSE	FALSE	FALSE	FALSE	FALSE	FALSE	FALSE	FALSE	FALSE	FALSE	FALSE
34757	2289484	pncA	0.0147516	0.000167759	0.0147516	FALSE	FALSE	FALSE	FALSE	FALSE	FALSE	FALSE	FALSE	FALSE	FALSE	FALSE	FALSE	FALSE
35701	4327744	ethAR	0.0147419	2.00026e-05	0.0147419	FALSE	FALSE	FALSE	FALSE	FALSE	FALSE	FALSE	FALSE	FALSE	FALSE	FALSE	FALSE	FALSE
29462	2715369	eis	0.0147379	-0.000361212	0.0147379	FALSE	FALSE	TRUE	FALSE	FALSE	FALSE	FALSE	FALSE	FALSE	FALSE	FALSE	FALSE	TRUE
19943	2288862	pncA	0.0147104	0.00021672	0.0147104	FALSE	FALSE	FALSE	FALSE	FALSE	FALSE	FALSE	FALSE	FALSE	FALSE	FALSE	FALSE	FALSE
23885	2289004	pncA	0.0146933	0.000211783	0.0146933	FALSE	FALSE	FALSE	FALSE	FALSE	FALSE	FALSE	FALSE	FALSE	FALSE	FALSE	FALSE	FALSE
19133	2288833	pncA	0.0146892	-6.51631e-05	0.0146892	FALSE	FALSE	TRUE	FALSE	FALSE	FALSE	FALSE	FALSE	FALSE	TRUE	FALSE	FALSE	FALSE
15551	2288721	pncA	0.0146713	-0.000231217	0.0146713	FALSE	FALSE	FALSE	FALSE	FALSE	FALSE	FALSE	FALSE	FALSE	FALSE	FALSE	FALSE	FALSE
27930	761106	rpoBC	0.0146434	-3.84587e-05	0.0146434	FALSE	FALSE	TRUE	FALSE	TRUE	FALSE	FALSE	FALSE	FALSE	FALSE	FALSE	FALSE	FALSE
65382	1474750	rrs-rrl	0.0146366	-3.82339e-05	0.0146366	FALSE	TRUE	FALSE	FALSE	FALSE	FALSE	FALSE	FALSE	FALSE	FALSE	FALSE	FALSE	FALSE
34883	2289491	pncA	0.0146034	0.000170152	0.0146034	FALSE	FALSE	FALSE	FALSE	FALSE	FALSE	FALSE	FALSE	FALSE	FALSE	FALSE	FALSE	FALSE
21527	2288937	pncA	0.0145808	1.55636e-05	0.0145808	FALSE	FALSE	FALSE	FALSE	FALSE	FALSE	FALSE	FALSE	FALSE	FALSE	FALSE	FALSE	FALSE
32352	1473053	rrs-rrl	0.0145793	4.92151e-05	0.0145793	FALSE	FALSE	FALSE	FALSE	FALSE	FALSE	FALSE	FALSE	FALSE	FALSE	FALSE	FALSE	FALSE
87996	764363	rpoBC	0.0145752	-5.60714e-05	0.0145752	FALSE	FALSE	FALSE	FALSE	FALSE	FALSE	FALSE	FALSE	FALSE	FALSE	FALSE	FALSE	FALSE
35719	4327745	ethAR	0.0145739	1.97746e-05	0.0145739	FALSE	FALSE	FALSE	FALSE	FALSE	FALSE	FALSE	FALSE	FALSE	FALSE	FALSE	FALSE	FALSE
24083	2289015	pncA	0.0145059	0.000203819	0.0145059	FALSE	FALSE	TRUE	FALSE	FALSE	FALSE	FALSE	FALSE	FALSE	TRUE	FALSE	FALSE	FALSE
53205	7930	gyrBA	0.0145031	1.96786e-05	0.0145031	FALSE	FALSE	FALSE	FALSE	FALSE	FALSE	FALSE	FALSE	FALSE	FALSE	FALSE	FALSE	FALSE
28781	2289193	pncA	0.0144948	4.0168e-05	0.0144948	FALSE	FALSE	FALSE	FALSE	FALSE	FALSE	FALSE	FALSE	FALSE	FALSE	FALSE	FALSE	FALSE
17848	2154158	KatG	0.0144799	1.96471e-05	0.0144799	FALSE	FALSE	FALSE	FALSE	FALSE	FALSE	FALSE	FALSE	FALSE	FALSE	FALSE	FALSE	FALSE
48335	4269606	aftB-ubiA	0.0144521	3.33272e-05	0.0144521	FALSE	TRUE	FALSE	FALSE	FALSE	FALSE	FALSE	FALSE	FALSE	FALSE	FALSE	FALSE	FALSE
9511	4326495	ethAR	0.0144405	1.95936e-05	0.0144405	FALSE	FALSE	FALSE	FALSE	FALSE	FALSE	FALSE	FALSE	FALSE	FALSE	FALSE	FALSE	FALSE
10072	2153744	KatG	0.0144391	-0.00266556	0.0144391	FALSE	FALSE	FALSE	FALSE	FALSE	FALSE	FALSE	FALSE	FALSE	FALSE	FALSE	FALSE	FALSE
11521	4408018	gid	0.0144313	-0.000693861	0.0144313	FALSE	FALSE	FALSE	FALSE	FALSE	FALSE	FALSE	FALSE	FALSE	FALSE	FALSE	FALSE	FALSE
11410	4043674	panD	0.0144304	1.95799e-05	0.0144304	FALSE	FALSE	FALSE	FALSE	FALSE	FALSE	FALSE	FALSE	FALSE	FALSE	FALSE	FALSE	FALSE
17686	2154149	KatG	0.0143771	-1.95076e-05	0.0143771	FALSE	FALSE	FALSE	FALSE	FALSE	FALSE	FALSE	FALSE	FALSE	FALSE	FALSE	FALSE	FALSE
26840	1834847	rpsA	0.0143768	-3.90143e-05	0.0143768	FALSE	FALSE	FALSE	FALSE	FALSE	FALSE	FALSE	FALSE	FALSE	FALSE	FALSE	FALSE	FALSE
12311	2288558	pncA	0.0143674	-3.73488e-05	0.0143674	FALSE	FALSE	FALSE	FALSE	FALSE	FALSE	FALSE	FALSE	FALSE	FALSE	FALSE	FALSE	FALSE
36413	2289574	pncA	0.0143269	3.73913e-05	0.0143269	FALSE	FALSE	FALSE	FALSE	FALSE	FALSE	FALSE	FALSE	FALSE	FALSE	FALSE	FALSE	FALSE
19187	2288836	pncA	0.0142782	-0.000231428	0.0142782	FALSE	FALSE	TRUE	FALSE	FALSE	FALSE	FALSE	FALSE	FALSE	TRUE	FALSE	FALSE	FALSE
54706	4242653	embCAB	0.0142342	-1.93137e-05	0.0142342	FALSE	FALSE	FALSE	FALSE	FALSE	FALSE	FALSE	FALSE	FALSE	FALSE	FALSE	FALSE	FALSE
9811	4407934	gid	0.0142318	-0.000584238	0.0142318	FALSE	FALSE	FALSE	FALSE	FALSE	FALSE	FALSE	FALSE	FALSE	FALSE	FALSE	FALSE	FALSE
11359	4408010	gid	0.0142234	0.000563644	0.0142234	FALSE	FALSE	FALSE	FALSE	FALSE	FALSE	FALSE	FALSE	FALSE	FALSE	FALSE	FALSE	FALSE
26387	2289100	pncA	0.0141923	0.00013744	0.0141923	FALSE	FALSE	TRUE	FALSE	FALSE	FALSE	FALSE	FALSE	FALSE	TRUE	FALSE	FALSE	FALSE
17711	2288795	pncA	0.0140869	-0.00014069	0.0140869	FALSE	FALSE	FALSE	FALSE	FALSE	FALSE	FALSE	FALSE	FALSE	FALSE	FALSE	FALSE	FALSE
34104	761407	rpoBC	0.0140752	1.9098e-05	0.0140752	FALSE	FALSE	FALSE	FALSE	FALSE	FALSE	FALSE	FALSE	FALSE	FALSE	FALSE	FALSE	FALSE
11251	4408006	gid	0.0140461	-0.000758205	0.0140461	FALSE	FALSE	FALSE	FALSE	FALSE	FALSE	FALSE	FALSE	FALSE	FALSE	FALSE	FALSE	FALSE
26858	1834848	rpsA	0.0139985	-3.79879e-05	0.0139985	FALSE	FALSE	FALSE	FALSE	FALSE	FALSE	FALSE	FALSE	FALSE	FALSE	FALSE	FALSE	FALSE
23424	1472665	rrs-rrl	0.0139872	-1.89785e-05	0.0139872	FALSE	FALSE	FALSE	FALSE	FALSE	FALSE	FALSE	FALSE	FALSE	FALSE	FALSE	FALSE	FALSE
1786	4239763	embCAB	0.0139053	0.000290798	0.0139053	FALSE	FALSE	FALSE	FALSE	FALSE	FALSE	FALSE	FALSE	FALSE	FALSE	FALSE	FALSE	FALSE
35711	2289535	pncA	0.0138781	-0.00016924	0.0138781	FALSE	FALSE	FALSE	FALSE	FALSE	FALSE	FALSE	FALSE	FALSE	FALSE	FALSE	FALSE	FALSE
28691	2289189	pncA	0.0138606	-0.000129469	0.0138606	FALSE	FALSE	TRUE	FALSE	FALSE	FALSE	FALSE	FALSE	FALSE	TRUE	FALSE	FALSE	FALSE
17596	2154144	KatG	0.013859	1.88046e-05	0.013859	FALSE	FALSE	FALSE	FALSE	FALSE	FALSE	FALSE	FALSE	FALSE	FALSE	FALSE	FALSE	FALSE
9493	4326494	ethAR	0.0138448	-3.39084e-05	0.0138448	FALSE	FALSE	FALSE	FALSE	FALSE	FALSE	FALSE	FALSE	FALSE	FALSE	FALSE	FALSE	FALSE
4339	4407720	gid	0.0138031	-0.000154334	0.0138031	FALSE	FALSE	FALSE	FALSE	FALSE	FALSE	FALSE	FALSE	FALSE	FALSE	FALSE	FALSE	FALSE
15139	4408163	gid	0.0137746	-1.86901e-05	0.0137746	FALSE	FALSE	FALSE	FALSE	FALSE	FALSE	FALSE	FALSE	FALSE	FALSE	FALSE	FALSE	FALSE
36187	4327771	ethAR	0.0137742	1.86896e-05	0.0137742	FALSE	FALSE	FALSE	FALSE	FALSE	FALSE	FALSE	FALSE	FALSE	FALSE	FALSE	FALSE	FALSE
24029	2289012	pncA	0.0137685	-0.000191837	0.0137685	FALSE	FALSE	FALSE	FALSE	FALSE	FALSE	FALSE	FALSE	FALSE	FALSE	FALSE	FALSE	FALSE
7651	4407854	gid	0.0137207	-1.8617e-05	0.0137207	FALSE	FALSE	TRUE	FALSE	FALSE	FALSE	TRUE	FALSE	FALSE	FALSE	FALSE	FALSE	FALSE
13967	2288647	pncA	0.0137139	-7.39121e-05	0.0137139	FALSE	FALSE	FALSE	FALSE	FALSE	FALSE	FALSE	FALSE	FALSE	FALSE	FALSE	FALSE	FALSE
36161	2289560	pncA	0.013711	0.000150565	0.013711	FALSE	FALSE	FALSE	FALSE	FALSE	FALSE	FALSE	FALSE	FALSE	FALSE	FALSE	FALSE	FALSE
16687	4408220	gid	0.0136744	1.85542e-05	0.0136744	FALSE	FALSE	FALSE	FALSE	FALSE	FALSE	FALSE	FALSE	FALSE	FALSE	FALSE	FALSE	FALSE
35207	2289507	pncA	0.0136729	0.00015897	0.0136729	FALSE	FALSE	FALSE	FALSE	FALSE	FALSE	FALSE	FALSE	FALSE	FALSE	FALSE	FALSE	FALSE
32129	2289342	pncA	0.0136619	-0.000155398	0.0136619	FALSE	FALSE	FALSE	FALSE	FALSE	FALSE	FALSE	FALSE	FALSE	FALSE	FALSE	FALSE	FALSE
15357	4037419	clpC	0.0136598	-1.85343e-05	0.0136598	FALSE	FALSE	FALSE	FALSE	FALSE	FALSE	FALSE	FALSE	FALSE	FALSE	FALSE	FALSE	FALSE
23705	2288994	pncA	0.0136571	-0.000194139	0.0136571	FALSE	FALSE	FALSE	FALSE	FALSE	FALSE	FALSE	FALSE	FALSE	FALSE	FALSE	FALSE	FALSE
16192	2154070	KatG	0.0136288	-2.01875e-05	0.0136288	FALSE	FALSE	FALSE	FALSE	FALSE	FALSE	FALSE	FALSE	FALSE	FALSE	FALSE	FALSE	FALSE
9829	4407935	gid	0.0136263	-6.90819e-05	0.0136263	FALSE	FALSE	TRUE	FALSE	FALSE	FALSE	TRUE	FALSE	FALSE	FALSE	FALSE	FALSE	FALSE
17437	1673406	FabG1-inhA	0.0135825	5.06365e-05	0.0135825	FALSE	FALSE	FALSE	FALSE	FALSE	FALSE	FALSE	FALSE	FALSE	FALSE	FALSE	FALSE	FALSE
34703	2289481	pncA	0.0135626	0.000157529	0.0135626	FALSE	FALSE	FALSE	FALSE	FALSE	FALSE	FALSE	FALSE	FALSE	FALSE	FALSE	FALSE	FALSE
19817	2288855	pncA	0.0134816	7.84513e-05	0.0134816	FALSE	FALSE	FALSE	FALSE	FALSE	FALSE	FALSE	FALSE	FALSE	FALSE	FALSE	FALSE	FALSE
19925	2288861	pncA	0.0134609	-0.000155105	0.0134609	FALSE	FALSE	FALSE	FALSE	FALSE	FALSE	FALSE	FALSE	FALSE	FALSE	FALSE	FALSE	FALSE
14273	2288664	pncA	0.013456	-6.71031e-05	0.013456	FALSE	FALSE	FALSE	FALSE	FALSE	FALSE	FALSE	FALSE	FALSE	FALSE	FALSE	FALSE	FALSE
15555	4037430	clpC	0.0134551	-1.82566e-05	0.0134551	FALSE	FALSE	FALSE	FALSE	FALSE	FALSE	FALSE	FALSE	FALSE	FALSE	FALSE	FALSE	FALSE
29257	4327389	ethAR	0.0134353	1.82298e-05	0.0134353	FALSE	FALSE	TRUE	FALSE	FALSE	FALSE	FALSE	FALSE	TRUE	FALSE	FALSE	FALSE	FALSE
23291	2288971	pncA	0.0134223	8.17557e-05	0.0134223	FALSE	FALSE	TRUE	FALSE	FALSE	FALSE	FALSE	FALSE	FALSE	TRUE	FALSE	FALSE	FALSE
24533	2289036	pncA	0.0133915	0.000128111	0.0133915	FALSE	FALSE	TRUE	FALSE	FALSE	FALSE	FALSE	FALSE	FALSE	TRUE	FALSE	FALSE	FALSE
28000	2154678	KatG	0.0133693	-9.04808e-06	0.0133693	FALSE	FALSE	FALSE	FALSE	FALSE	FALSE	FALSE	FALSE	FALSE	FALSE	FALSE	FALSE	FALSE
11809	4408034	gid	0.0133434	0.000368544	0.0133434	FALSE	FALSE	FALSE	FALSE	FALSE	FALSE	FALSE	FALSE	FALSE	FALSE	FALSE	FALSE	FALSE
17389	4408259	gid	0.0133272	-1.8083e-05	0.0133272	FALSE	FALSE	FALSE	FALSE	FALSE	FALSE	FALSE	FALSE	FALSE	FALSE	FALSE	FALSE	FALSE
40417	4328005	ethAR	0.013323	1.80773e-05	0.013323	FALSE	FALSE	FALSE	FALSE	FALSE	FALSE	FALSE	FALSE	FALSE	FALSE	FALSE	FALSE	FALSE
149944	4247861	embCAB	0.0133196	-1.80727e-05	0.0133196	FALSE	FALSE	FALSE	FALSE	FALSE	FALSE	FALSE	FALSE	FALSE	FALSE	FALSE	FALSE	FALSE
18017	2288800	pncA	0.0132932	0.000195125	0.0132932	FALSE	FALSE	FALSE	FALSE	FALSE	FALSE	FALSE	FALSE	FALSE	FALSE	FALSE	FALSE	FALSE
13093	4326646	ethAR	0.013285	-1.80258e-05	0.013285	FALSE	FALSE	TRUE	FALSE	FALSE	FALSE	FALSE	FALSE	TRUE	FALSE	FALSE	FALSE	FALSE
28619	2289185	pncA	0.0132777	-8.07949e-05	0.0132777	FALSE	FALSE	FALSE	FALSE	FALSE	FALSE	FALSE	FALSE	FALSE	FALSE	FALSE	FALSE	FALSE
17675	2288793	pncA	0.0132272	0.000129659	0.0132272	FALSE	FALSE	TRUE	FALSE	FALSE	FALSE	FALSE	FALSE	FALSE	TRUE	FALSE	FALSE	FALSE
11397	4037221	clpC	0.0131887	3.56891e-05	0.0131887	FALSE	FALSE	FALSE	FALSE	FALSE	FALSE	FALSE	FALSE	FALSE	FALSE	FALSE	FALSE	FALSE
7993	4407873	gid	0.0131769	-2.95671e-05	0.0131769	FALSE	TRUE	FALSE	FALSE	FALSE	FALSE	FALSE	FALSE	FALSE	FALSE	FALSE	FALSE	FALSE
13157	2288605	pncA	0.0131695	-8.14992e-05	0.0131695	FALSE	FALSE	FALSE	FALSE	FALSE	FALSE	FALSE	FALSE	FALSE	FALSE	FALSE	FALSE	FALSE
28637	2289186	pncA	0.0131434	-4.80941e-05	0.0131434	FALSE	FALSE	TRUE	FALSE	FALSE	FALSE	FALSE	FALSE	FALSE	TRUE	FALSE	FALSE	FALSE
108238	4245578	embCAB	0.0131329	1.78194e-05	0.0131329	FALSE	FALSE	FALSE	FALSE	FALSE	FALSE	FALSE	FALSE	FALSE	FALSE	FALSE	FALSE	FALSE
11431	4408013	gid	0.0130845	-0.000682944	0.0130845	FALSE	FALSE	FALSE	FALSE	FALSE	FALSE	FALSE	FALSE	FALSE	FALSE	FALSE	FALSE	FALSE
7669	4407855	gid	0.0130729	1.7738e-05	0.0130729	FALSE	FALSE	TRUE	FALSE	FALSE	FALSE	TRUE	FALSE	FALSE	FALSE	FALSE	FALSE	FALSE
44614	2155541	KatG	0.013072	3.73235e-05	0.013072	FALSE	FALSE	FALSE	FALSE	FALSE	FALSE	FALSE	FALSE	FALSE	FALSE	FALSE	FALSE	FALSE
34109	2289449	pncA	0.0130588	-0.000152501	0.0130588	FALSE	FALSE	FALSE	FALSE	FALSE	FALSE	FALSE	FALSE	FALSE	FALSE	FALSE	FALSE	FALSE
13519	4408101	gid	0.0130423	-0.000135024	0.0130423	FALSE	FALSE	FALSE	FALSE	FALSE	FALSE	FALSE	FALSE	FALSE	FALSE	FALSE	FALSE	FALSE
17638	4044017	panD	0.0130007	-1.764e-05	0.0130007	FALSE	FALSE	FALSE	FALSE	FALSE	FALSE	FALSE	FALSE	FALSE	FALSE	FALSE	FALSE	FALSE
37679	4269024	aftB-ubiA	0.0129931	-3.19717e-05	0.0129931	FALSE	FALSE	FALSE	FALSE	FALSE	FALSE	FALSE	FALSE	FALSE	FALSE	FALSE	FALSE	FALSE
15375	4037420	clpC	0.0129921	-1.76283e-05	0.0129921	FALSE	FALSE	FALSE	FALSE	FALSE	FALSE	FALSE	FALSE	FALSE	FALSE	FALSE	FALSE	FALSE
11467	4408015	gid	0.0129869	-0.000673917	0.0129869	FALSE	FALSE	TRUE	FALSE	FALSE	FALSE	TRUE	FALSE	FALSE	FALSE	FALSE	FALSE	FALSE
42487	4328120	ethAR	0.0129853	1.76191e-05	0.0129853	FALSE	FALSE	FALSE	FALSE	FALSE	FALSE	FALSE	FALSE	FALSE	FALSE	FALSE	FALSE	FALSE
31535	2289312	pncA	0.0129632	0.00014907	0.0129632	FALSE	FALSE	FALSE	FALSE	FALSE	FALSE	FALSE	FALSE	FALSE	FALSE	FALSE	FALSE	FALSE
31003	4327484	ethAR	0.0129607	-8.60619e-05	0.0129607	FALSE	FALSE	FALSE	FALSE	FALSE	FALSE	FALSE	FALSE	FALSE	FALSE	FALSE	FALSE	FALSE
62956	2156520	KatG	0.0129374	-1.75542e-05	0.0129374	FALSE	FALSE	FALSE	FALSE	FALSE	FALSE	FALSE	FALSE	FALSE	FALSE	FALSE	FALSE	FALSE
148504	4247781	embCAB	0.012926	-0.000381576	0.012926	FALSE	FALSE	FALSE	FALSE	FALSE	FALSE	FALSE	FALSE	FALSE	FALSE	FALSE	FALSE	FALSE
5194	2153524	KatG	0.0128899	-1.74896e-05	0.0128899	FALSE	FALSE	FALSE	FALSE	FALSE	FALSE	FALSE	FALSE	FALSE	FALSE	FALSE	FALSE	FALSE
19673	2288847	pncA	0.0128857	-0.000188803	0.0128857	FALSE	FALSE	TRUE	FALSE	FALSE	FALSE	FALSE	FALSE	FALSE	TRUE	FALSE	FALSE	FALSE
15157	4408164	gid	0.0128381	-1.74194e-05	0.0128381	FALSE	FALSE	FALSE	FALSE	FALSE	FALSE	FALSE	FALSE	FALSE	FALSE	FALSE	FALSE	FALSE
29368	2154727	KatG	0.0128199	-1.73947e-05	0.0128199	FALSE	FALSE	FALSE	FALSE	FALSE	FALSE	FALSE	FALSE	FALSE	FALSE	FALSE	FALSE	FALSE
18006	1472382	rrs-rrl	0.0127921	-2.85377e-05	0.0127921	FALSE	FALSE	FALSE	FALSE	FALSE	FALSE	FALSE	FALSE	FALSE	FALSE	FALSE	FALSE	FALSE
27804	761099	rpoBC	0.0127578	-4.65591e-06	0.0127578	FALSE	FALSE	TRUE	FALSE	TRUE	FALSE	FALSE	FALSE	FALSE	FALSE	FALSE	FALSE	FALSE
15339	4037418	clpC	0.0127564	-1.73086e-05	0.0127564	FALSE	FALSE	FALSE	FALSE	FALSE	FALSE	FALSE	FALSE	FALSE	FALSE	FALSE	FALSE	FALSE
19169	2288835	pncA	0.0127556	0.000201027	0.0127556	FALSE	FALSE	TRUE	FALSE	FALSE	FALSE	FALSE	FALSE	FALSE	TRUE	FALSE	FALSE	FALSE
17551	4408268	gid	0.0127542	-1.73056e-05	0.0127542	FALSE	FALSE	FALSE	FALSE	FALSE	FALSE	FALSE	FALSE	FALSE	FALSE	FALSE	FALSE	FALSE
14291	2288665	pncA	0.0127536	-6.75353e-05	0.0127536	FALSE	FALSE	FALSE	FALSE	FALSE	FALSE	FALSE	FALSE	FALSE	FALSE	FALSE	FALSE	FALSE
13249	4408087	gid	0.0127509	-1.7301e-05	0.0127509	FALSE	FALSE	TRUE	FALSE	FALSE	FALSE	TRUE	FALSE	FALSE	FALSE	FALSE	FALSE	FALSE
98616	764948	rpoBC	0.0127271	-4.72772e-05	0.0127271	FALSE	FALSE	FALSE	FALSE	FALSE	FALSE	FALSE	FALSE	FALSE	FALSE	FALSE	FALSE	FALSE
19540	2154248	KatG	0.012706	-1.72402e-05	0.012706	FALSE	FALSE	FALSE	FALSE	FALSE	FALSE	FALSE	FALSE	FALSE	FALSE	FALSE	FALSE	FALSE
9469	4407915	gid	0.0126646	-1.7184e-05	0.0126646	FALSE	FALSE	FALSE	FALSE	FALSE	FALSE	FALSE	FALSE	FALSE	FALSE	FALSE	FALSE	FALSE
50574	762306	rpoBC	0.0125672	1.70519e-05	0.0125672	FALSE	FALSE	FALSE	FALSE	FALSE	FALSE	FALSE	FALSE	FALSE	FALSE	FALSE	FALSE	FALSE
36827	2289597	pncA	0.0125646	3.3422e-05	0.0125646	FALSE	FALSE	FALSE	FALSE	FALSE	FALSE	FALSE	FALSE	FALSE	FALSE	FALSE	FALSE	FALSE
176476	4249327	embCAB	0.0125379	-1.7012e-05	0.0125379	FALSE	FALSE	FALSE	FALSE	FALSE	FALSE	FALSE	FALSE	FALSE	FALSE	FALSE	FALSE	FALSE
33713	2289427	pncA	0.0125349	0.000143744	0.0125349	FALSE	FALSE	FALSE	FALSE	FALSE	FALSE	FALSE	FALSE	FALSE	FALSE	FALSE	FALSE	FALSE
16747	4326783	ethAR	0.0125025	-1.69641e-05	0.0125025	FALSE	FALSE	FALSE	FALSE	FALSE	FALSE	FALSE	FALSE	FALSE	FALSE	FALSE	FALSE	FALSE
28709	2289190	pncA	0.0125001	2.36177e-05	0.0125001	FALSE	FALSE	FALSE	FALSE	FALSE	FALSE	FALSE	FALSE	FALSE	FALSE	FALSE	FALSE	FALSE
5287	1672745	FabG1-inhA	0.0124275	-1.68623e-05	0.0124275	FALSE	FALSE	FALSE	FALSE	FALSE	FALSE	FALSE	FALSE	FALSE	FALSE	FALSE	FALSE	FALSE
28475	2289178	pncA	0.012419	-0.00015707	0.012419	FALSE	FALSE	FALSE	FALSE	FALSE	FALSE	FALSE	FALSE	FALSE	FALSE	FALSE	FALSE	FALSE
9361	4407909	gid	0.0124074	1.68351e-05	0.0124074	FALSE	FALSE	FALSE	FALSE	FALSE	FALSE	FALSE	FALSE	FALSE	FALSE	FALSE	FALSE	FALSE
24173	2289020	pncA	0.0124074	-8.64701e-05	0.0124074	FALSE	FALSE	FALSE	FALSE	FALSE	FALSE	FALSE	FALSE	FALSE	FALSE	FALSE	FALSE	FALSE
4625	2288137	pncA	0.0123802	-1.67981e-05	0.0123802	FALSE	FALSE	FALSE	FALSE	FALSE	FALSE	FALSE	FALSE	FALSE	FALSE	FALSE	FALSE	FALSE
13321	4408091	gid	0.0123411	-1.67451e-05	0.0123411	FALSE	FALSE	FALSE	FALSE	FALSE	FALSE	FALSE	FALSE	FALSE	FALSE	FALSE	FALSE	FALSE
17947	4408290	gid	0.0123394	1.67428e-05	0.0123394	FALSE	FALSE	FALSE	FALSE	FALSE	FALSE	FALSE	FALSE	FALSE	FALSE	FALSE	FALSE	FALSE
17189	2288777	pncA	0.012328	-0.000186412	0.012328	FALSE	FALSE	TRUE	FALSE	FALSE	FALSE	FALSE	FALSE	FALSE	TRUE	FALSE	FALSE	FALSE
19429	4326900	ethAR	0.0123219	2.93065e-05	0.0123219	FALSE	FALSE	FALSE	FALSE	FALSE	FALSE	FALSE	FALSE	FALSE	FALSE	FALSE	FALSE	FALSE
34145	2289451	pncA	0.012319	-0.000142407	0.012319	FALSE	FALSE	FALSE	FALSE	FALSE	FALSE	FALSE	FALSE	FALSE	FALSE	FALSE	FALSE	FALSE
16289	2288746	pncA	0.0123135	-0.000138631	0.0123135	FALSE	FALSE	FALSE	FALSE	FALSE	FALSE	FALSE	FALSE	FALSE	FALSE	FALSE	FALSE	FALSE
10808	2726051	oxyR-ahpC	0.0122752	2.16793e-05	0.0122752	FALSE	TRUE	FALSE	FALSE	FALSE	FALSE	FALSE	FALSE	FALSE	FALSE	FALSE	FALSE	FALSE
18046	2154166	KatG	0.0122648	-1.66415e-05	0.0122648	FALSE	FALSE	FALSE	FALSE	FALSE	FALSE	FALSE	FALSE	FALSE	FALSE	FALSE	FALSE	FALSE
4089	4036931	clpC	0.0122579	0.000242274	0.0122579	FALSE	FALSE	FALSE	FALSE	FALSE	FALSE	FALSE	FALSE	FALSE	FALSE	FALSE	FALSE	FALSE
9809	2288423	pncA	0.0122389	-1.66064e-05	0.0122389	FALSE	FALSE	FALSE	FALSE	FALSE	FALSE	FALSE	FALSE	FALSE	FALSE	FALSE	FALSE	FALSE
3142	2153410	KatG	0.0121748	-1.65194e-05	0.0121748	FALSE	FALSE	FALSE	FALSE	FALSE	FALSE	FALSE	FALSE	FALSE	FALSE	FALSE	FALSE	FALSE
10243	4407955	gid	0.0121683	-0.000561694	0.0121683	FALSE	FALSE	TRUE	FALSE	FALSE	FALSE	TRUE	FALSE	FALSE	FALSE	FALSE	FALSE	FALSE
94666	4244833	embCAB	0.0121255	1.64525e-05	0.0121255	FALSE	FALSE	FALSE	FALSE	FALSE	FALSE	FALSE	FALSE	FALSE	FALSE	FALSE	FALSE	FALSE
11899	4408039	gid	0.0121089	0.000411064	0.0121089	FALSE	FALSE	FALSE	FALSE	FALSE	FALSE	FALSE	FALSE	FALSE	FALSE	FALSE	FALSE	FALSE
18348	1472401	rrs-rrl	0.0121075	-1.64281e-05	0.0121075	FALSE	FALSE	FALSE	FALSE	FALSE	FALSE	FALSE	FALSE	FALSE	FALSE	FALSE	FALSE	FALSE
16639	4326777	ethAR	0.0120939	-1.64096e-05	0.0120939	FALSE	FALSE	FALSE	FALSE	FALSE	FALSE	FALSE	FALSE	FALSE	FALSE	FALSE	FALSE	FALSE
28097	2289163	pncA	0.0120914	-1.84936e-06	0.0120914	FALSE	FALSE	FALSE	FALSE	FALSE	FALSE	FALSE	FALSE	FALSE	FALSE	FALSE	FALSE	FALSE
107940	765463	rpoBC	0.0120749	4.38038e-05	0.0120749	FALSE	FALSE	FALSE	FALSE	FALSE	FALSE	FALSE	FALSE	FALSE	FALSE	FALSE	FALSE	FALSE
54526	4242643	embCAB	0.0120681	0.0055518	0.0120681	FALSE	FALSE	FALSE	FALSE	FALSE	FALSE	FALSE	FALSE	FALSE	FALSE	FALSE	FALSE	FALSE
4717	4407741	gid	0.012066	-1.63718e-05	0.012066	FALSE	FALSE	FALSE	FALSE	FALSE	FALSE	FALSE	FALSE	FALSE	FALSE	FALSE	FALSE	FALSE
19799	2288854	pncA	0.0120639	0.00011938	0.0120639	FALSE	FALSE	FALSE	FALSE	FALSE	FALSE	FALSE	FALSE	FALSE	FALSE	FALSE	FALSE	FALSE
15193	4408166	gid	0.0120116	-1.62979e-05	0.0120116	FALSE	FALSE	FALSE	FALSE	FALSE	FALSE	FALSE	FALSE	FALSE	FALSE	FALSE	FALSE	FALSE
93234	764651	rpoBC	0.011987	1.62646e-05	0.011987	FALSE	FALSE	FALSE	FALSE	FALSE	FALSE	FALSE	FALSE	FALSE	FALSE	FALSE	FALSE	FALSE
43025	4269317	aftB-ubiA	0.0119781	-2.0056e-05	0.0119781	FALSE	FALSE	FALSE	FALSE	FALSE	FALSE	FALSE	FALSE	FALSE	FALSE	FALSE	FALSE	FALSE
5275	4407770	gid	0.0119685	1.62395e-05	0.0119685	FALSE	FALSE	FALSE	FALSE	FALSE	FALSE	FALSE	FALSE	FALSE	FALSE	FALSE	FALSE	FALSE
93522	764667	rpoBC	0.0119498	-1.62141e-05	0.0119498	FALSE	FALSE	FALSE	FALSE	FALSE	FALSE	FALSE	FALSE	FALSE	FALSE	FALSE	FALSE	FALSE
26418	761032	rpoBC	0.0119454	1.62082e-05	0.0119454	FALSE	FALSE	FALSE	FALSE	FALSE	FALSE	FALSE	FALSE	FALSE	FALSE	FALSE	FALSE	FALSE
12725	2288581	pncA	0.0119294	-5.65167e-05	0.0119294	FALSE	FALSE	FALSE	FALSE	FALSE	FALSE	FALSE	FALSE	FALSE	FALSE	FALSE	FALSE	FALSE
36273	4038503	clpC	0.0119223	-3.23335e-05	0.0119223	FALSE	FALSE	FALSE	FALSE	FALSE	FALSE	FALSE	FALSE	FALSE	FALSE	FALSE	FALSE	FALSE
44986	4242147	embCAB	0.0118734	1.61105e-05	0.0118734	FALSE	FALSE	FALSE	FALSE	FALSE	FALSE	FALSE	FALSE	FALSE	FALSE	FALSE	FALSE	FALSE
97440	1476372	rrs-rrl	0.0118282	2.43848e-05	0.0118282	FALSE	FALSE	FALSE	FALSE	FALSE	FALSE	FALSE	FALSE	FALSE	FALSE	FALSE	FALSE	FALSE
10054	2153743	KatG	0.0118246	-0.00201746	0.0118246	FALSE	FALSE	FALSE	FALSE	FALSE	FALSE	FALSE	FALSE	FALSE	FALSE	FALSE	FALSE	FALSE
2261	781435	rpsL	0.0118186	-1.60361e-05	0.0118186	FALSE	FALSE	FALSE	FALSE	FALSE	FALSE	FALSE	FALSE	FALSE	FALSE	FALSE	FALSE	FALSE
26459	2289103	pncA	0.0117724	0.000138228	0.0117724	FALSE	FALSE	TRUE	FALSE	FALSE	FALSE	FALSE	FALSE	FALSE	TRUE	FALSE	FALSE	FALSE
24188	2715086	eis	0.0117721	-1.5973e-05	0.0117721	FALSE	FALSE	FALSE	FALSE	FALSE	FALSE	FALSE	FALSE	FALSE	FALSE	FALSE	FALSE	FALSE
10207	4407953	gid	0.0117536	-0.000602824	0.0117536	FALSE	FALSE	FALSE	FALSE	FALSE	FALSE	FALSE	FALSE	FALSE	FALSE	FALSE	FALSE	FALSE
11231	2288501	pncA	0.0117183	-1.59e-05	0.0117183	FALSE	FALSE	FALSE	FALSE	FALSE	FALSE	FALSE	FALSE	FALSE	FALSE	FALSE	FALSE	FALSE
17263	4408252	gid	0.0117037	1.58801e-05	0.0117037	FALSE	FALSE	FALSE	FALSE	FALSE	FALSE	FALSE	FALSE	FALSE	FALSE	FALSE	FALSE	FALSE
17488	2154138	KatG	0.0117025	1.58786e-05	0.0117025	FALSE	FALSE	FALSE	FALSE	FALSE	FALSE	FALSE	FALSE	FALSE	FALSE	FALSE	FALSE	FALSE
33605	2289421	pncA	0.0116941	0.000136266	0.0116941	FALSE	FALSE	FALSE	FALSE	FALSE	FALSE	FALSE	FALSE	FALSE	FALSE	FALSE	FALSE	FALSE
34235	2289456	pncA	0.0116822	0.000138149	0.0116822	FALSE	FALSE	FALSE	FALSE	FALSE	FALSE	FALSE	FALSE	FALSE	FALSE	FALSE	FALSE	FALSE
28763	2289192	pncA	0.011677	-7.16904e-05	0.011677	FALSE	FALSE	TRUE	FALSE	FALSE	FALSE	FALSE	FALSE	FALSE	TRUE	FALSE	FALSE	FALSE
28583	2289183	pncA	0.0116581	-9.39705e-05	0.0116581	FALSE	FALSE	TRUE	FALSE	FALSE	FALSE	FALSE	FALSE	FALSE	TRUE	FALSE	FALSE	FALSE
10459	4407966	gid	0.0116548	-0.000533189	0.0116548	FALSE	FALSE	FALSE	FALSE	FALSE	FALSE	FALSE	FALSE	FALSE	FALSE	FALSE	FALSE	FALSE
19995	6095	gyrBA	0.0116397	1.57933e-05	0.0116397	FALSE	FALSE	FALSE	FALSE	FALSE	FALSE	FALSE	FALSE	FALSE	FALSE	FALSE	FALSE	FALSE
26963	2289128	pncA	0.0116316	0.000117304	0.0116316	FALSE	FALSE	FALSE	FALSE	FALSE	FALSE	FALSE	FALSE	FALSE	FALSE	FALSE	FALSE	FALSE
35513	2289524	pncA	0.0115911	0.000138403	0.0115911	FALSE	FALSE	FALSE	FALSE	FALSE	FALSE	FALSE	FALSE	FALSE	FALSE	FALSE	FALSE	FALSE
35629	4327740	ethAR	0.0115625	-1.56885e-05	0.0115625	FALSE	FALSE	FALSE	FALSE	FALSE	FALSE	FALSE	FALSE	FALSE	FALSE	FALSE	FALSE	FALSE
18334	2154182	KatG	0.0115415	-1.56601e-05	0.0115415	FALSE	FALSE	FALSE	FALSE	FALSE	FALSE	FALSE	FALSE	FALSE	FALSE	FALSE	FALSE	FALSE
6793	4326351	ethAR	0.0114944	-3.11915e-05	0.0114944	FALSE	FALSE	FALSE	FALSE	FALSE	FALSE	FALSE	FALSE	FALSE	FALSE	FALSE	FALSE	FALSE
33785	2289431	pncA	0.0114702	0.000132425	0.0114702	FALSE	FALSE	FALSE	FALSE	FALSE	FALSE	FALSE	FALSE	FALSE	FALSE	FALSE	FALSE	FALSE
17594	2726409	oxyR-ahpC	0.0114124	0.000182445	0.0114124	FALSE	FALSE	FALSE	FALSE	FALSE	FALSE	FALSE	FALSE	FALSE	FALSE	FALSE	FALSE	FALSE
30275	2289246	pncA	0.0113541	-0.000130508	0.0113541	FALSE	FALSE	FALSE	FALSE	FALSE	FALSE	FALSE	FALSE	FALSE	FALSE	FALSE	FALSE	FALSE
114880	4245945	embCAB	0.0113475	1.53969e-05	0.0113475	FALSE	FALSE	FALSE	FALSE	FALSE	FALSE	FALSE	FALSE	FALSE	FALSE	FALSE	FALSE	FALSE
165208	4248706	embCAB	0.0113072	-6.13189e-05	0.0113072	FALSE	FALSE	FALSE	FALSE	FALSE	FALSE	FALSE	FALSE	FALSE	FALSE	FALSE	FALSE	FALSE
49150	2155787	KatG	0.0112947	-4.37522e-05	0.0112947	FALSE	FALSE	FALSE	FALSE	FALSE	FALSE	FALSE	FALSE	FALSE	FALSE	FALSE	FALSE	FALSE
10657	4407976	gid	0.0112591	0.000269389	0.0112591	FALSE	FALSE	FALSE	FALSE	FALSE	FALSE	FALSE	FALSE	FALSE	FALSE	FALSE	FALSE	FALSE
4555	4407732	gid	0.0112356	-1.52451e-05	0.0112356	FALSE	FALSE	FALSE	FALSE	FALSE	FALSE	FALSE	FALSE	FALSE	FALSE	FALSE	FALSE	FALSE
35611	4327739	ethAR	0.0112167	-1.52194e-05	0.0112167	FALSE	FALSE	FALSE	FALSE	FALSE	FALSE	FALSE	FALSE	FALSE	FALSE	FALSE	FALSE	FALSE
12864	760305	rpoBC	0.0111962	-1.51916e-05	0.0111962	FALSE	FALSE	FALSE	FALSE	FALSE	FALSE	FALSE	FALSE	FALSE	FALSE	FALSE	FALSE	FALSE
10270	2153755	KatG	0.0111867	-0.00137201	0.0111867	FALSE	FALSE	FALSE	FALSE	FALSE	FALSE	FALSE	FALSE	FALSE	FALSE	FALSE	FALSE	FALSE
9748	2153726	KatG	0.0111781	0.000565079	0.0111781	FALSE	FALSE	FALSE	FALSE	FALSE	FALSE	FALSE	FALSE	FALSE	FALSE	FALSE	FALSE	FALSE
12061	4408048	gid	0.0111619	-0.000611872	0.0111619	FALSE	FALSE	FALSE	FALSE	FALSE	FALSE	FALSE	FALSE	FALSE	FALSE	FALSE	FALSE	FALSE
12590	2726139	oxyR-ahpC	0.0111601	-4.11941e-05	0.0111601	FALSE	FALSE	FALSE	FALSE	FALSE	FALSE	FALSE	FALSE	FALSE	FALSE	FALSE	FALSE	FALSE
33299	2289404	pncA	0.0111583	0.000126154	0.0111583	FALSE	FALSE	FALSE	FALSE	FALSE	FALSE	FALSE	FALSE	FALSE	FALSE	FALSE	FALSE	FALSE
35297	2289512	pncA	0.0111486	0.00013005	0.0111486	FALSE	FALSE	FALSE	FALSE	FALSE	FALSE	FALSE	FALSE	FALSE	FALSE	FALSE	FALSE	FALSE
13075	4326645	ethAR	0.0110913	-1.50492e-05	0.0110913	FALSE	FALSE	FALSE	FALSE	FALSE	FALSE	FALSE	FALSE	FALSE	FALSE	FALSE	FALSE	FALSE
17929	4408289	gid	0.0110874	-1.5044e-05	0.0110874	FALSE	FALSE	FALSE	FALSE	FALSE	FALSE	FALSE	FALSE	FALSE	FALSE	FALSE	FALSE	FALSE
15526	2154033	KatG	0.0110746	-1.50266e-05	0.0110746	FALSE	FALSE	FALSE	FALSE	FALSE	FALSE	FALSE	FALSE	FALSE	FALSE	FALSE	FALSE	FALSE
34693	4327688	ethAR	0.0110686	1.50185e-05	0.0110686	FALSE	FALSE	FALSE	FALSE	FALSE	FALSE	FALSE	FALSE	FALSE	FALSE	FALSE	FALSE	FALSE
31499	2289310	pncA	0.0110339	0.000124501	0.0110339	FALSE	FALSE	FALSE	FALSE	FALSE	FALSE	FALSE	FALSE	FALSE	FALSE	FALSE	FALSE	FALSE
96018	1476301	rrs-rrl	0.0110027	1.4929e-05	0.0110027	FALSE	FALSE	FALSE	FALSE	FALSE	FALSE	FALSE	FALSE	FALSE	FALSE	FALSE	FALSE	FALSE
10405	4407964	gid	0.0110013	-0.000533429	0.0110013	FALSE	FALSE	FALSE	FALSE	FALSE	FALSE	FALSE	FALSE	FALSE	FALSE	FALSE	FALSE	FALSE
28997	2289204	pncA	0.0109688	4.92371e-05	0.0109688	FALSE	FALSE	TRUE	FALSE	FALSE	FALSE	FALSE	FALSE	FALSE	TRUE	FALSE	FALSE	FALSE
5455	4407780	gid	0.010965	-1.48779e-05	0.010965	FALSE	TRUE	FALSE	FALSE	FALSE	FALSE	FALSE	FALSE	FALSE	FALSE	FALSE	FALSE	FALSE
152518	4248004	embCAB	0.0109572	-2.85644e-05	0.0109572	FALSE	FALSE	FALSE	FALSE	FALSE	FALSE	FALSE	FALSE	FALSE	FALSE	FALSE	FALSE	FALSE
28511	2289180	pncA	0.010949	-6.32035e-05	0.010949	FALSE	FALSE	TRUE	FALSE	FALSE	FALSE	FALSE	FALSE	FALSE	TRUE	FALSE	FALSE	FALSE
34991	2289497	pncA	0.0109351	-0.000125013	0.0109351	FALSE	FALSE	FALSE	FALSE	FALSE	FALSE	FALSE	FALSE	FALSE	FALSE	FALSE	FALSE	FALSE
16948	2154108	KatG	0.010934	-1.48359e-05	0.010934	FALSE	FALSE	TRUE	TRUE	FALSE	FALSE	FALSE	FALSE	FALSE	FALSE	FALSE	FALSE	FALSE
20771	2288897	pncA	0.0109255	0.000139165	0.0109255	FALSE	FALSE	FALSE	FALSE	FALSE	FALSE	FALSE	FALSE	FALSE	FALSE	FALSE	FALSE	FALSE
16534	2154089	KatG	0.0109163	-1.48118e-05	0.0109163	FALSE	FALSE	FALSE	FALSE	FALSE	FALSE	FALSE	FALSE	FALSE	FALSE	FALSE	FALSE	FALSE
42611	4269294	aftB-ubiA	0.0109123	-1.48064e-05	0.0109123	FALSE	FALSE	FALSE	FALSE	FALSE	FALSE	FALSE	FALSE	FALSE	FALSE	FALSE	FALSE	FALSE
10785	4037187	clpC	0.0108992	1.15058e-05	0.0108992	FALSE	FALSE	FALSE	FALSE	FALSE	FALSE	FALSE	FALSE	FALSE	FALSE	FALSE	FALSE	FALSE
17353	4408257	gid	0.010892	-1.47789e-05	0.010892	FALSE	FALSE	FALSE	FALSE	FALSE	FALSE	FALSE	FALSE	FALSE	FALSE	FALSE	FALSE	FALSE
110622	765612	rpoBC	0.0108907	-2.89207e-05	0.0108907	FALSE	FALSE	FALSE	FALSE	FALSE	FALSE	FALSE	FALSE	FALSE	FALSE	FALSE	FALSE	FALSE
10675	4407977	gid	0.0108897	0.000319668	0.0108897	FALSE	FALSE	FALSE	FALSE	FALSE	FALSE	FALSE	FALSE	FALSE	FALSE	FALSE	FALSE	FALSE
27755	2289144	pncA	0.0108802	0.000128941	0.0108802	FALSE	FALSE	FALSE	FALSE	FALSE	FALSE	FALSE	FALSE	FALSE	FALSE	FALSE	FALSE	FALSE
15267	4037414	clpC	0.0108492	-1.47208e-05	0.0108492	FALSE	FALSE	FALSE	FALSE	FALSE	FALSE	FALSE	FALSE	FALSE	FALSE	FALSE	FALSE	FALSE
6757	4326349	ethAR	0.0108446	-2.9427e-05	0.0108446	FALSE	FALSE	FALSE	FALSE	FALSE	FALSE	FALSE	FALSE	FALSE	FALSE	FALSE	FALSE	FALSE
10803	4037188	clpC	0.0108396	2.21723e-05	0.0108396	FALSE	FALSE	FALSE	FALSE	FALSE	FALSE	FALSE	FALSE	FALSE	FALSE	FALSE	FALSE	FALSE
17623	4408272	gid	0.0107976	1.46508e-05	0.0107976	FALSE	FALSE	FALSE	FALSE	FALSE	FALSE	FALSE	FALSE	FALSE	FALSE	FALSE	FALSE	FALSE
12743	2288582	pncA	0.0107879	-3.13471e-05	0.0107879	FALSE	FALSE	FALSE	FALSE	FALSE	FALSE	FALSE	FALSE	FALSE	FALSE	FALSE	FALSE	FALSE
94702	4244835	embCAB	0.0107749	1.462e-05	0.0107749	FALSE	FALSE	FALSE	FALSE	FALSE	FALSE	FALSE	FALSE	FALSE	FALSE	FALSE	FALSE	FALSE
11971	4408043	gid	0.0107678	0.000441133	0.0107678	FALSE	FALSE	FALSE	FALSE	FALSE	FALSE	FALSE	FALSE	FALSE	FALSE	FALSE	FALSE	FALSE
34639	4327685	ethAR	0.0107304	1.45595e-05	0.0107304	FALSE	FALSE	FALSE	FALSE	FALSE	FALSE	FALSE	FALSE	FALSE	FALSE	FALSE	FALSE	FALSE
16822	2154105	KatG	0.0107228	1.45493e-05	0.0107228	FALSE	FALSE	FALSE	FALSE	FALSE	FALSE	FALSE	FALSE	FALSE	FALSE	FALSE	FALSE	FALSE
86784	1475817	rrs-rrl	0.0107166	-2.13638e-05	0.0107166	FALSE	FALSE	FALSE	FALSE	FALSE	FALSE	FALSE	FALSE	FALSE	FALSE	FALSE	FALSE	FALSE
17209	4408249	gid	0.0107025	-1.45218e-05	0.0107025	FALSE	FALSE	FALSE	FALSE	FALSE	FALSE	FALSE	FALSE	FALSE	FALSE	FALSE	FALSE	FALSE
15616	2154038	KatG	0.0107019	-1.45209e-05	0.0107019	FALSE	FALSE	FALSE	FALSE	FALSE	FALSE	FALSE	FALSE	FALSE	FALSE	FALSE	FALSE	FALSE
13049	2288599	pncA	0.0107017	6.36636e-05	0.0107017	FALSE	FALSE	FALSE	FALSE	FALSE	FALSE	FALSE	FALSE	FALSE	FALSE	FALSE	FALSE	FALSE
15605	2288724	pncA	0.0106993	-0.000169896	0.0106993	FALSE	FALSE	TRUE	FALSE	FALSE	FALSE	FALSE	FALSE	FALSE	TRUE	FALSE	FALSE	FALSE
5059	4407759	gid	0.0106985	-1.45162e-05	0.0106985	FALSE	FALSE	FALSE	FALSE	FALSE	FALSE	FALSE	FALSE	FALSE	FALSE	FALSE	FALSE	FALSE
11863	4408037	gid	0.0106981	-0.000500144	0.0106981	FALSE	FALSE	TRUE	FALSE	FALSE	FALSE	TRUE	FALSE	FALSE	FALSE	FALSE	FALSE	FALSE
28403	2289175	pncA	0.0106965	-9.79351e-05	0.0106965	FALSE	FALSE	TRUE	FALSE	FALSE	FALSE	FALSE	FALSE	FALSE	TRUE	FALSE	FALSE	FALSE
29771	2289219	pncA	0.0106775	-0.000132924	0.0106775	FALSE	FALSE	TRUE	FALSE	FALSE	FALSE	FALSE	FALSE	FALSE	TRUE	FALSE	FALSE	FALSE
17934	1472378	rrs-rrl	0.0105893	1.29815e-05	0.0105893	FALSE	FALSE	FALSE	FALSE	FALSE	FALSE	FALSE	FALSE	FALSE	FALSE	FALSE	FALSE	FALSE
16757	2288762	pncA	0.0105877	-0.000150256	0.0105877	FALSE	FALSE	FALSE	FALSE	FALSE	FALSE	FALSE	FALSE	FALSE	FALSE	FALSE	FALSE	FALSE
28277	2289169	pncA	0.01058	-5.73581e-05	0.01058	FALSE	FALSE	FALSE	FALSE	FALSE	FALSE	FALSE	FALSE	FALSE	FALSE	FALSE	FALSE	FALSE
12840	1472137	rrs-rrl	0.0105784	1.5392e-05	0.0105784	FALSE	FALSE	FALSE	FALSE	FALSE	FALSE	FALSE	FALSE	FALSE	FALSE	FALSE	FALSE	FALSE
5747	4267272	aftB-ubiA	0.0105745	1.43481e-05	0.0105745	FALSE	TRUE	FALSE	FALSE	FALSE	FALSE	FALSE	FALSE	FALSE	FALSE	FALSE	FALSE	FALSE
42469	4328119	ethAR	0.0105708	-1.4343e-05	0.0105708	FALSE	FALSE	FALSE	FALSE	FALSE	FALSE	FALSE	FALSE	FALSE	FALSE	FALSE	FALSE	FALSE
5182	4043329	panD	0.0105658	-1.43362e-05	0.0105658	FALSE	FALSE	FALSE	FALSE	FALSE	FALSE	FALSE	FALSE	FALSE	FALSE	FALSE	FALSE	FALSE
17603	2288789	pncA	0.0105316	0.000149287	0.0105316	FALSE	FALSE	FALSE	FALSE	FALSE	FALSE	FALSE	FALSE	FALSE	FALSE	FALSE	FALSE	FALSE
28771	4327370	ethAR	0.0104852	1.42268e-05	0.0104852	FALSE	FALSE	FALSE	FALSE	FALSE	FALSE	FALSE	FALSE	FALSE	FALSE	FALSE	FALSE	FALSE
17101	4408243	gid	0.0104814	-1.42216e-05	0.0104814	FALSE	FALSE	FALSE	FALSE	FALSE	FALSE	FALSE	FALSE	FALSE	FALSE	FALSE	FALSE	FALSE
9539	2288408	pncA	0.0104719	-1.42089e-05	0.0104719	FALSE	FALSE	FALSE	FALSE	FALSE	FALSE	FALSE	FALSE	FALSE	FALSE	FALSE	FALSE	FALSE
14327	2288667	pncA	0.0104593	-5.64371e-05	0.0104593	FALSE	FALSE	FALSE	FALSE	FALSE	FALSE	FALSE	FALSE	FALSE	FALSE	FALSE	FALSE	FALSE
45202	4242159	embCAB	0.0104419	-1.41681e-05	0.0104419	FALSE	FALSE	FALSE	FALSE	FALSE	FALSE	FALSE	FALSE	FALSE	FALSE	FALSE	FALSE	FALSE
32021	2289336	pncA	0.0104378	0.000118168	0.0104378	FALSE	FALSE	FALSE	FALSE	FALSE	FALSE	FALSE	FALSE	FALSE	FALSE	FALSE	FALSE	FALSE
23389	4327102	ethAR	0.0104356	-1.41596e-05	0.0104356	FALSE	FALSE	FALSE	FALSE	FALSE	FALSE	FALSE	FALSE	FALSE	FALSE	FALSE	FALSE	FALSE
27912	761105	rpoBC	0.010428	6.31006e-06	0.010428	FALSE	FALSE	FALSE	FALSE	FALSE	FALSE	FALSE	FALSE	FALSE	FALSE	FALSE	FALSE	FALSE
34289	2289459	pncA	0.0104001	0.000122932	0.0104001	FALSE	FALSE	FALSE	FALSE	FALSE	FALSE	FALSE	FALSE	FALSE	FALSE	FALSE	FALSE	FALSE
12617	2288575	pncA	0.010397	-5.4817e-05	0.010397	FALSE	FALSE	FALSE	FALSE	FALSE	FALSE	FALSE	FALSE	FALSE	FALSE	FALSE	FALSE	FALSE
32039	2289337	pncA	0.0103818	0.000122026	0.0103818	FALSE	FALSE	FALSE	FALSE	FALSE	FALSE	FALSE	FALSE	FALSE	FALSE	FALSE	FALSE	FALSE
10225	4407954	gid	0.010379	-0.000522142	0.010379	FALSE	FALSE	TRUE	FALSE	FALSE	FALSE	TRUE	FALSE	FALSE	FALSE	FALSE	FALSE	FALSE
12347	2288560	pncA	0.0103543	-2.6297e-05	0.0103543	FALSE	FALSE	FALSE	FALSE	FALSE	FALSE	FALSE	FALSE	FALSE	FALSE	FALSE	FALSE	FALSE
17333	2288785	pncA	0.0103357	-0.000149709	0.0103357	FALSE	FALSE	TRUE	FALSE	FALSE	FALSE	FALSE	FALSE	FALSE	TRUE	FALSE	FALSE	FALSE
28087	4327334	ethAR	0.0103266	-1.40117e-05	0.0103266	FALSE	FALSE	TRUE	FALSE	FALSE	FALSE	FALSE	FALSE	TRUE	FALSE	FALSE	FALSE	FALSE
37807	4327861	ethAR	0.0103189	1.40012e-05	0.0103189	FALSE	FALSE	FALSE	FALSE	FALSE	FALSE	FALSE	FALSE	FALSE	FALSE	FALSE	FALSE	FALSE
47206	2155681	KatG	0.0103178	-1.39997e-05	0.0103178	FALSE	FALSE	FALSE	FALSE	FALSE	FALSE	FALSE	FALSE	FALSE	FALSE	FALSE	FALSE	FALSE
56319	8101	gyrBA	0.0102914	3.34474e-05	0.0102914	FALSE	FALSE	FALSE	FALSE	FALSE	FALSE	FALSE	FALSE	FALSE	FALSE	FALSE	FALSE	FALSE
13139	2288604	pncA	0.0102844	6.07655e-05	0.0102844	FALSE	FALSE	FALSE	FALSE	FALSE	FALSE	FALSE	FALSE	FALSE	FALSE	FALSE	FALSE	FALSE
31319	2289300	pncA	0.0102755	0.000118879	0.0102755	FALSE	FALSE	FALSE	FALSE	FALSE	FALSE	FALSE	FALSE	FALSE	FALSE	FALSE	FALSE	FALSE
26642	1834836	rpsA	0.0102572	-0.000187435	0.0102572	FALSE	FALSE	FALSE	FALSE	FALSE	FALSE	FALSE	FALSE	FALSE	FALSE	FALSE	FALSE	FALSE
13021	4326642	ethAR	0.0102546	1.3914e-05	0.0102546	FALSE	FALSE	FALSE	FALSE	FALSE	FALSE	FALSE	FALSE	FALSE	FALSE	FALSE	FALSE	FALSE
43833	4038921	clpC	0.0102304	1.38811e-05	0.0102304	FALSE	FALSE	FALSE	FALSE	FALSE	FALSE	FALSE	FALSE	FALSE	FALSE	FALSE	FALSE	FALSE
55632	762579	rpoBC	0.0102202	1.38673e-05	0.0102202	FALSE	FALSE	FALSE	FALSE	FALSE	FALSE	FALSE	FALSE	FALSE	FALSE	FALSE	FALSE	FALSE
4753	4407743	gid	0.0101953	-1.38335e-05	0.0101953	FALSE	FALSE	FALSE	FALSE	FALSE	FALSE	FALSE	FALSE	FALSE	FALSE	FALSE	FALSE	FALSE
152536	4248005	embCAB	0.0101748	-1.38058e-05	0.0101748	FALSE	FALSE	FALSE	FALSE	FALSE	FALSE	FALSE	FALSE	FALSE	FALSE	FALSE	FALSE	FALSE
12671	2288578	pncA	0.0101679	-6.27225e-05	0.0101679	FALSE	FALSE	FALSE	FALSE	FALSE	FALSE	FALSE	FALSE	FALSE	FALSE	FALSE	FALSE	FALSE
15544	2154034	KatG	0.0101627	-1.37893e-05	0.0101627	FALSE	FALSE	FALSE	FALSE	FALSE	FALSE	FALSE	FALSE	FALSE	FALSE	FALSE	FALSE	FALSE
68406	1474904	rrs-rrl	0.0101583	1.37834e-05	0.0101583	FALSE	FALSE	FALSE	FALSE	FALSE	FALSE	FALSE	FALSE	FALSE	FALSE	FALSE	FALSE	FALSE
31553	2289313	pncA	0.0101426	0.000115845	0.0101426	FALSE	FALSE	FALSE	FALSE	FALSE	FALSE	FALSE	FALSE	FALSE	FALSE	FALSE	FALSE	FALSE
31355	2289302	pncA	0.0101345	0.000118391	0.0101345	FALSE	FALSE	FALSE	FALSE	FALSE	FALSE	FALSE	FALSE	FALSE	FALSE	FALSE	FALSE	FALSE
17297	2288783	pncA	0.0101253	-0.000160353	0.0101253	FALSE	FALSE	TRUE	FALSE	FALSE	FALSE	FALSE	FALSE	FALSE	TRUE	FALSE	FALSE	FALSE
29527	4327404	ethAR	0.0101171	-2.1216e-05	0.0101171	FALSE	FALSE	TRUE	FALSE	FALSE	FALSE	FALSE	FALSE	TRUE	FALSE	FALSE	FALSE	FALSE
23579	2288987	pncA	0.0101166	-4.92255e-05	0.0101166	FALSE	FALSE	FALSE	FALSE	FALSE	FALSE	FALSE	FALSE	FALSE	FALSE	FALSE	FALSE	FALSE
19259	2288840	pncA	0.0100892	0.000135517	0.0100892	FALSE	FALSE	FALSE	FALSE	FALSE	FALSE	FALSE	FALSE	FALSE	FALSE	FALSE	FALSE	FALSE
36462	761535	rpoBC	0.0100718	-1.3666e-05	0.0100718	FALSE	FALSE	FALSE	FALSE	FALSE	FALSE	FALSE	FALSE	FALSE	FALSE	FALSE	FALSE	FALSE
17722	2154151	KatG	0.0100575	-1.36465e-05	0.0100575	FALSE	FALSE	FALSE	FALSE	FALSE	FALSE	FALSE	FALSE	FALSE	FALSE	FALSE	FALSE	FALSE
34847	2289489	pncA	0.0100513	0.000119368	0.0100513	FALSE	FALSE	FALSE	FALSE	FALSE	FALSE	FALSE	FALSE	FALSE	FALSE	FALSE	FALSE	FALSE
29599	4327408	ethAR	0.0100499	-2.05447e-05	0.0100499	FALSE	FALSE	TRUE	FALSE	FALSE	FALSE	FALSE	FALSE	TRUE	FALSE	FALSE	FALSE	FALSE
16696	2154098	KatG	0.0100484	1.36342e-05	0.0100484	FALSE	FALSE	FALSE	FALSE	FALSE	FALSE	FALSE	FALSE	FALSE	FALSE	FALSE	FALSE	FALSE
10157	4267512	aftB-ubiA	0.0100369	-1.36186e-05	0.0100369	FALSE	FALSE	FALSE	FALSE	FALSE	FALSE	FALSE	FALSE	FALSE	FALSE	FALSE	FALSE	FALSE
28025	2289159	pncA	0.0100234	-4.52363e-05	0.0100234	FALSE	FALSE	FALSE	FALSE	FALSE	FALSE	FALSE	FALSE	FALSE	FALSE	FALSE	FALSE	FALSE
15652	2154040	KatG	0.0100161	1.35903e-05	0.0100161	FALSE	FALSE	FALSE	FALSE	FALSE	FALSE	FALSE	FALSE	FALSE	FALSE	FALSE	FALSE	FALSE
10603	4407973	gid	0.0100081	6.87332e-05	0.0100081	FALSE	FALSE	FALSE	FALSE	FALSE	FALSE	FALSE	FALSE	FALSE	FALSE	FALSE	FALSE	FALSE
94368	764714	rpoBC	0.0100061	2.60099e-05	0.0100061	FALSE	FALSE	FALSE	FALSE	FALSE	FALSE	FALSE	FALSE	FALSE	FALSE	FALSE	FALSE	FALSE
19090	2154223	KatG	0.0100011	-1.357e-05	0.0100011	FALSE	FALSE	FALSE	FALSE	FALSE	FALSE	FALSE	FALSE	FALSE	FALSE	FALSE	FALSE	FALSE
36223	4327773	ethAR	0.01	-1.35686e-05	0.01	FALSE	FALSE	FALSE	FALSE	FALSE	FALSE	FALSE	FALSE	FALSE	FALSE	FALSE	FALSE	FALSE
14381	2288670	pncA	0.00998384	-5.78783e-05	0.00998384	FALSE	FALSE	FALSE	FALSE	FALSE	FALSE	FALSE	FALSE	FALSE	FALSE	FALSE	FALSE	FALSE
10027	4407946	gid	0.00996676	-0.000296576	0.00996676	FALSE	FALSE	FALSE	FALSE	FALSE	FALSE	FALSE	FALSE	FALSE	FALSE	FALSE	FALSE	FALSE
21275	2288925	pncA	0.00995809	0.0001127	0.00995809	FALSE	FALSE	TRUE	FALSE	FALSE	FALSE	FALSE	FALSE	FALSE	TRUE	FALSE	FALSE	FALSE
15805	4408171	gid	0.00995307	-1.35048e-05	0.00995307	FALSE	FALSE	FALSE	FALSE	FALSE	FALSE	FALSE	FALSE	FALSE	FALSE	FALSE	FALSE	FALSE
6847	4326354	ethAR	0.00993733	-2.69657e-05	0.00993733	FALSE	FALSE	FALSE	FALSE	FALSE	FALSE	FALSE	FALSE	FALSE	FALSE	FALSE	FALSE	FALSE
32183	2289344	pncA	0.00992875	0.000114193	0.00992875	FALSE	FALSE	FALSE	FALSE	FALSE	FALSE	FALSE	FALSE	FALSE	FALSE	FALSE	FALSE	FALSE
21790	2154368	KatG	0.00989576	1.34271e-05	0.00989576	FALSE	FALSE	FALSE	FALSE	FALSE	FALSE	FALSE	FALSE	FALSE	FALSE	FALSE	FALSE	FALSE
23777	2288998	pncA	0.0098923	-0.000150687	0.0098923	FALSE	FALSE	FALSE	FALSE	FALSE	FALSE	FALSE	FALSE	FALSE	FALSE	FALSE	FALSE	FALSE
7884	2518132	acpM-kasA	0.00988732	-2.28626e-05	0.00988732	FALSE	TRUE	FALSE	FALSE	FALSE	FALSE	FALSE	FALSE	FALSE	FALSE	FALSE	FALSE	FALSE
35009	2289498	pncA	0.00984779	0.000114797	0.00984779	FALSE	FALSE	FALSE	FALSE	FALSE	FALSE	FALSE	FALSE	FALSE	FALSE	FALSE	FALSE	FALSE
42845	4269307	aftB-ubiA	0.00982178	-1.33267e-05	0.00982178	FALSE	FALSE	FALSE	FALSE	FALSE	FALSE	FALSE	FALSE	FALSE	FALSE	FALSE	FALSE	FALSE
6649	4326344	ethAR	0.00981283	-2.66272e-05	0.00981283	FALSE	FALSE	FALSE	FALSE	FALSE	FALSE	FALSE	FALSE	FALSE	FALSE	FALSE	FALSE	FALSE
33533	2289417	pncA	0.00980063	0.000112052	0.00980063	FALSE	FALSE	FALSE	FALSE	FALSE	FALSE	FALSE	FALSE	FALSE	FALSE	FALSE	FALSE	FALSE
7003	4407820	gid	0.00979808	-1.32945e-05	0.00979808	FALSE	FALSE	FALSE	FALSE	FALSE	FALSE	FALSE	FALSE	FALSE	FALSE	FALSE	FALSE	FALSE
34603	4327683	ethAR	0.00978868	1.32818e-05	0.00978868	FALSE	FALSE	FALSE	FALSE	FALSE	FALSE	FALSE	FALSE	FALSE	FALSE	FALSE	FALSE	FALSE
30401	2289253	pncA	0.00978095	-0.000111232	0.00978095	FALSE	FALSE	TRUE	FALSE	FALSE	FALSE	FALSE	FALSE	FALSE	TRUE	FALSE	FALSE	FALSE
17299	4408254	gid	0.00977999	-1.327e-05	0.00977999	FALSE	FALSE	FALSE	FALSE	FALSE	FALSE	FALSE	FALSE	FALSE	FALSE	FALSE	FALSE	FALSE
7813	4407863	gid	0.00977647	1.32652e-05	0.00977647	FALSE	FALSE	FALSE	FALSE	FALSE	FALSE	FALSE	FALSE	FALSE	FALSE	FALSE	FALSE	FALSE
34865	2289490	pncA	0.00973735	-0.000115087	0.00973735	FALSE	FALSE	FALSE	FALSE	FALSE	FALSE	FALSE	FALSE	FALSE	FALSE	FALSE	FALSE	FALSE
14093	2288654	pncA	0.00973597	5.58599e-05	0.00973597	FALSE	FALSE	FALSE	FALSE	FALSE	FALSE	FALSE	FALSE	FALSE	FALSE	FALSE	FALSE	FALSE
13357	4408093	gid	0.00973512	1.32091e-05	0.00973512	FALSE	FALSE	FALSE	FALSE	FALSE	FALSE	FALSE	FALSE	FALSE	FALSE	FALSE	FALSE	FALSE
32093	2289340	pncA	0.00973511	0.000107219	0.00973511	FALSE	FALSE	FALSE	FALSE	FALSE	FALSE	FALSE	FALSE	FALSE	FALSE	FALSE	FALSE	FALSE
25487	2289057	pncA	0.00972781	-2.84379e-05	0.00972781	FALSE	FALSE	TRUE	FALSE	FALSE	FALSE	FALSE	FALSE	FALSE	TRUE	FALSE	FALSE	FALSE
12455	2288566	pncA	0.00971892	-2.26634e-05	0.00971892	FALSE	FALSE	FALSE	FALSE	FALSE	FALSE	FALSE	FALSE	FALSE	FALSE	FALSE	FALSE	FALSE
27953	2289155	pncA	0.00971536	5.43881e-05	0.00971536	FALSE	FALSE	FALSE	FALSE	FALSE	FALSE	FALSE	FALSE	FALSE	FALSE	FALSE	FALSE	FALSE
25206	1472733	rrs-rrl	0.00971522	2.38967e-05	0.00971522	FALSE	FALSE	FALSE	FALSE	FALSE	FALSE	FALSE	FALSE	FALSE	FALSE	FALSE	FALSE	FALSE
17425	4408261	gid	0.00971436	1.3181e-05	0.00971436	FALSE	FALSE	FALSE	FALSE	FALSE	FALSE	FALSE	FALSE	FALSE	FALSE	FALSE	FALSE	FALSE
11269	4408007	gid	0.00971294	0.000525938	0.00971294	FALSE	FALSE	TRUE	FALSE	FALSE	FALSE	TRUE	FALSE	FALSE	FALSE	FALSE	FALSE	FALSE
17659	4408274	gid	0.0096983	-1.31592e-05	0.0096983	FALSE	FALSE	FALSE	FALSE	FALSE	FALSE	FALSE	FALSE	FALSE	FALSE	FALSE	FALSE	FALSE
26340	1472793	rrs-rrl	0.00968295	2.57234e-05	0.00968295	FALSE	FALSE	FALSE	FALSE	FALSE	FALSE	FALSE	FALSE	FALSE	FALSE	FALSE	FALSE	FALSE
15465	4037425	clpC	0.00967955	-1.31337e-05	0.00967955	FALSE	FALSE	FALSE	FALSE	FALSE	FALSE	FALSE	FALSE	FALSE	FALSE	FALSE	FALSE	FALSE
19720	2154257	KatG	0.00967799	1.31316e-05	0.00967799	FALSE	FALSE	FALSE	FALSE	FALSE	FALSE	FALSE	FALSE	FALSE	FALSE	FALSE	FALSE	FALSE
68638	4243392	embCAB	0.00967523	-0.000439966	0.00967523	FALSE	FALSE	FALSE	FALSE	FALSE	FALSE	FALSE	FALSE	FALSE	FALSE	FALSE	FALSE	FALSE
86142	764263	rpoBC	0.00967369	1.31258e-05	0.00967369	FALSE	FALSE	FALSE	FALSE	FALSE	FALSE	FALSE	FALSE	FALSE	FALSE	FALSE	FALSE	FALSE
9701	2288417	pncA	0.00967175	1.31231e-05	0.00967175	FALSE	FALSE	FALSE	FALSE	FALSE	FALSE	FALSE	FALSE	FALSE	FALSE	FALSE	FALSE	FALSE
27737	2289143	pncA	0.00967	0.000118775	0.00967	FALSE	FALSE	FALSE	FALSE	FALSE	FALSE	FALSE	FALSE	FALSE	FALSE	FALSE	FALSE	FALSE
15456	760425	rpoBC	0.00965329	-1.30981e-05	0.00965329	FALSE	FALSE	FALSE	FALSE	FALSE	FALSE	FALSE	FALSE	FALSE	FALSE	FALSE	FALSE	FALSE
94548	764724	rpoBC	0.0096447	2.59206e-05	0.0096447	FALSE	FALSE	FALSE	FALSE	FALSE	FALSE	FALSE	FALSE	FALSE	FALSE	FALSE	FALSE	FALSE
15274	2154019	KatG	0.00962613	-1.30612e-05	0.00962613	FALSE	FALSE	FALSE	FALSE	FALSE	FALSE	FALSE	FALSE	FALSE	FALSE	FALSE	FALSE	FALSE
32003	2289335	pncA	0.00962021	0.000111501	0.00962021	FALSE	FALSE	FALSE	FALSE	FALSE	FALSE	FALSE	FALSE	FALSE	FALSE	FALSE	FALSE	FALSE
18055	4408296	gid	0.00961723	-1.30492e-05	0.00961723	FALSE	FALSE	FALSE	FALSE	FALSE	FALSE	FALSE	FALSE	FALSE	FALSE	FALSE	FALSE	FALSE
45802	2155607	KatG	0.00957763	-2.11196e-05	0.00957763	FALSE	FALSE	FALSE	FALSE	FALSE	FALSE	FALSE	FALSE	FALSE	FALSE	FALSE	FALSE	FALSE
11755	4408031	gid	0.00957481	-0.000418734	0.00957481	FALSE	FALSE	FALSE	FALSE	FALSE	FALSE	FALSE	FALSE	FALSE	FALSE	FALSE	FALSE	FALSE
6913	4407815	gid	0.00954738	-1.29544e-05	0.00954738	FALSE	FALSE	FALSE	FALSE	FALSE	FALSE	FALSE	FALSE	FALSE	FALSE	FALSE	FALSE	FALSE
11035	4407996	gid	0.00954365	-0.000540572	0.00954365	FALSE	FALSE	FALSE	FALSE	FALSE	FALSE	FALSE	FALSE	FALSE	FALSE	FALSE	FALSE	FALSE
27017	2289131	pncA	0.00953464	9.88103e-05	0.00953464	FALSE	FALSE	FALSE	FALSE	FALSE	FALSE	FALSE	FALSE	FALSE	FALSE	FALSE	FALSE	FALSE
27071	2289134	pncA	0.00952634	0.000106832	0.00952634	FALSE	FALSE	TRUE	FALSE	FALSE	FALSE	FALSE	FALSE	FALSE	TRUE	FALSE	FALSE	FALSE
93228	1476153	rrs-rrl	0.00952614	-1.29256e-05	0.00952614	FALSE	FALSE	FALSE	FALSE	FALSE	FALSE	FALSE	FALSE	FALSE	FALSE	FALSE	FALSE	FALSE
17965	4408291	gid	0.00948573	-1.28707e-05	0.00948573	FALSE	FALSE	FALSE	FALSE	FALSE	FALSE	FALSE	FALSE	FALSE	FALSE	FALSE	FALSE	FALSE
35639	2289531	pncA	0.00944725	0.00010877	0.00944725	FALSE	FALSE	FALSE	FALSE	FALSE	FALSE	FALSE	FALSE	FALSE	FALSE	FALSE	FALSE	FALSE
12714	1472130	rrs-rrl	0.00942923	-1.27941e-05	0.00942923	FALSE	FALSE	FALSE	FALSE	FALSE	FALSE	FALSE	FALSE	FALSE	FALSE	FALSE	FALSE	FALSE
15285	4037415	clpC	0.00940693	-1.27638e-05	0.00940693	FALSE	FALSE	FALSE	FALSE	FALSE	FALSE	FALSE	FALSE	FALSE	FALSE	FALSE	FALSE	FALSE
28295	2289170	pncA	0.0093765	1.7789e-05	0.0093765	FALSE	FALSE	TRUE	FALSE	FALSE	FALSE	FALSE	FALSE	FALSE	TRUE	FALSE	FALSE	FALSE
29717	2289216	pncA	0.00936916	-0.000117432	0.00936916	FALSE	FALSE	TRUE	FALSE	FALSE	FALSE	FALSE	FALSE	FALSE	TRUE	FALSE	FALSE	FALSE
19594	2154251	KatG	0.00936699	-1.27096e-05	0.00936699	FALSE	FALSE	FALSE	FALSE	FALSE	FALSE	FALSE	FALSE	FALSE	FALSE	FALSE	FALSE	FALSE
29897	2289226	pncA	0.00933226	0.000256966	0.00933226	FALSE	FALSE	FALSE	FALSE	FALSE	FALSE	FALSE	FALSE	FALSE	FALSE	FALSE	FALSE	FALSE
19907	2288860	pncA	0.00931121	-8.14722e-05	0.00931121	FALSE	FALSE	TRUE	FALSE	FALSE	FALSE	FALSE	FALSE	FALSE	TRUE	FALSE	FALSE	FALSE
16750	2154101	KatG	0.00929097	-1.26065e-05	0.00929097	FALSE	FALSE	FALSE	FALSE	FALSE	FALSE	FALSE	FALSE	FALSE	FALSE	FALSE	FALSE	FALSE
11215	4408004	gid	0.00927711	-0.000485811	0.00927711	FALSE	FALSE	FALSE	FALSE	FALSE	FALSE	FALSE	FALSE	FALSE	FALSE	FALSE	FALSE	FALSE
4564	2153489	KatG	0.00927629	-4.89195e-05	0.00927629	FALSE	FALSE	FALSE	FALSE	FALSE	FALSE	FALSE	FALSE	FALSE	FALSE	FALSE	FALSE	FALSE
17749	4408279	gid	0.00925634	-1.25595e-05	0.00925634	FALSE	FALSE	FALSE	FALSE	FALSE	FALSE	FALSE	FALSE	FALSE	FALSE	FALSE	FALSE	FALSE
5615	2288191	pncA	0.00922234	-1.25134e-05	0.00922234	FALSE	FALSE	FALSE	FALSE	FALSE	FALSE	FALSE	FALSE	FALSE	FALSE	FALSE	FALSE	FALSE
17279	2288782	pncA	0.00922174	-0.000104122	0.00922174	FALSE	FALSE	TRUE	FALSE	FALSE	FALSE	FALSE	FALSE	FALSE	TRUE	FALSE	FALSE	FALSE
12527	2288570	pncA	0.00922122	-2.35493e-05	0.00922122	FALSE	FALSE	FALSE	FALSE	FALSE	FALSE	FALSE	FALSE	FALSE	FALSE	FALSE	FALSE	FALSE
9421	4326490	ethAR	0.0091972	-1.24792e-05	0.0091972	FALSE	FALSE	FALSE	FALSE	FALSE	FALSE	FALSE	FALSE	FALSE	FALSE	FALSE	FALSE	FALSE
15515	2288719	pncA	0.00918532	-0.000143485	0.00918532	FALSE	FALSE	TRUE	FALSE	FALSE	FALSE	FALSE	FALSE	FALSE	TRUE	FALSE	FALSE	FALSE
26755	4327263	ethAR	0.0091475	-1.24118e-05	0.0091475	FALSE	FALSE	FALSE	FALSE	FALSE	FALSE	FALSE	FALSE	FALSE	FALSE	FALSE	FALSE	FALSE
6805	4407809	gid	0.00914053	-4.35467e-05	0.00914053	FALSE	FALSE	FALSE	FALSE	FALSE	FALSE	FALSE	FALSE	FALSE	FALSE	FALSE	FALSE	FALSE
20584	2154305	KatG	0.00913713	1.23977e-05	0.00913713	FALSE	FALSE	FALSE	FALSE	FALSE	FALSE	FALSE	FALSE	FALSE	FALSE	FALSE	FALSE	FALSE
96726	764844	rpoBC	0.00913328	-1.23925e-05	0.00913328	FALSE	FALSE	FALSE	FALSE	FALSE	FALSE	FALSE	FALSE	FALSE	FALSE	FALSE	FALSE	FALSE
10449	1918320	tlyA	0.00908197	1.23229e-05	0.00908197	FALSE	FALSE	FALSE	FALSE	FALSE	FALSE	FALSE	FALSE	FALSE	FALSE	FALSE	FALSE	FALSE
13067	2288600	pncA	0.00907351	-4.62255e-05	0.00907351	FALSE	FALSE	FALSE	FALSE	FALSE	FALSE	FALSE	FALSE	FALSE	FALSE	FALSE	FALSE	FALSE
73038	763538	rpoBC	0.00905032	-2.43762e-05	0.00905032	FALSE	FALSE	FALSE	FALSE	FALSE	FALSE	FALSE	FALSE	FALSE	FALSE	FALSE	FALSE	FALSE
33893	2289437	pncA	0.00903659	9.68566e-05	0.00903659	FALSE	FALSE	FALSE	FALSE	FALSE	FALSE	FALSE	FALSE	FALSE	FALSE	FALSE	FALSE	FALSE
11159	2288497	pncA	0.00903378	-1.22575e-05	0.00903378	FALSE	FALSE	FALSE	FALSE	FALSE	FALSE	FALSE	FALSE	FALSE	FALSE	FALSE	FALSE	FALSE
95928	1476296	rrs-rrl	0.00901677	-1.22344e-05	0.00901677	FALSE	FALSE	FALSE	FALSE	FALSE	FALSE	FALSE	FALSE	FALSE	FALSE	FALSE	FALSE	FALSE
15706	2154043	KatG	0.00899336	-1.22027e-05	0.00899336	FALSE	FALSE	FALSE	FALSE	FALSE	FALSE	FALSE	FALSE	FALSE	FALSE	FALSE	FALSE	FALSE
54582	1474218	rrs-rrl	0.00898961	-1.21976e-05	0.00898961	FALSE	FALSE	FALSE	FALSE	FALSE	FALSE	FALSE	FALSE	FALSE	FALSE	FALSE	FALSE	FALSE
28393	4327350	ethAR	0.0089853	-1.498e-05	0.0089853	FALSE	FALSE	TRUE	FALSE	FALSE	FALSE	FALSE	FALSE	TRUE	FALSE	FALSE	FALSE	FALSE
2539	4407663	gid	0.00896752	1.21676e-05	0.00896752	FALSE	FALSE	FALSE	FALSE	FALSE	FALSE	FALSE	FALSE	FALSE	FALSE	FALSE	FALSE	FALSE
95838	1476294	rrs-rrl	0.00895728	-1.21537e-05	0.00895728	FALSE	FALSE	FALSE	FALSE	FALSE	FALSE	FALSE	FALSE	FALSE	FALSE	FALSE	FALSE	FALSE
6060	759939	rpoBC	0.00892899	2.42602e-05	0.00892899	FALSE	FALSE	FALSE	FALSE	FALSE	FALSE	FALSE	FALSE	FALSE	FALSE	FALSE	FALSE	FALSE
15501	4037427	clpC	0.00892814	-1.21142e-05	0.00892814	FALSE	FALSE	FALSE	FALSE	FALSE	FALSE	FALSE	FALSE	FALSE	FALSE	FALSE	FALSE	FALSE
31733	2289320	pncA	0.00890363	0.000102456	0.00890363	FALSE	FALSE	FALSE	FALSE	FALSE	FALSE	FALSE	FALSE	FALSE	FALSE	FALSE	FALSE	FALSE
19126	2154225	KatG	0.00890229	1.20791e-05	0.00890229	FALSE	FALSE	FALSE	FALSE	FALSE	FALSE	FALSE	FALSE	FALSE	FALSE	FALSE	FALSE	FALSE
49078	2155783	KatG	0.00889185	-1.20649e-05	0.00889185	FALSE	FALSE	FALSE	FALSE	FALSE	FALSE	FALSE	FALSE	FALSE	FALSE	FALSE	FALSE	FALSE
32075	2289339	pncA	0.00888473	0.000101706	0.00888473	FALSE	FALSE	FALSE	FALSE	FALSE	FALSE	FALSE	FALSE	FALSE	FALSE	FALSE	FALSE	FALSE
16793	2288764	pncA	0.00888436	-0.000142383	0.00888436	FALSE	FALSE	TRUE	FALSE	FALSE	FALSE	FALSE	FALSE	FALSE	TRUE	FALSE	FALSE	FALSE
46599	7564	gyrBA	0.00887376	-1.20404e-05	0.00887376	FALSE	FALSE	TRUE	FALSE	FALSE	FALSE	FALSE	FALSE	FALSE	FALSE	TRUE	TRUE	FALSE
10205	2288445	pncA	0.00887334	-1.20398e-05	0.00887334	FALSE	FALSE	FALSE	FALSE	FALSE	FALSE	FALSE	FALSE	FALSE	FALSE	FALSE	FALSE	FALSE
9205	4326478	ethAR	0.00887268	1.20389e-05	0.00887268	FALSE	FALSE	FALSE	FALSE	FALSE	FALSE	FALSE	FALSE	FALSE	FALSE	FALSE	FALSE	FALSE
10367	2288454	pncA	0.00887035	-1.20358e-05	0.00887035	FALSE	FALSE	FALSE	FALSE	FALSE	FALSE	FALSE	FALSE	FALSE	FALSE	FALSE	FALSE	FALSE
5203	4407766	gid	0.00886996	-1.20352e-05	0.00886996	FALSE	FALSE	FALSE	FALSE	FALSE	FALSE	FALSE	FALSE	FALSE	FALSE	FALSE	FALSE	FALSE
25721	2289070	pncA	0.00886106	5.10767e-05	0.00886106	FALSE	FALSE	TRUE	FALSE	FALSE	FALSE	FALSE	FALSE	FALSE	TRUE	FALSE	FALSE	FALSE
11629	4408024	gid	0.00885701	0.000293662	0.00885701	FALSE	FALSE	FALSE	FALSE	FALSE	FALSE	FALSE	FALSE	FALSE	FALSE	FALSE	FALSE	FALSE
15321	4037417	clpC	0.00884992	-1.2008e-05	0.00884992	FALSE	FALSE	FALSE	FALSE	FALSE	FALSE	FALSE	FALSE	FALSE	FALSE	FALSE	FALSE	FALSE
28223	2289166	pncA	0.00884368	-5.32174e-05	0.00884368	FALSE	FALSE	TRUE	FALSE	FALSE	FALSE	FALSE	FALSE	FALSE	TRUE	FALSE	FALSE	FALSE
27683	2289140	pncA	0.00882971	7.7388e-05	0.00882971	FALSE	FALSE	TRUE	FALSE	FALSE	FALSE	FALSE	FALSE	FALSE	TRUE	FALSE	FALSE	FALSE
40309	4327999	ethAR	0.00882743	-1.19775e-05	0.00882743	FALSE	FALSE	FALSE	FALSE	FALSE	FALSE	FALSE	FALSE	FALSE	FALSE	FALSE	FALSE	FALSE
28681	4327365	ethAR	0.00882407	-1.1973e-05	0.00882407	FALSE	FALSE	FALSE	FALSE	FALSE	FALSE	FALSE	FALSE	FALSE	FALSE	FALSE	FALSE	FALSE
34739	2289483	pncA	0.00882385	-9.67808e-05	0.00882385	FALSE	FALSE	FALSE	FALSE	FALSE	FALSE	FALSE	FALSE	FALSE	FALSE	FALSE	FALSE	FALSE
21401	2288931	pncA	0.00879989	8.36209e-05	0.00879989	FALSE	FALSE	TRUE	FALSE	FALSE	FALSE	FALSE	FALSE	FALSE	TRUE	FALSE	FALSE	FALSE
25775	2289073	pncA	0.00879731	-9.30554e-05	0.00879731	FALSE	FALSE	TRUE	FALSE	FALSE	FALSE	FALSE	FALSE	FALSE	TRUE	FALSE	FALSE	FALSE
17245	4408251	gid	0.00876519	-1.18931e-05	0.00876519	FALSE	FALSE	FALSE	FALSE	FALSE	FALSE	FALSE	FALSE	FALSE	FALSE	FALSE	FALSE	FALSE
7741	4407859	gid	0.00875407	-1.1878e-05	0.00875407	FALSE	FALSE	FALSE	FALSE	FALSE	FALSE	FALSE	FALSE	FALSE	FALSE	FALSE	FALSE	FALSE
29573	2289208	pncA	0.00875244	-7.37133e-05	0.00875244	FALSE	FALSE	TRUE	FALSE	FALSE	FALSE	FALSE	FALSE	FALSE	TRUE	FALSE	FALSE	FALSE
23443	4327105	ethAR	0.00875039	-1.1873e-05	0.00875039	FALSE	FALSE	FALSE	FALSE	FALSE	FALSE	FALSE	FALSE	FALSE	FALSE	FALSE	FALSE	FALSE
35351	2289515	pncA	0.00875009	0.000103224	0.00875009	FALSE	FALSE	FALSE	FALSE	FALSE	FALSE	FALSE	FALSE	FALSE	FALSE	FALSE	FALSE	FALSE
68460	1474905	rrs-rrl	0.00871969	-1.18313e-05	0.00871969	FALSE	FALSE	FALSE	FALSE	FALSE	FALSE	FALSE	FALSE	FALSE	FALSE	FALSE	FALSE	FALSE
32290	4044824	panD	0.0087147	-9.92732e-05	0.0087147	FALSE	FALSE	FALSE	FALSE	FALSE	FALSE	FALSE	FALSE	FALSE	FALSE	FALSE	FALSE	FALSE
24587	2289039	pncA	0.00870305	0.000127425	0.00870305	FALSE	FALSE	FALSE	FALSE	FALSE	FALSE	FALSE	FALSE	FALSE	FALSE	FALSE	FALSE	FALSE
16966	2154109	KatG	0.00869544	-1.17984e-05	0.00869544	FALSE	FALSE	TRUE	TRUE	FALSE	FALSE	FALSE	FALSE	FALSE	FALSE	FALSE	FALSE	FALSE
11683	4408027	gid	0.00869078	-0.000359612	0.00869078	FALSE	FALSE	FALSE	FALSE	FALSE	FALSE	FALSE	FALSE	FALSE	FALSE	FALSE	FALSE	FALSE
38494	2155212	KatG	0.00868704	-1.1787e-05	0.00868704	FALSE	FALSE	FALSE	FALSE	FALSE	FALSE	FALSE	FALSE	FALSE	FALSE	FALSE	FALSE	FALSE
14320	2153966	KatG	0.00867766	-1.17743e-05	0.00867766	FALSE	FALSE	FALSE	FALSE	FALSE	FALSE	FALSE	FALSE	FALSE	FALSE	FALSE	FALSE	FALSE
35647	4327741	ethAR	0.0086583	1.1748e-05	0.0086583	FALSE	FALSE	FALSE	FALSE	FALSE	FALSE	FALSE	FALSE	FALSE	FALSE	FALSE	FALSE	FALSE
18037	4408295	gid	0.00865299	-1.17408e-05	0.00865299	FALSE	FALSE	FALSE	FALSE	FALSE	FALSE	FALSE	FALSE	FALSE	FALSE	FALSE	FALSE	FALSE
27786	761098	rpoBC	0.00863627	1.17181e-05	0.00863627	FALSE	FALSE	TRUE	FALSE	TRUE	FALSE	FALSE	FALSE	FALSE	FALSE	FALSE	FALSE	FALSE
28547	2289181	pncA	0.00863024	9.14567e-05	0.00863024	FALSE	FALSE	FALSE	FALSE	FALSE	FALSE	FALSE	FALSE	FALSE	FALSE	FALSE	FALSE	FALSE
28653	6576	gyrBA	0.00861145	-1.16845e-05	0.00861145	FALSE	FALSE	FALSE	FALSE	FALSE	FALSE	FALSE	FALSE	FALSE	FALSE	FALSE	FALSE	FALSE
98538	1476429	rrs-rrl	0.0086054	2.17925e-05	0.0086054	FALSE	FALSE	FALSE	FALSE	FALSE	FALSE	FALSE	FALSE	FALSE	FALSE	FALSE	FALSE	FALSE
17225	2288779	pncA	0.00858085	-0.00014678	0.00858085	FALSE	FALSE	TRUE	FALSE	FALSE	FALSE	FALSE	FALSE	FALSE	TRUE	FALSE	FALSE	FALSE
34973	2289496	pncA	0.00856945	-9.61169e-05	0.00856945	FALSE	FALSE	FALSE	FALSE	FALSE	FALSE	FALSE	FALSE	FALSE	FALSE	FALSE	FALSE	FALSE
7008	1471861	rrs-rrl	0.00856399	-1.91233e-05	0.00856399	FALSE	FALSE	FALSE	FALSE	FALSE	FALSE	FALSE	FALSE	FALSE	FALSE	FALSE	FALSE	FALSE
9613	4407923	gid	0.00855404	-0.000290207	0.00855404	FALSE	FALSE	FALSE	FALSE	FALSE	FALSE	FALSE	FALSE	FALSE	FALSE	FALSE	FALSE	FALSE
12799	4408075	gid	0.00855332	-1.16056e-05	0.00855332	FALSE	FALSE	FALSE	FALSE	FALSE	FALSE	FALSE	FALSE	FALSE	FALSE	FALSE	FALSE	FALSE
109866	765570	rpoBC	0.0085452	-1.15946e-05	0.0085452	FALSE	FALSE	FALSE	FALSE	FALSE	FALSE	FALSE	FALSE	FALSE	FALSE	FALSE	FALSE	FALSE
16759	4408224	gid	0.00854456	-1.15937e-05	0.00854456	FALSE	FALSE	FALSE	FALSE	FALSE	FALSE	FALSE	FALSE	FALSE	FALSE	FALSE	FALSE	FALSE
48864	762211	rpoBC	0.00853804	-1.15849e-05	0.00853804	FALSE	FALSE	FALSE	FALSE	FALSE	FALSE	FALSE	FALSE	FALSE	FALSE	FALSE	FALSE	FALSE
9937	4407941	gid	0.00852999	-0.000390954	0.00852999	FALSE	FALSE	FALSE	FALSE	FALSE	FALSE	FALSE	FALSE	FALSE	FALSE	FALSE	FALSE	FALSE
6919	4326358	ethAR	0.00852995	-2.31464e-05	0.00852995	FALSE	FALSE	FALSE	FALSE	FALSE	FALSE	FALSE	FALSE	FALSE	FALSE	FALSE	FALSE	FALSE
15859	4408174	gid	0.00852581	-1.15683e-05	0.00852581	FALSE	FALSE	FALSE	FALSE	FALSE	FALSE	FALSE	FALSE	FALSE	FALSE	FALSE	FALSE	FALSE
34019	2289444	pncA	0.00850678	9.89118e-05	0.00850678	FALSE	FALSE	FALSE	FALSE	FALSE	FALSE	FALSE	FALSE	FALSE	FALSE	FALSE	FALSE	FALSE
9433	4407913	gid	0.00850501	-1.154e-05	0.00850501	FALSE	FALSE	FALSE	FALSE	FALSE	FALSE	FALSE	FALSE	FALSE	FALSE	FALSE	FALSE	FALSE
18388	2154185	KatG	0.00850127	-1.1535e-05	0.00850127	FALSE	FALSE	FALSE	FALSE	FALSE	FALSE	FALSE	FALSE	FALSE	FALSE	FALSE	FALSE	FALSE
14201	2288660	pncA	0.00849487	-4.9055e-05	0.00849487	FALSE	FALSE	FALSE	FALSE	FALSE	FALSE	FALSE	FALSE	FALSE	FALSE	FALSE	FALSE	FALSE
16795	4408226	gid	0.00849159	-1.15218e-05	0.00849159	FALSE	FALSE	FALSE	FALSE	FALSE	FALSE	FALSE	FALSE	FALSE	FALSE	FALSE	FALSE	FALSE
20764	2154314	KatG	0.00848552	1.15136e-05	0.00848552	FALSE	FALSE	FALSE	FALSE	FALSE	FALSE	FALSE	FALSE	FALSE	FALSE	FALSE	FALSE	FALSE
32201	2289345	pncA	0.00847643	8.74751e-05	0.00847643	FALSE	FALSE	FALSE	FALSE	FALSE	FALSE	FALSE	FALSE	FALSE	FALSE	FALSE	FALSE	FALSE
41872	4241974	embCAB	0.00846996	-1.14925e-05	0.00846996	FALSE	FALSE	FALSE	FALSE	FALSE	FALSE	FALSE	FALSE	FALSE	FALSE	FALSE	FALSE	FALSE
11365	4326562	ethAR	0.00846702	1.14885e-05	0.00846702	FALSE	FALSE	FALSE	FALSE	FALSE	FALSE	FALSE	FALSE	FALSE	FALSE	FALSE	FALSE	FALSE
34919	2289493	pncA	0.00844752	9.89756e-05	0.00844752	FALSE	FALSE	FALSE	FALSE	FALSE	FALSE	FALSE	FALSE	FALSE	FALSE	FALSE	FALSE	FALSE
30985	4327483	ethAR	0.00844302	-1.14559e-05	0.00844302	FALSE	FALSE	FALSE	FALSE	FALSE	FALSE	FALSE	FALSE	FALSE	FALSE	FALSE	FALSE	FALSE
10261	4407956	gid	0.00841599	-0.000409751	0.00841599	FALSE	FALSE	FALSE	FALSE	FALSE	FALSE	FALSE	FALSE	FALSE	FALSE	FALSE	FALSE	FALSE
17407	4408260	gid	0.00841252	-1.14145e-05	0.00841252	FALSE	FALSE	FALSE	FALSE	FALSE	FALSE	FALSE	FALSE	FALSE	FALSE	FALSE	FALSE	FALSE
28259	2289168	pncA	0.00840602	-6.91768e-05	0.00840602	FALSE	FALSE	FALSE	FALSE	FALSE	FALSE	FALSE	FALSE	FALSE	FALSE	FALSE	FALSE	FALSE
23371	4327101	ethAR	0.00837946	-1.06085e-05	0.00837946	FALSE	FALSE	FALSE	FALSE	FALSE	FALSE	FALSE	FALSE	FALSE	FALSE	FALSE	FALSE	FALSE
17164	2154120	KatG	0.00837489	1.13635e-05	0.00837489	FALSE	FALSE	FALSE	FALSE	FALSE	FALSE	FALSE	FALSE	FALSE	FALSE	FALSE	FALSE	FALSE
18161	2288808	pncA	0.00836668	0.000117576	0.00836668	FALSE	FALSE	FALSE	FALSE	FALSE	FALSE	FALSE	FALSE	FALSE	FALSE	FALSE	FALSE	FALSE
20976	1472530	rrs-rrl	0.00835623	1.13382e-05	0.00835623	FALSE	FALSE	FALSE	FALSE	FALSE	FALSE	FALSE	FALSE	FALSE	FALSE	FALSE	FALSE	FALSE
28493	2289179	pncA	0.00835592	-8.07433e-05	0.00835592	FALSE	FALSE	TRUE	FALSE	FALSE	FALSE	FALSE	FALSE	FALSE	TRUE	FALSE	FALSE	FALSE
37805	4269031	aftB-ubiA	0.00834631	-1.9831e-05	0.00834631	FALSE	FALSE	FALSE	FALSE	FALSE	FALSE	FALSE	FALSE	FALSE	FALSE	FALSE	FALSE	FALSE
12707	2288580	pncA	0.00833253	-3.89591e-05	0.00833253	FALSE	FALSE	FALSE	FALSE	FALSE	FALSE	FALSE	FALSE	FALSE	FALSE	FALSE	FALSE	FALSE
2017	4407637	gid	0.00831485	-1.1282e-05	0.00831485	FALSE	FALSE	FALSE	FALSE	FALSE	FALSE	FALSE	FALSE	FALSE	FALSE	FALSE	FALSE	FALSE
11937	4037241	clpC	0.00831413	-1.1281e-05	0.00831413	FALSE	FALSE	FALSE	FALSE	FALSE	FALSE	FALSE	FALSE	FALSE	FALSE	FALSE	FALSE	FALSE
1693	4407620	gid	0.0082964	1.88888e-05	0.0082964	FALSE	FALSE	FALSE	FALSE	FALSE	FALSE	FALSE	FALSE	FALSE	FALSE	FALSE	FALSE	FALSE
15220	2154016	KatG	0.00829594	-1.12564e-05	0.00829594	FALSE	FALSE	FALSE	FALSE	FALSE	FALSE	FALSE	FALSE	FALSE	FALSE	FALSE	FALSE	FALSE
18274	4240671	embCAB	0.00827684	-2.0951e-05	0.00827684	FALSE	TRUE	FALSE	FALSE	FALSE	FALSE	FALSE	FALSE	FALSE	FALSE	FALSE	FALSE	FALSE
37933	4327868	ethAR	0.00826262	1.12112e-05	0.00826262	FALSE	FALSE	FALSE	FALSE	FALSE	FALSE	FALSE	FALSE	FALSE	FALSE	FALSE	FALSE	FALSE
28907	2289199	pncA	0.00826171	5.40333e-05	0.00826171	FALSE	FALSE	TRUE	FALSE	FALSE	FALSE	FALSE	FALSE	FALSE	TRUE	FALSE	FALSE	FALSE
36233	2289564	pncA	0.00825952	8.83552e-05	0.00825952	FALSE	FALSE	FALSE	FALSE	FALSE	FALSE	FALSE	FALSE	FALSE	FALSE	FALSE	FALSE	FALSE
16055	2288738	pncA	0.00824298	-0.000104896	0.00824298	FALSE	FALSE	FALSE	FALSE	FALSE	FALSE	FALSE	FALSE	FALSE	FALSE	FALSE	FALSE	FALSE
29293	4327391	ethAR	0.00824124	1.11821e-05	0.00824124	FALSE	FALSE	FALSE	FALSE	FALSE	FALSE	FALSE	FALSE	FALSE	FALSE	FALSE	FALSE	FALSE
34811	2289487	pncA	0.00821577	9.31424e-05	0.00821577	FALSE	FALSE	FALSE	FALSE	FALSE	FALSE	FALSE	FALSE	FALSE	FALSE	FALSE	FALSE	FALSE
42683	4269298	aftB-ubiA	0.00821286	-1.16664e-05	0.00821286	FALSE	FALSE	FALSE	FALSE	FALSE	FALSE	FALSE	FALSE	FALSE	FALSE	FALSE	FALSE	FALSE
11419	4326565	ethAR	0.00820421	1.11319e-05	0.00820421	FALSE	FALSE	FALSE	FALSE	FALSE	FALSE	FALSE	FALSE	FALSE	FALSE	FALSE	FALSE	FALSE
25559	2289061	pncA	0.00820372	-9.02956e-05	0.00820372	FALSE	FALSE	FALSE	FALSE	FALSE	FALSE	FALSE	FALSE	FALSE	FALSE	FALSE	FALSE	FALSE
42631	4328128	ethAR	0.00818786	-1.11097e-05	0.00818786	FALSE	FALSE	FALSE	FALSE	FALSE	FALSE	FALSE	FALSE	FALSE	FALSE	FALSE	FALSE	FALSE
19162	2154227	KatG	0.00817859	1.10971e-05	0.00817859	FALSE	FALSE	FALSE	FALSE	FALSE	FALSE	FALSE	FALSE	FALSE	FALSE	FALSE	FALSE	FALSE
17243	2288780	pncA	0.00817121	-0.000120326	0.00817121	FALSE	FALSE	FALSE	FALSE	FALSE	FALSE	FALSE	FALSE	FALSE	FALSE	FALSE	FALSE	FALSE
9485	2288405	pncA	0.00816602	-1.84647e-05	0.00816602	FALSE	FALSE	FALSE	FALSE	FALSE	FALSE	FALSE	FALSE	FALSE	FALSE	FALSE	FALSE	FALSE
35575	4327737	ethAR	0.00815685	1.10676e-05	0.00815685	FALSE	FALSE	FALSE	FALSE	FALSE	FALSE	FALSE	FALSE	FALSE	FALSE	FALSE	FALSE	FALSE
32237	2289347	pncA	0.00814729	-9.27444e-05	0.00814729	FALSE	FALSE	FALSE	FALSE	FALSE	FALSE	FALSE	FALSE	FALSE	FALSE	FALSE	FALSE	FALSE
25973	2289081	pncA	0.00814331	-7.72646e-05	0.00814331	FALSE	FALSE	TRUE	FALSE	FALSE	FALSE	FALSE	FALSE	FALSE	TRUE	FALSE	FALSE	FALSE
2035	4407638	gid	0.00813005	1.10313e-05	0.00813005	FALSE	FALSE	FALSE	FALSE	FALSE	FALSE	FALSE	FALSE	FALSE	FALSE	FALSE	FALSE	FALSE
11923	4326592	ethAR	0.00812688	1.52877e-05	0.00812688	FALSE	FALSE	TRUE	FALSE	FALSE	FALSE	FALSE	FALSE	TRUE	FALSE	FALSE	FALSE	FALSE
26369	2289099	pncA	0.00811979	0.00015725	0.00811979	FALSE	FALSE	TRUE	FALSE	FALSE	FALSE	FALSE	FALSE	FALSE	TRUE	FALSE	FALSE	FALSE
98508	764942	rpoBC	0.00811919	3.21995e-05	0.00811919	FALSE	FALSE	FALSE	FALSE	FALSE	FALSE	FALSE	FALSE	FALSE	FALSE	FALSE	FALSE	FALSE
17254	2154125	KatG	0.00811392	-1.10094e-05	0.00811392	FALSE	FALSE	FALSE	FALSE	FALSE	FALSE	FALSE	FALSE	FALSE	FALSE	FALSE	FALSE	FALSE
10857	4037191	clpC	0.00811371	1.6806e-05	0.00811371	FALSE	FALSE	FALSE	FALSE	FALSE	FALSE	FALSE	FALSE	FALSE	FALSE	FALSE	FALSE	FALSE
32057	2289338	pncA	0.00810191	9.31578e-05	0.00810191	FALSE	FALSE	FALSE	FALSE	FALSE	FALSE	FALSE	FALSE	FALSE	FALSE	FALSE	FALSE	FALSE
14878	2153997	KatG	0.00808833	1.09747e-05	0.00808833	FALSE	FALSE	FALSE	FALSE	FALSE	FALSE	FALSE	FALSE	FALSE	FALSE	FALSE	FALSE	FALSE
27863	2289150	pncA	0.00807962	4.94054e-05	0.00807962	FALSE	FALSE	TRUE	FALSE	FALSE	FALSE	FALSE	FALSE	FALSE	TRUE	FALSE	FALSE	FALSE
10981	4407993	gid	0.00807886	0.000121388	0.00807886	FALSE	FALSE	FALSE	FALSE	FALSE	FALSE	FALSE	FALSE	FALSE	FALSE	FALSE	FALSE	FALSE
17830	2154157	KatG	0.0080735	-1.09546e-05	0.0080735	FALSE	FALSE	TRUE	TRUE	FALSE	FALSE	FALSE	FALSE	FALSE	FALSE	FALSE	FALSE	FALSE
26099	2289088	pncA	0.0080517	-9.9861e-05	0.0080517	FALSE	FALSE	FALSE	FALSE	FALSE	FALSE	FALSE	FALSE	FALSE	FALSE	FALSE	FALSE	FALSE
7417	4407843	gid	0.00803751	1.09057e-05	0.00803751	FALSE	FALSE	TRUE	FALSE	FALSE	FALSE	TRUE	FALSE	FALSE	FALSE	FALSE	FALSE	FALSE
30778	4044740	panD	0.00803663	-2.13664e-05	0.00803663	FALSE	FALSE	FALSE	FALSE	FALSE	FALSE	FALSE	FALSE	FALSE	FALSE	FALSE	FALSE	FALSE
17470	2154137	KatG	0.00802625	-1.08904e-05	0.00802625	FALSE	FALSE	FALSE	FALSE	FALSE	FALSE	FALSE	FALSE	FALSE	FALSE	FALSE	FALSE	FALSE
45825	7521	gyrBA	0.00801686	-1.08777e-05	0.00801686	FALSE	FALSE	FALSE	FALSE	FALSE	FALSE	FALSE	FALSE	FALSE	FALSE	FALSE	FALSE	FALSE
14003	2288649	pncA	0.00801491	-4.90968e-05	0.00801491	FALSE	FALSE	FALSE	FALSE	FALSE	FALSE	FALSE	FALSE	FALSE	FALSE	FALSE	FALSE	FALSE
12599	2288574	pncA	0.00801449	3.86926e-05	0.00801449	FALSE	FALSE	FALSE	FALSE	FALSE	FALSE	FALSE	FALSE	FALSE	FALSE	FALSE	FALSE	FALSE
27907	4327324	ethAR	0.00801302	-3.1244e-05	0.00801302	FALSE	FALSE	FALSE	FALSE	FALSE	FALSE	FALSE	FALSE	FALSE	FALSE	FALSE	FALSE	FALSE
9773	2288421	pncA	0.00801168	-1.08707e-05	0.00801168	FALSE	FALSE	FALSE	FALSE	FALSE	FALSE	FALSE	FALSE	FALSE	FALSE	FALSE	FALSE	FALSE
10927	4407990	gid	0.00800411	0.000247988	0.00800411	FALSE	FALSE	FALSE	FALSE	FALSE	FALSE	FALSE	FALSE	FALSE	FALSE	FALSE	FALSE	FALSE
5662	2153550	KatG	0.00798023	-1.0828e-05	0.00798023	FALSE	FALSE	FALSE	FALSE	FALSE	FALSE	FALSE	FALSE	FALSE	FALSE	FALSE	FALSE	FALSE
9575	2288410	pncA	0.00797472	1.08205e-05	0.00797472	FALSE	FALSE	FALSE	FALSE	FALSE	FALSE	FALSE	FALSE	FALSE	FALSE	FALSE	FALSE	FALSE
14842	2153995	KatG	0.00796685	-1.08098e-05	0.00796685	FALSE	FALSE	FALSE	FALSE	FALSE	FALSE	FALSE	FALSE	FALSE	FALSE	FALSE	FALSE	FALSE
21185	2288920	pncA	0.00794135	-9.51381e-05	0.00794135	FALSE	FALSE	TRUE	FALSE	FALSE	FALSE	FALSE	FALSE	FALSE	TRUE	FALSE	FALSE	FALSE
50801	4269743	aftB-ubiA	0.00793715	-2.0684e-05	0.00793715	FALSE	FALSE	FALSE	FALSE	FALSE	FALSE	FALSE	FALSE	FALSE	FALSE	FALSE	FALSE	FALSE
11437	4326566	ethAR	0.007923	-1.07503e-05	0.007923	FALSE	FALSE	FALSE	FALSE	FALSE	FALSE	FALSE	FALSE	FALSE	FALSE	FALSE	FALSE	FALSE
18460	2154189	KatG	0.00789536	-1.07128e-05	0.00789536	FALSE	FALSE	FALSE	FALSE	FALSE	FALSE	FALSE	FALSE	FALSE	FALSE	FALSE	FALSE	FALSE
29807	2289221	pncA	0.00787268	-9.99052e-05	0.00787268	FALSE	FALSE	TRUE	FALSE	FALSE	FALSE	FALSE	FALSE	FALSE	TRUE	FALSE	FALSE	FALSE
19781	2288853	pncA	0.00784712	4.81933e-05	0.00784712	FALSE	FALSE	TRUE	FALSE	FALSE	FALSE	FALSE	FALSE	FALSE	TRUE	FALSE	FALSE	FALSE
16642	2154095	KatG	0.00784699	-1.06472e-05	0.00784699	FALSE	FALSE	FALSE	FALSE	FALSE	FALSE	FALSE	FALSE	FALSE	FALSE	FALSE	FALSE	FALSE
27025	4327276	ethAR	0.0078345	1.06303e-05	0.0078345	FALSE	FALSE	FALSE	FALSE	FALSE	FALSE	FALSE	FALSE	FALSE	FALSE	FALSE	FALSE	FALSE
15670	2154041	KatG	0.00782479	1.06171e-05	0.00782479	FALSE	FALSE	FALSE	FALSE	FALSE	FALSE	FALSE	FALSE	FALSE	FALSE	FALSE	FALSE	FALSE
7777	4407861	gid	0.00779261	1.05734e-05	0.00779261	FALSE	FALSE	FALSE	FALSE	FALSE	FALSE	FALSE	FALSE	FALSE	FALSE	FALSE	FALSE	FALSE
10036	2153742	KatG	0.00779124	-0.001375	0.00779124	FALSE	FALSE	FALSE	FALSE	FALSE	FALSE	FALSE	FALSE	FALSE	FALSE	FALSE	FALSE	FALSE
16775	2288763	pncA	0.00779059	-1.66116e-05	0.00779059	FALSE	FALSE	FALSE	FALSE	FALSE	FALSE	FALSE	FALSE	FALSE	FALSE	FALSE	FALSE	FALSE
32298	1473050	rrs-rrl	0.00778384	1.05615e-05	0.00778384	FALSE	FALSE	FALSE	FALSE	FALSE	FALSE	FALSE	FALSE	FALSE	FALSE	FALSE	FALSE	FALSE
3933	1917972	tlyA	0.00776014	0.000247594	0.00776014	FALSE	FALSE	FALSE	FALSE	FALSE	FALSE	FALSE	FALSE	FALSE	FALSE	FALSE	FALSE	FALSE
41839	4328084	ethAR	0.00775395	-1.0521e-05	0.00775395	FALSE	FALSE	FALSE	FALSE	FALSE	FALSE	FALSE	FALSE	FALSE	FALSE	FALSE	FALSE	FALSE
13085	2288601	pncA	0.00775104	-4.82243e-05	0.00775104	FALSE	FALSE	FALSE	FALSE	FALSE	FALSE	FALSE	FALSE	FALSE	FALSE	FALSE	FALSE	FALSE
19288	2154234	KatG	0.00774771	-1.05125e-05	0.00774771	FALSE	FALSE	FALSE	FALSE	FALSE	FALSE	FALSE	FALSE	FALSE	FALSE	FALSE	FALSE	FALSE
19367	2288846	pncA	0.00774555	-0.000101925	0.00774555	FALSE	FALSE	FALSE	FALSE	FALSE	FALSE	FALSE	FALSE	FALSE	FALSE	FALSE	FALSE	FALSE
27894	761104	rpoBC	0.00773411	9.80932e-06	0.00773411	FALSE	FALSE	TRUE	FALSE	TRUE	FALSE	FALSE	FALSE	FALSE	FALSE	FALSE	FALSE	FALSE
11177	2288498	pncA	0.00772742	-1.0485e-05	0.00772742	FALSE	FALSE	FALSE	FALSE	FALSE	FALSE	FALSE	FALSE	FALSE	FALSE	FALSE	FALSE	FALSE
9935	2288430	pncA	0.0077242	1.04806e-05	0.0077242	FALSE	FALSE	FALSE	FALSE	FALSE	FALSE	FALSE	FALSE	FALSE	FALSE	FALSE	FALSE	FALSE
28385	2289174	pncA	0.00771827	-7.58807e-05	0.00771827	FALSE	FALSE	FALSE	FALSE	FALSE	FALSE	FALSE	FALSE	FALSE	FALSE	FALSE	FALSE	FALSE
13427	2288617	pncA	0.00771623	4.79203e-05	0.00771623	FALSE	FALSE	FALSE	FALSE	FALSE	FALSE	FALSE	FALSE	FALSE	FALSE	FALSE	FALSE	FALSE
31463	2289308	pncA	0.00768961	9.06914e-05	0.00768961	FALSE	FALSE	FALSE	FALSE	FALSE	FALSE	FALSE	FALSE	FALSE	FALSE	FALSE	FALSE	FALSE
22029	6208	gyrBA	0.00768073	-6.48971e-05	0.00768073	FALSE	FALSE	FALSE	FALSE	FALSE	FALSE	FALSE	FALSE	FALSE	FALSE	FALSE	FALSE	FALSE
34055	2289446	pncA	0.00767756	8.86725e-05	0.00767756	FALSE	FALSE	FALSE	FALSE	FALSE	FALSE	FALSE	FALSE	FALSE	FALSE	FALSE	FALSE	FALSE
28331	2289171	pncA	0.00767354	5.62971e-05	0.00767354	FALSE	FALSE	TRUE	FALSE	FALSE	FALSE	FALSE	FALSE	FALSE	TRUE	FALSE	FALSE	FALSE
10821	4037189	clpC	0.00767025	1.53198e-05	0.00767025	FALSE	FALSE	FALSE	FALSE	FALSE	FALSE	FALSE	FALSE	FALSE	FALSE	FALSE	FALSE	FALSE
21246	1472545	rrs-rrl	0.00764925	1.03789e-05	0.00764925	FALSE	FALSE	FALSE	FALSE	FALSE	FALSE	FALSE	FALSE	FALSE	FALSE	FALSE	FALSE	FALSE
93504	764666	rpoBC	0.0076437	-6.06806e-05	0.0076437	FALSE	FALSE	FALSE	FALSE	FALSE	FALSE	FALSE	FALSE	FALSE	FALSE	FALSE	FALSE	FALSE
18073	4408297	gid	0.00763916	-1.03652e-05	0.00763916	FALSE	FALSE	FALSE	FALSE	FALSE	FALSE	FALSE	FALSE	FALSE	FALSE	FALSE	FALSE	FALSE
11773	4408032	gid	0.00763849	-0.000345141	0.00763849	FALSE	FALSE	FALSE	FALSE	FALSE	FALSE	FALSE	FALSE	FALSE	FALSE	FALSE	FALSE	FALSE
98212	4245025	embCAB	0.00762002	-1.89587e-05	0.00762002	FALSE	FALSE	FALSE	FALSE	FALSE	FALSE	FALSE	FALSE	FALSE	FALSE	FALSE	FALSE	FALSE
5347	4407774	gid	0.00761525	-1.03328e-05	0.00761525	FALSE	FALSE	FALSE	FALSE	FALSE	FALSE	FALSE	FALSE	FALSE	FALSE	FALSE	FALSE	FALSE
42397	4328115	ethAR	0.00761196	1.03283e-05	0.00761196	FALSE	FALSE	FALSE	FALSE	FALSE	FALSE	FALSE	FALSE	FALSE	FALSE	FALSE	FALSE	FALSE
2143	4407643	gid	0.00760967	-1.03252e-05	0.00760967	FALSE	FALSE	FALSE	FALSE	FALSE	FALSE	FALSE	FALSE	FALSE	FALSE	FALSE	FALSE	FALSE
18082	2154168	KatG	0.00760628	-1.03206e-05	0.00760628	FALSE	FALSE	FALSE	FALSE	FALSE	FALSE	FALSE	FALSE	FALSE	FALSE	FALSE	FALSE	FALSE
13627	4408107	gid	0.00760126	-1.31192e-05	0.00760126	FALSE	FALSE	TRUE	FALSE	FALSE	FALSE	TRUE	FALSE	FALSE	FALSE	FALSE	FALSE	FALSE
4879	4407750	gid	0.00759471	-1.03049e-05	0.00759471	FALSE	FALSE	FALSE	FALSE	FALSE	FALSE	FALSE	FALSE	FALSE	FALSE	FALSE	FALSE	FALSE
41875	4328086	ethAR	0.00759446	-1.03046e-05	0.00759446	FALSE	FALSE	FALSE	FALSE	FALSE	FALSE	FALSE	FALSE	FALSE	FALSE	FALSE	FALSE	FALSE
15931	4408178	gid	0.00758663	-1.02939e-05	0.00758663	FALSE	FALSE	FALSE	FALSE	FALSE	FALSE	FALSE	FALSE	FALSE	FALSE	FALSE	FALSE	FALSE
23446	2154459	KatG	0.00757565	-3.84067e-05	0.00757565	FALSE	FALSE	FALSE	FALSE	FALSE	FALSE	FALSE	FALSE	FALSE	FALSE	FALSE	FALSE	FALSE
10837	4407985	gid	0.00754918	0.000143906	0.00754918	FALSE	FALSE	TRUE	FALSE	FALSE	FALSE	TRUE	FALSE	FALSE	FALSE	FALSE	FALSE	FALSE
126138	766467	rpoBC	0.00754755	-2.04818e-05	0.00754755	FALSE	FALSE	FALSE	FALSE	FALSE	FALSE	FALSE	FALSE	FALSE	FALSE	FALSE	FALSE	FALSE
15447	4037424	clpC	0.00754442	-1.02367e-05	0.00754442	FALSE	FALSE	FALSE	FALSE	FALSE	FALSE	FALSE	FALSE	FALSE	FALSE	FALSE	FALSE	FALSE
16799	4267873	aftB-ubiA	0.00751801	-6.21701e-05	0.00751801	FALSE	FALSE	FALSE	FALSE	FALSE	FALSE	FALSE	FALSE	FALSE	FALSE	FALSE	FALSE	FALSE
16570	2154091	KatG	0.00750729	-1.01863e-05	0.00750729	FALSE	FALSE	FALSE	FALSE	FALSE	FALSE	FALSE	FALSE	FALSE	FALSE	FALSE	FALSE	FALSE
31715	2289319	pncA	0.00750192	8.79403e-05	0.00750192	FALSE	FALSE	FALSE	FALSE	FALSE	FALSE	FALSE	FALSE	FALSE	FALSE	FALSE	FALSE	FALSE
116202	765920	rpoBC	0.00749981	-1.01761e-05	0.00749981	FALSE	FALSE	FALSE	FALSE	FALSE	FALSE	FALSE	FALSE	FALSE	FALSE	FALSE	FALSE	FALSE
108840	765513	rpoBC	0.00749808	-1.01738e-05	0.00749808	FALSE	FALSE	FALSE	FALSE	FALSE	FALSE	FALSE	FALSE	FALSE	FALSE	FALSE	FALSE	FALSE
6859	4407812	gid	0.00748953	-1.01622e-05	0.00748953	FALSE	FALSE	TRUE	FALSE	FALSE	FALSE	TRUE	FALSE	FALSE	FALSE	FALSE	FALSE	FALSE
10259	2288448	pncA	0.00748419	-1.01549e-05	0.00748419	FALSE	FALSE	FALSE	FALSE	FALSE	FALSE	FALSE	FALSE	FALSE	FALSE	FALSE	FALSE	FALSE
9259	4326481	ethAR	0.00747529	1.01429e-05	0.00747529	FALSE	FALSE	FALSE	FALSE	FALSE	FALSE	FALSE	FALSE	FALSE	FALSE	FALSE	FALSE	FALSE
9451	4407914	gid	0.00747184	-1.01382e-05	0.00747184	FALSE	FALSE	TRUE	FALSE	FALSE	FALSE	TRUE	FALSE	FALSE	FALSE	FALSE	FALSE	FALSE
27997	4327329	ethAR	0.0074561	1.01168e-05	0.0074561	FALSE	FALSE	FALSE	FALSE	FALSE	FALSE	FALSE	FALSE	FALSE	FALSE	FALSE	FALSE	FALSE
36809	2289596	pncA	0.0074561	1.96867e-05	0.0074561	FALSE	FALSE	FALSE	FALSE	FALSE	FALSE	FALSE	FALSE	FALSE	FALSE	FALSE	FALSE	FALSE
15400	2154026	KatG	0.00745455	1.01147e-05	0.00745455	FALSE	FALSE	FALSE	FALSE	FALSE	FALSE	FALSE	FALSE	FALSE	FALSE	FALSE	FALSE	FALSE
29455	4327400	ethAR	0.00745362	1.01135e-05	0.00745362	FALSE	FALSE	FALSE	FALSE	FALSE	FALSE	FALSE	FALSE	FALSE	FALSE	FALSE	FALSE	FALSE
15519	4037428	clpC	0.00744918	-1.01074e-05	0.00744918	FALSE	FALSE	FALSE	FALSE	FALSE	FALSE	FALSE	FALSE	FALSE	FALSE	FALSE	FALSE	FALSE
15303	4037416	clpC	0.00743815	-1.00925e-05	0.00743815	FALSE	FALSE	FALSE	FALSE	FALSE	FALSE	FALSE	FALSE	FALSE	FALSE	FALSE	FALSE	FALSE
19486	2154245	KatG	0.0074368	-1.00906e-05	0.0074368	FALSE	FALSE	FALSE	FALSE	FALSE	FALSE	FALSE	FALSE	FALSE	FALSE	FALSE	FALSE	FALSE
28367	2289173	pncA	0.00743537	-6.61609e-05	0.00743537	FALSE	FALSE	FALSE	FALSE	FALSE	FALSE	FALSE	FALSE	FALSE	FALSE	FALSE	FALSE	FALSE
34325	2289461	pncA	0.00743271	8.45469e-05	0.00743271	FALSE	FALSE	FALSE	FALSE	FALSE	FALSE	FALSE	FALSE	FALSE	FALSE	FALSE	FALSE	FALSE
36395	2289573	pncA	0.00742824	1.97123e-05	0.00742824	FALSE	FALSE	FALSE	FALSE	FALSE	FALSE	FALSE	FALSE	FALSE	FALSE	FALSE	FALSE	FALSE
29987	2289231	pncA	0.00742023	7.25295e-05	0.00742023	FALSE	FALSE	TRUE	FALSE	FALSE	FALSE	FALSE	FALSE	FALSE	TRUE	FALSE	FALSE	FALSE
13237	4326652	ethAR	0.00741812	-1.00653e-05	0.00741812	FALSE	FALSE	FALSE	FALSE	FALSE	FALSE	FALSE	FALSE	FALSE	FALSE	FALSE	FALSE	FALSE
18539	2288818	pncA	0.0074028	-4.51551e-05	0.0074028	FALSE	FALSE	TRUE	FALSE	FALSE	FALSE	FALSE	FALSE	FALSE	TRUE	FALSE	FALSE	FALSE
33749	2289429	pncA	0.00739202	8.41282e-05	0.00739202	FALSE	FALSE	FALSE	FALSE	FALSE	FALSE	FALSE	FALSE	FALSE	FALSE	FALSE	FALSE	FALSE
108066	765470	rpoBC	0.00738202	-1.00163e-05	0.00738202	FALSE	FALSE	FALSE	FALSE	FALSE	FALSE	FALSE	FALSE	FALSE	FALSE	FALSE	FALSE	FALSE
97062	1476353	rrs-rrl	0.00736295	9.99043e-06	0.00736295	FALSE	FALSE	FALSE	FALSE	FALSE	FALSE	FALSE	FALSE	FALSE	FALSE	FALSE	FALSE	FALSE
18244	2154177	KatG	0.00736235	-9.98962e-06	0.00736235	FALSE	FALSE	FALSE	FALSE	FALSE	FALSE	FALSE	FALSE	FALSE	FALSE	FALSE	FALSE	FALSE
67371	8715	gyrBA	0.00735317	-7.55769e-06	0.00735317	FALSE	FALSE	FALSE	FALSE	FALSE	FALSE	FALSE	FALSE	FALSE	FALSE	FALSE	FALSE	FALSE
9719	2288418	pncA	0.00733213	-9.94862e-06	0.00733213	FALSE	FALSE	FALSE	FALSE	FALSE	FALSE	FALSE	FALSE	FALSE	FALSE	FALSE	FALSE	FALSE
98184	764924	rpoBC	0.00732654	-1.65522e-05	0.00732654	FALSE	FALSE	FALSE	FALSE	FALSE	FALSE	FALSE	FALSE	FALSE	FALSE	FALSE	FALSE	FALSE
15659	2288726	pncA	0.00731272	-0.000114899	0.00731272	FALSE	FALSE	TRUE	FALSE	FALSE	FALSE	FALSE	FALSE	FALSE	TRUE	FALSE	FALSE	FALSE
14597	2288682	pncA	0.0073036	-4.65906e-05	0.0073036	FALSE	FALSE	TRUE	FALSE	FALSE	FALSE	FALSE	FALSE	FALSE	TRUE	FALSE	FALSE	FALSE
35279	2289511	pncA	0.00729434	8.40117e-05	0.00729434	FALSE	FALSE	FALSE	FALSE	FALSE	FALSE	FALSE	FALSE	FALSE	FALSE	FALSE	FALSE	FALSE
4584	759857	rpoBC	0.0072936	-9.89634e-06	0.0072936	FALSE	FALSE	FALSE	FALSE	FALSE	FALSE	FALSE	FALSE	FALSE	FALSE	FALSE	FALSE	FALSE
10090	2153745	KatG	0.00729317	-0.000420507	0.00729317	FALSE	FALSE	FALSE	FALSE	FALSE	FALSE	FALSE	FALSE	FALSE	FALSE	FALSE	FALSE	FALSE
11053	4407997	gid	0.00728873	0.000309138	0.00728873	FALSE	FALSE	TRUE	FALSE	FALSE	FALSE	TRUE	FALSE	FALSE	FALSE	FALSE	FALSE	FALSE
28776	761147	rpoBC	0.00728478	9.88437e-06	0.00728478	FALSE	FALSE	FALSE	FALSE	FALSE	FALSE	FALSE	FALSE	FALSE	FALSE	FALSE	FALSE	FALSE
7021	4407821	gid	0.00728249	-9.88127e-06	0.00728249	FALSE	FALSE	FALSE	FALSE	FALSE	FALSE	FALSE	FALSE	FALSE	FALSE	FALSE	FALSE	FALSE
24605	2289040	pncA	0.00726379	0.000103212	0.00726379	FALSE	FALSE	TRUE	FALSE	FALSE	FALSE	FALSE	FALSE	FALSE	TRUE	FALSE	FALSE	FALSE
21563	2288939	pncA	0.00724865	8.25606e-05	0.00724865	FALSE	FALSE	FALSE	FALSE	FALSE	FALSE	FALSE	FALSE	FALSE	FALSE	FALSE	FALSE	FALSE
14536	2153978	KatG	0.00724804	9.83452e-06	0.00724804	FALSE	FALSE	FALSE	FALSE	FALSE	FALSE	FALSE	FALSE	FALSE	FALSE	FALSE	FALSE	FALSE
16633	4408217	gid	0.00724328	-9.82806e-06	0.00724328	FALSE	FALSE	FALSE	FALSE	FALSE	FALSE	FALSE	FALSE	FALSE	FALSE	FALSE	FALSE	FALSE
39178	2155250	KatG	0.00724322	-9.82798e-06	0.00724322	FALSE	FALSE	FALSE	FALSE	FALSE	FALSE	FALSE	FALSE	FALSE	FALSE	FALSE	FALSE	FALSE
10495	4407968	gid	0.00724266	-0.000367384	0.00724266	FALSE	FALSE	FALSE	FALSE	FALSE	FALSE	FALSE	FALSE	FALSE	FALSE	FALSE	FALSE	FALSE
11987	2288540	pncA	0.00723992	9.8235e-06	0.00723992	FALSE	FALSE	FALSE	FALSE	FALSE	FALSE	FALSE	FALSE	FALSE	FALSE	FALSE	FALSE	FALSE
17281	4408253	gid	0.00723526	-9.81718e-06	0.00723526	FALSE	FALSE	FALSE	FALSE	FALSE	FALSE	FALSE	FALSE	FALSE	FALSE	FALSE	FALSE	FALSE
16768	2154102	KatG	0.00722785	-9.80713e-06	0.00722785	FALSE	FALSE	FALSE	FALSE	FALSE	FALSE	FALSE	FALSE	FALSE	FALSE	FALSE	FALSE	FALSE
7129	4407827	gid	0.00722782	-9.80708e-06	0.00722782	FALSE	FALSE	FALSE	FALSE	FALSE	FALSE	FALSE	FALSE	FALSE	FALSE	FALSE	FALSE	FALSE
22067	2288962	pncA	0.00722433	-5.23602e-05	0.00722433	FALSE	FALSE	TRUE	FALSE	FALSE	FALSE	FALSE	FALSE	FALSE	TRUE	FALSE	FALSE	FALSE
43079	4269320	aftB-ubiA	0.00720717	-9.77906e-06	0.00720717	FALSE	FALSE	FALSE	FALSE	FALSE	FALSE	FALSE	FALSE	FALSE	FALSE	FALSE	FALSE	FALSE
31363	4327504	ethAR	0.00719991	-9.76921e-06	0.00719991	FALSE	FALSE	FALSE	FALSE	FALSE	FALSE	FALSE	FALSE	FALSE	FALSE	FALSE	FALSE	FALSE
31589	2289315	pncA	0.00719583	8.30024e-05	0.00719583	FALSE	FALSE	FALSE	FALSE	FALSE	FALSE	FALSE	FALSE	FALSE	FALSE	FALSE	FALSE	FALSE
17207	2288778	pncA	0.00719457	-0.000133643	0.00719457	FALSE	FALSE	TRUE	FALSE	FALSE	FALSE	FALSE	FALSE	FALSE	TRUE	FALSE	FALSE	FALSE
10755	1918333	tlyA	0.0071871	9.75183e-06	0.0071871	FALSE	FALSE	FALSE	FALSE	FALSE	FALSE	FALSE	FALSE	FALSE	FALSE	FALSE	FALSE	FALSE
42523	4328122	ethAR	0.00718129	9.74395e-06	0.00718129	FALSE	FALSE	FALSE	FALSE	FALSE	FALSE	FALSE	FALSE	FALSE	FALSE	FALSE	FALSE	FALSE
4663	4407738	gid	0.00717566	9.73631e-06	0.00717566	FALSE	FALSE	FALSE	FALSE	FALSE	FALSE	FALSE	FALSE	FALSE	FALSE	FALSE	FALSE	FALSE
15893	2288731	pncA	0.0071747	-0.000106211	0.0071747	FALSE	FALSE	FALSE	FALSE	FALSE	FALSE	FALSE	FALSE	FALSE	FALSE	FALSE	FALSE	FALSE
20141	2288871	pncA	0.00717371	7.44116e-05	0.00717371	FALSE	FALSE	FALSE	FALSE	FALSE	FALSE	FALSE	FALSE	FALSE	FALSE	FALSE	FALSE	FALSE
36377	2289572	pncA	0.00716506	1.84788e-05	0.00716506	FALSE	FALSE	FALSE	FALSE	FALSE	FALSE	FALSE	FALSE	FALSE	FALSE	FALSE	FALSE	FALSE
24299	2289027	pncA	0.00715335	-4.87079e-06	0.00715335	FALSE	FALSE	TRUE	FALSE	FALSE	FALSE	FALSE	FALSE	FALSE	TRUE	FALSE	FALSE	FALSE
31147	4327492	ethAR	0.00713581	9.68224e-06	0.00713581	FALSE	FALSE	FALSE	FALSE	FALSE	FALSE	FALSE	FALSE	FALSE	FALSE	FALSE	FALSE	FALSE
98142	1476408	rrs-rrl	0.00713347	9.67906e-06	0.00713347	FALSE	FALSE	FALSE	FALSE	FALSE	FALSE	FALSE	FALSE	FALSE	FALSE	FALSE	FALSE	FALSE
14471	2288675	pncA	0.00712247	-3.68545e-05	0.00712247	FALSE	FALSE	FALSE	FALSE	FALSE	FALSE	FALSE	FALSE	FALSE	FALSE	FALSE	FALSE	FALSE
11105	2288494	pncA	0.00710209	-9.63649e-06	0.00710209	FALSE	FALSE	FALSE	FALSE	FALSE	FALSE	FALSE	FALSE	FALSE	FALSE	FALSE	FALSE	FALSE
6739	4326348	ethAR	0.00710029	-2.09258e-05	0.00710029	FALSE	FALSE	FALSE	FALSE	FALSE	FALSE	FALSE	FALSE	FALSE	FALSE	FALSE	FALSE	FALSE
10097	2288439	pncA	0.0070932	9.62442e-06	0.0070932	FALSE	FALSE	FALSE	FALSE	FALSE	FALSE	FALSE	FALSE	FALSE	FALSE	FALSE	FALSE	FALSE
18226	2154176	KatG	0.00709302	-9.62418e-06	0.00709302	FALSE	FALSE	FALSE	FALSE	FALSE	FALSE	FALSE	FALSE	FALSE	FALSE	FALSE	FALSE	FALSE
26719	4327261	ethAR	0.0070893	-9.61913e-06	0.0070893	FALSE	FALSE	FALSE	FALSE	FALSE	FALSE	FALSE	FALSE	FALSE	FALSE	FALSE	FALSE	FALSE
96036	1476302	rrs-rrl	0.00708854	9.61811e-06	0.00708854	FALSE	FALSE	FALSE	FALSE	FALSE	FALSE	FALSE	FALSE	FALSE	FALSE	FALSE	FALSE	FALSE
26477	2289104	pncA	0.00707407	7.32912e-05	0.00707407	FALSE	FALSE	FALSE	FALSE	FALSE	FALSE	FALSE	FALSE	FALSE	FALSE	FALSE	FALSE	FALSE
20517	6124	gyrBA	0.0070724	-1.87579e-05	0.0070724	FALSE	TRUE	FALSE	FALSE	FALSE	FALSE	FALSE	FALSE	FALSE	FALSE	FALSE	FALSE	FALSE
12473	2288567	pncA	0.00707023	-1.91627e-05	0.00707023	FALSE	FALSE	FALSE	FALSE	FALSE	FALSE	FALSE	FALSE	FALSE	FALSE	FALSE	FALSE	FALSE
30005	2289232	pncA	0.00705296	8.40589e-05	0.00705296	FALSE	FALSE	FALSE	FALSE	FALSE	FALSE	FALSE	FALSE	FALSE	FALSE	FALSE	FALSE	FALSE
18215	2288811	pncA	0.00702896	8.46767e-05	0.00702896	FALSE	FALSE	FALSE	FALSE	FALSE	FALSE	FALSE	FALSE	FALSE	FALSE	FALSE	FALSE	FALSE
17857	4408285	gid	0.0070187	9.52333e-06	0.0070187	FALSE	FALSE	FALSE	FALSE	FALSE	FALSE	FALSE	FALSE	FALSE	FALSE	FALSE	FALSE	FALSE
93576	764670	rpoBC	0.00701308	-1.92212e-05	0.00701308	FALSE	FALSE	FALSE	FALSE	FALSE	FALSE	FALSE	FALSE	FALSE	FALSE	FALSE	FALSE	FALSE
24515	2289035	pncA	0.00700233	9.26252e-05	0.00700233	FALSE	FALSE	FALSE	FALSE	FALSE	FALSE	FALSE	FALSE	FALSE	FALSE	FALSE	FALSE	FALSE
16669	4408219	gid	0.00699888	9.49645e-06	0.00699888	FALSE	FALSE	FALSE	FALSE	FALSE	FALSE	FALSE	FALSE	FALSE	FALSE	FALSE	FALSE	FALSE
83490	1475672	rrs-rrl	0.0069867	9.47991e-06	0.0069867	FALSE	FALSE	FALSE	FALSE	FALSE	FALSE	FALSE	FALSE	FALSE	FALSE	FALSE	FALSE	FALSE
98040	764916	rpoBC	0.00698413	4.04997e-05	0.00698413	FALSE	FALSE	FALSE	FALSE	FALSE	FALSE	FALSE	FALSE	FALSE	FALSE	FALSE	FALSE	FALSE
17128	2154118	KatG	0.00698406	-9.47634e-06	0.00698406	FALSE	FALSE	FALSE	FALSE	FALSE	FALSE	FALSE	FALSE	FALSE	FALSE	FALSE	FALSE	FALSE
18496	2154191	KatG	0.00698241	-9.47409e-06	0.00698241	FALSE	FALSE	FALSE	FALSE	FALSE	FALSE	FALSE	FALSE	FALSE	FALSE	FALSE	FALSE	FALSE
41641	4328073	ethAR	0.00697943	-9.47005e-06	0.00697943	FALSE	FALSE	FALSE	FALSE	FALSE	FALSE	FALSE	FALSE	FALSE	FALSE	FALSE	FALSE	FALSE
10855	4407986	gid	0.00696586	0.000110828	0.00696586	FALSE	FALSE	FALSE	FALSE	FALSE	FALSE	FALSE	FALSE	FALSE	FALSE	FALSE	FALSE	FALSE
36259	4327775	ethAR	0.00696179	9.44612e-06	0.00696179	FALSE	FALSE	FALSE	FALSE	FALSE	FALSE	FALSE	FALSE	FALSE	FALSE	FALSE	FALSE	FALSE
17632	2154146	KatG	0.00696045	-9.4443e-06	0.00696045	FALSE	FALSE	FALSE	FALSE	FALSE	FALSE	FALSE	FALSE	FALSE	FALSE	FALSE	FALSE	FALSE
19295	2288842	pncA	0.00695223	9.57396e-05	0.00695223	FALSE	FALSE	TRUE	FALSE	FALSE	FALSE	FALSE	FALSE	FALSE	TRUE	FALSE	FALSE	FALSE
58080	762715	rpoBC	0.00694284	1.46988e-05	0.00694284	FALSE	FALSE	FALSE	FALSE	FALSE	FALSE	FALSE	FALSE	FALSE	FALSE	FALSE	FALSE	FALSE
21174	1472541	rrs-rrl	0.00694241	9.41983e-06	0.00694241	FALSE	FALSE	FALSE	FALSE	FALSE	FALSE	FALSE	FALSE	FALSE	FALSE	FALSE	FALSE	FALSE
2125	4407642	gid	0.00694028	-9.41694e-06	0.00694028	FALSE	FALSE	FALSE	FALSE	FALSE	FALSE	FALSE	FALSE	FALSE	FALSE	FALSE	FALSE	FALSE
17395	4326810	ethAR	0.00692575	-9.39723e-06	0.00692575	FALSE	FALSE	FALSE	FALSE	FALSE	FALSE	FALSE	FALSE	FALSE	FALSE	FALSE	FALSE	FALSE
26027	2289084	pncA	0.00692395	8.8268e-05	0.00692395	FALSE	FALSE	FALSE	FALSE	FALSE	FALSE	FALSE	FALSE	FALSE	FALSE	FALSE	FALSE	FALSE
18467	2288814	pncA	0.00691846	-4.74799e-05	0.00691846	FALSE	FALSE	TRUE	FALSE	FALSE	FALSE	FALSE	FALSE	FALSE	TRUE	FALSE	FALSE	FALSE
32363	2289353	pncA	0.0069124	-6.25813e-05	0.0069124	FALSE	FALSE	FALSE	FALSE	FALSE	FALSE	FALSE	FALSE	FALSE	FALSE	FALSE	FALSE	FALSE
21700	2154363	KatG	0.00690699	9.37176e-06	0.00690699	FALSE	FALSE	FALSE	FALSE	FALSE	FALSE	FALSE	FALSE	FALSE	FALSE	FALSE	FALSE	FALSE
18035	2288801	pncA	0.00689818	0.000101305	0.00689818	FALSE	FALSE	FALSE	FALSE	FALSE	FALSE	FALSE	FALSE	FALSE	FALSE	FALSE	FALSE	FALSE
115366	4245969	embCAB	0.00689591	-1.56177e-05	0.00689591	FALSE	TRUE	FALSE	FALSE	FALSE	FALSE	FALSE	FALSE	FALSE	FALSE	FALSE	FALSE	FALSE
34768	2155010	KatG	0.00688845	9.34661e-06	0.00688845	FALSE	FALSE	FALSE	FALSE	FALSE	FALSE	FALSE	FALSE	FALSE	FALSE	FALSE	FALSE	FALSE
95820	1476293	rrs-rrl	0.00688103	9.33655e-06	0.00688103	FALSE	FALSE	FALSE	FALSE	FALSE	FALSE	FALSE	FALSE	FALSE	FALSE	FALSE	FALSE	FALSE
21851	2288952	pncA	0.00687969	7.16345e-05	0.00687969	FALSE	FALSE	TRUE	FALSE	FALSE	FALSE	FALSE	FALSE	FALSE	TRUE	FALSE	FALSE	FALSE
21718	2154364	KatG	0.00686182	-9.31047e-06	0.00686182	FALSE	FALSE	FALSE	FALSE	FALSE	FALSE	FALSE	FALSE	FALSE	FALSE	FALSE	FALSE	FALSE
1981	4407635	gid	0.00686111	-9.30952e-06	0.00686111	FALSE	FALSE	FALSE	FALSE	FALSE	FALSE	FALSE	FALSE	FALSE	FALSE	FALSE	FALSE	FALSE
19889	2288859	pncA	0.00684133	-0.000133159	0.00684133	FALSE	FALSE	TRUE	FALSE	FALSE	FALSE	FALSE	FALSE	FALSE	TRUE	FALSE	FALSE	FALSE
10382	2714352	eis	0.00683469	-1.8547e-05	0.00683469	FALSE	FALSE	FALSE	FALSE	FALSE	FALSE	FALSE	FALSE	FALSE	FALSE	FALSE	FALSE	FALSE
11969	2288539	pncA	0.00683451	9.27341e-06	0.00683451	FALSE	FALSE	FALSE	FALSE	FALSE	FALSE	FALSE	FALSE	FALSE	FALSE	FALSE	FALSE	FALSE
11635	4326577	ethAR	0.00682061	-9.25455e-06	0.00682061	FALSE	FALSE	TRUE	FALSE	FALSE	FALSE	FALSE	FALSE	TRUE	FALSE	FALSE	FALSE	FALSE
17335	4408256	gid	0.00680966	-9.2397e-06	0.00680966	FALSE	FALSE	FALSE	FALSE	FALSE	FALSE	FALSE	FALSE	FALSE	FALSE	FALSE	FALSE	FALSE
14525	2288678	pncA	0.00680833	4.41274e-05	0.00680833	FALSE	FALSE	FALSE	FALSE	FALSE	FALSE	FALSE	FALSE	FALSE	FALSE	FALSE	FALSE	FALSE
31481	2289309	pncA	0.00680776	7.68147e-05	0.00680776	FALSE	FALSE	FALSE	FALSE	FALSE	FALSE	FALSE	FALSE	FALSE	FALSE	FALSE	FALSE	FALSE
6685	4326346	ethAR	0.00680233	-1.84584e-05	0.00680233	FALSE	FALSE	FALSE	FALSE	FALSE	FALSE	FALSE	FALSE	FALSE	FALSE	FALSE	FALSE	FALSE
36773	2289594	pncA	0.00679018	1.76133e-05	0.00679018	FALSE	FALSE	FALSE	FALSE	FALSE	FALSE	FALSE	FALSE	FALSE	FALSE	FALSE	FALSE	FALSE
15591	4037432	clpC	0.00678704	-9.20901e-06	0.00678704	FALSE	FALSE	FALSE	FALSE	FALSE	FALSE	FALSE	FALSE	FALSE	FALSE	FALSE	FALSE	FALSE
29843	2289223	pncA	0.00678671	-8.31803e-05	0.00678671	FALSE	FALSE	TRUE	FALSE	FALSE	FALSE	FALSE	FALSE	FALSE	TRUE	FALSE	FALSE	FALSE
129442	4246734	embCAB	0.00677585	-6.12626e-05	0.00677585	FALSE	FALSE	TRUE	FALSE	FALSE	TRUE	FALSE	FALSE	FALSE	FALSE	FALSE	FALSE	FALSE
17326	2154129	KatG	0.00677082	-9.187e-06	0.00677082	FALSE	FALSE	FALSE	FALSE	FALSE	FALSE	FALSE	FALSE	FALSE	FALSE	FALSE	FALSE	FALSE
15067	4408159	gid	0.00676857	-9.18394e-06	0.00676857	FALSE	FALSE	TRUE	FALSE	FALSE	FALSE	TRUE	FALSE	FALSE	FALSE	FALSE	FALSE	FALSE
32839	4327585	ethAR	0.00675041	9.15931e-06	0.00675041	FALSE	FALSE	FALSE	FALSE	FALSE	FALSE	FALSE	FALSE	FALSE	FALSE	FALSE	FALSE	FALSE
53760	762477	rpoBC	0.00674754	-9.15541e-06	0.00674754	FALSE	FALSE	FALSE	FALSE	FALSE	FALSE	FALSE	FALSE	FALSE	FALSE	FALSE	FALSE	FALSE
14363	2288669	pncA	0.0067468	-3.87154e-05	0.0067468	FALSE	FALSE	FALSE	FALSE	FALSE	FALSE	FALSE	FALSE	FALSE	FALSE	FALSE	FALSE	FALSE
3007	4407688	gid	0.00674533	-9.15242e-06	0.00674533	FALSE	FALSE	FALSE	FALSE	FALSE	FALSE	FALSE	FALSE	FALSE	FALSE	FALSE	FALSE	FALSE
18298	2154180	KatG	0.00674104	9.14659e-06	0.00674104	FALSE	FALSE	FALSE	FALSE	FALSE	FALSE	FALSE	FALSE	FALSE	FALSE	FALSE	FALSE	FALSE
21797	2288949	pncA	0.00673635	-7.36566e-05	0.00673635	FALSE	FALSE	FALSE	FALSE	FALSE	FALSE	FALSE	FALSE	FALSE	FALSE	FALSE	FALSE	FALSE
6787	4407808	gid	0.00673602	-9.13978e-06	0.00673602	FALSE	FALSE	FALSE	FALSE	FALSE	FALSE	FALSE	FALSE	FALSE	FALSE	FALSE	FALSE	FALSE
9169	4326476	ethAR	0.00673544	-9.139e-06	0.00673544	FALSE	FALSE	FALSE	FALSE	FALSE	FALSE	FALSE	FALSE	FALSE	FALSE	FALSE	FALSE	FALSE
24353	2289030	pncA	0.00673193	-4.75391e-06	0.00673193	FALSE	FALSE	TRUE	FALSE	FALSE	FALSE	FALSE	FALSE	FALSE	TRUE	FALSE	FALSE	FALSE
11935	4408041	gid	0.00672881	-0.000283956	0.00672881	FALSE	FALSE	FALSE	FALSE	FALSE	FALSE	FALSE	FALSE	FALSE	FALSE	FALSE	FALSE	FALSE
28069	4327333	ethAR	0.00672781	9.12864e-06	0.00672781	FALSE	FALSE	TRUE	FALSE	FALSE	FALSE	FALSE	FALSE	TRUE	FALSE	FALSE	FALSE	FALSE
41911	4328088	ethAR	0.00672676	9.12722e-06	0.00672676	FALSE	FALSE	FALSE	FALSE	FALSE	FALSE	FALSE	FALSE	FALSE	FALSE	FALSE	FALSE	FALSE
17449	4326813	ethAR	0.00672614	-9.12638e-06	0.00672614	FALSE	FALSE	FALSE	FALSE	FALSE	FALSE	FALSE	FALSE	FALSE	FALSE	FALSE	FALSE	FALSE
11933	2288537	pncA	0.00671592	9.11251e-06	0.00671592	FALSE	FALSE	FALSE	FALSE	FALSE	FALSE	FALSE	FALSE	FALSE	FALSE	FALSE	FALSE	FALSE
12115	4408051	gid	0.00671119	0.000198444	0.00671119	FALSE	FALSE	FALSE	FALSE	FALSE	FALSE	FALSE	FALSE	FALSE	FALSE	FALSE	FALSE	FALSE
15328	2154022	KatG	0.00671054	-1.54684e-05	0.00671054	FALSE	FALSE	FALSE	FALSE	FALSE	FALSE	FALSE	FALSE	FALSE	FALSE	FALSE	FALSE	FALSE
11737	4408030	gid	0.00671053	-0.000261741	0.00671053	FALSE	FALSE	FALSE	FALSE	FALSE	FALSE	FALSE	FALSE	FALSE	FALSE	FALSE	FALSE	FALSE
30329	2289249	pncA	0.00670669	7.79613e-05	0.00670669	FALSE	FALSE	FALSE	FALSE	FALSE	FALSE	FALSE	FALSE	FALSE	FALSE	FALSE	FALSE	FALSE
6985	4407819	gid	0.0067044	9.09688e-06	0.0067044	FALSE	FALSE	FALSE	FALSE	FALSE	FALSE	FALSE	FALSE	FALSE	FALSE	FALSE	FALSE	FALSE
34955	2289495	pncA	0.00669713	8.1058e-05	0.00669713	FALSE	FALSE	FALSE	FALSE	FALSE	FALSE	FALSE	FALSE	FALSE	FALSE	FALSE	FALSE	FALSE
28141	4327337	ethAR	0.0066913	9.07911e-06	0.0066913	FALSE	FALSE	FALSE	FALSE	FALSE	FALSE	FALSE	FALSE	FALSE	FALSE	FALSE	FALSE	FALSE
11457	1918372	tlyA	0.00668932	1.79611e-05	0.00668932	FALSE	FALSE	FALSE	FALSE	FALSE	FALSE	FALSE	FALSE	FALSE	FALSE	FALSE	FALSE	FALSE
34721	2289482	pncA	0.0066829	7.39039e-05	0.0066829	FALSE	FALSE	FALSE	FALSE	FALSE	FALSE	FALSE	FALSE	FALSE	FALSE	FALSE	FALSE	FALSE
9739	4407930	gid	0.00668285	-0.000313444	0.00668285	FALSE	FALSE	FALSE	FALSE	FALSE	FALSE	FALSE	FALSE	FALSE	FALSE	FALSE	FALSE	FALSE
37681	4327854	ethAR	0.00668121	-9.06541e-06	0.00668121	FALSE	FALSE	FALSE	FALSE	FALSE	FALSE	FALSE	FALSE	FALSE	FALSE	FALSE	FALSE	FALSE
25860	761001	rpoBC	0.00667645	9.05896e-06	0.00667645	FALSE	FALSE	FALSE	FALSE	FALSE	FALSE	FALSE	FALSE	FALSE	FALSE	FALSE	FALSE	FALSE
24529	1673795	FabG1-inhA	0.0066729	-9.05414e-06	0.0066729	FALSE	FALSE	FALSE	FALSE	FALSE	FALSE	FALSE	FALSE	FALSE	FALSE	FALSE	FALSE	FALSE
15436	2154028	KatG	0.00666246	-9.03997e-06	0.00666246	FALSE	FALSE	TRUE	TRUE	FALSE	FALSE	FALSE	FALSE	FALSE	FALSE	FALSE	FALSE	FALSE
26125	4327229	ethAR	0.00665018	-9.02331e-06	0.00665018	FALSE	FALSE	FALSE	FALSE	FALSE	FALSE	FALSE	FALSE	FALSE	FALSE	FALSE	FALSE	FALSE
11125	4408000	gid	0.00664828	-0.000350385	0.00664828	FALSE	FALSE	FALSE	FALSE	FALSE	FALSE	FALSE	FALSE	FALSE	FALSE	FALSE	FALSE	FALSE
39453	7170	gyrBA	0.00664723	-9.0193e-06	0.00664723	FALSE	FALSE	FALSE	FALSE	FALSE	FALSE	FALSE	FALSE	FALSE	FALSE	FALSE	FALSE	FALSE
34937	2289494	pncA	0.006644	7.28217e-05	0.006644	FALSE	FALSE	FALSE	FALSE	FALSE	FALSE	FALSE	FALSE	FALSE	FALSE	FALSE	FALSE	FALSE
17461	4408263	gid	0.00663458	9.00215e-06	0.00663458	FALSE	FALSE	FALSE	FALSE	FALSE	FALSE	FALSE	FALSE	FALSE	FALSE	FALSE	FALSE	FALSE
16603	4326775	ethAR	0.00662218	8.98531e-06	0.00662218	FALSE	FALSE	FALSE	FALSE	FALSE	FALSE	FALSE	FALSE	FALSE	FALSE	FALSE	FALSE	FALSE
11303	2288505	pncA	0.00661985	-8.98215e-06	0.00661985	FALSE	FALSE	FALSE	FALSE	FALSE	FALSE	FALSE	FALSE	FALSE	FALSE	FALSE	FALSE	FALSE
14266	2153963	KatG	0.00661169	-8.97108e-06	0.00661169	FALSE	FALSE	FALSE	FALSE	FALSE	FALSE	FALSE	FALSE	FALSE	FALSE	FALSE	FALSE	FALSE
41929	4328089	ethAR	0.00660698	-8.9647e-06	0.00660698	FALSE	FALSE	FALSE	FALSE	FALSE	FALSE	FALSE	FALSE	FALSE	FALSE	FALSE	FALSE	FALSE
31291	4327500	ethAR	0.00660062	8.95606e-06	0.00660062	FALSE	FALSE	FALSE	FALSE	FALSE	FALSE	FALSE	FALSE	FALSE	FALSE	FALSE	FALSE	FALSE
20051	2288866	pncA	0.00659772	8.3208e-06	0.00659772	FALSE	FALSE	FALSE	FALSE	FALSE	FALSE	FALSE	FALSE	FALSE	FALSE	FALSE	FALSE	FALSE
5509	4407783	gid	0.00659626	-8.95016e-06	0.00659626	FALSE	FALSE	FALSE	FALSE	FALSE	FALSE	FALSE	FALSE	FALSE	FALSE	FALSE	FALSE	FALSE
28655	2289187	pncA	0.00659533	-5.28738e-05	0.00659533	FALSE	FALSE	FALSE	FALSE	FALSE	FALSE	FALSE	FALSE	FALSE	FALSE	FALSE	FALSE	FALSE
17083	4408242	gid	0.00659003	8.94169e-06	0.00659003	FALSE	FALSE	FALSE	FALSE	FALSE	FALSE	FALSE	FALSE	FALSE	FALSE	FALSE	FALSE	FALSE
35387	2289517	pncA	0.00658681	7.68028e-05	0.00658681	FALSE	FALSE	FALSE	FALSE	FALSE	FALSE	FALSE	FALSE	FALSE	FALSE	FALSE	FALSE	FALSE
9865	4407937	gid	0.00657258	-0.000307846	0.00657258	FALSE	FALSE	FALSE	FALSE	FALSE	FALSE	FALSE	FALSE	FALSE	FALSE	FALSE	FALSE	FALSE
15877	4408175	gid	0.00656425	-8.40522e-06	0.00656425	FALSE	TRUE	FALSE	FALSE	FALSE	FALSE	FALSE	FALSE	FALSE	FALSE	FALSE	FALSE	FALSE
5221	4407767	gid	0.00656115	-8.90251e-06	0.00656115	FALSE	FALSE	FALSE	FALSE	FALSE	FALSE	FALSE	FALSE	FALSE	FALSE	FALSE	FALSE	FALSE
32435	2289357	pncA	0.00655158	6.85644e-05	0.00655158	FALSE	FALSE	FALSE	FALSE	FALSE	FALSE	FALSE	FALSE	FALSE	FALSE	FALSE	FALSE	FALSE
65922	1474777	rrs-rrl	0.00654187	8.87635e-06	0.00654187	FALSE	FALSE	FALSE	FALSE	FALSE	FALSE	FALSE	FALSE	FALSE	FALSE	FALSE	FALSE	FALSE
33009	6817	gyrBA	0.00654123	-7.58685e-05	0.00654123	FALSE	FALSE	FALSE	FALSE	FALSE	FALSE	FALSE	FALSE	FALSE	FALSE	FALSE	FALSE	FALSE
16073	2288739	pncA	0.00652666	-7.11494e-05	0.00652666	FALSE	FALSE	FALSE	FALSE	FALSE	FALSE	FALSE	FALSE	FALSE	FALSE	FALSE	FALSE	FALSE
21419	2288932	pncA	0.00652096	-2.36803e-05	0.00652096	FALSE	FALSE	TRUE	FALSE	FALSE	FALSE	FALSE	FALSE	FALSE	TRUE	FALSE	FALSE	FALSE
17911	4408288	gid	0.00651484	8.83968e-06	0.00651484	FALSE	FALSE	FALSE	FALSE	FALSE	FALSE	FALSE	FALSE	FALSE	FALSE	FALSE	FALSE	FALSE
14914	2153999	KatG	0.00651443	-8.83912e-06	0.00651443	FALSE	FALSE	FALSE	FALSE	FALSE	FALSE	FALSE	FALSE	FALSE	FALSE	FALSE	FALSE	FALSE
9223	4326479	ethAR	0.00651404	-8.83859e-06	0.00651404	FALSE	FALSE	FALSE	FALSE	FALSE	FALSE	FALSE	FALSE	FALSE	FALSE	FALSE	FALSE	FALSE
6751	4407806	gid	0.00650875	-8.83141e-06	0.00650875	FALSE	FALSE	FALSE	FALSE	FALSE	FALSE	FALSE	FALSE	FALSE	FALSE	FALSE	FALSE	FALSE
24144	1472686	rrs-rrl	0.00650224	-8.82258e-06	0.00650224	FALSE	FALSE	FALSE	FALSE	FALSE	FALSE	FALSE	FALSE	FALSE	FALSE	FALSE	FALSE	FALSE
41893	4328087	ethAR	0.00649921	-8.81846e-06	0.00649921	FALSE	FALSE	FALSE	FALSE	FALSE	FALSE	FALSE	FALSE	FALSE	FALSE	FALSE	FALSE	FALSE
14518	2153977	KatG	0.00649826	8.81718e-06	0.00649826	FALSE	FALSE	FALSE	FALSE	FALSE	FALSE	FALSE	FALSE	FALSE	FALSE	FALSE	FALSE	FALSE
15166	2154013	KatG	0.00649515	-8.81295e-06	0.00649515	FALSE	FALSE	FALSE	FALSE	FALSE	FALSE	FALSE	FALSE	FALSE	FALSE	FALSE	FALSE	FALSE
18127	4408300	gid	0.00649438	-8.81192e-06	0.00649438	FALSE	FALSE	FALSE	FALSE	FALSE	FALSE	FALSE	FALSE	FALSE	FALSE	FALSE	FALSE	FALSE
11617	4326576	ethAR	0.00648261	8.79595e-06	0.00648261	FALSE	FALSE	FALSE	FALSE	FALSE	FALSE	FALSE	FALSE	FALSE	FALSE	FALSE	FALSE	FALSE
35315	2289513	pncA	0.0064753	7.45467e-05	0.0064753	FALSE	FALSE	FALSE	FALSE	FALSE	FALSE	FALSE	FALSE	FALSE	FALSE	FALSE	FALSE	FALSE
23515	4327109	ethAR	0.00647278	-1.09109e-05	0.00647278	FALSE	FALSE	FALSE	FALSE	FALSE	FALSE	FALSE	FALSE	FALSE	FALSE	FALSE	FALSE	FALSE
2485	4407660	gid	0.00646961	8.7783e-06	0.00646961	FALSE	FALSE	FALSE	FALSE	FALSE	FALSE	FALSE	FALSE	FALSE	FALSE	FALSE	FALSE	FALSE
12833	2288587	pncA	0.00646087	1.95039e-05	0.00646087	FALSE	FALSE	FALSE	FALSE	FALSE	FALSE	FALSE	FALSE	FALSE	FALSE	FALSE	FALSE	FALSE
18190	2154174	KatG	0.00645766	-8.76209e-06	0.00645766	FALSE	FALSE	FALSE	FALSE	FALSE	FALSE	FALSE	FALSE	FALSE	FALSE	FALSE	FALSE	FALSE
17233	4326801	ethAR	0.0064348	-4.90639e-05	0.0064348	FALSE	FALSE	TRUE	FALSE	FALSE	FALSE	FALSE	FALSE	TRUE	FALSE	FALSE	FALSE	FALSE
37519	4327845	ethAR	0.00643111	-8.72607e-06	0.00643111	FALSE	FALSE	FALSE	FALSE	FALSE	FALSE	FALSE	FALSE	FALSE	FALSE	FALSE	FALSE	FALSE
142870	4247468	embCAB	0.00643084	-8.72569e-06	0.00643084	FALSE	FALSE	FALSE	FALSE	FALSE	FALSE	FALSE	FALSE	FALSE	FALSE	FALSE	FALSE	FALSE
14923	4408151	gid	0.00642573	8.71876e-06	0.00642573	FALSE	FALSE	TRUE	FALSE	FALSE	FALSE	TRUE	FALSE	FALSE	FALSE	FALSE	FALSE	FALSE
33479	2289414	pncA	0.00642203	7.34291e-05	0.00642203	FALSE	FALSE	FALSE	FALSE	FALSE	FALSE	FALSE	FALSE	FALSE	FALSE	FALSE	FALSE	FALSE
[truncated: 474 more rows]

## Sheet: ETHAMBUTOL_0p01_saliency_resist
	position	locus	score_max	score_mean	abs_score	in_coll_barcode	in_freschi_barcode	in_WHO	in_INH_WHO	in_RIF_WHO	in_EMB_WHO	in_STM_WHO	in_AMI_WHO	in_ETH_WHO	in_PZA_WHO	in_LEV_WHO	in_MXF_WHO	in_KAN_WHO
[truncated: 1,705 more rows]

[truncated: 8 more sheets: ISONIAZID_0p01_saliency_resista, KANAMYCIN_0p01_saliency_resista, LEVOFLOXACIN_0p01_saliency_resi, MOXIFLOXACIN_0p01_saliency_resi, OFLOXACIN_0p01_saliency_resista, PYRAZINAMIDE_0p01_saliency_resi, RIFAMPICIN_0p01_saliency_resist, STREPTOMYCIN_0p01_saliency_resi]
