# Supplementary material for: A convolutional neural network highlights mutations relevant to antimicrobial resistance in Mycobacterium tuberculosis
Source: Nat Commun. 2022 Jul 2;13:3817. doi: 10.1038/s41467-022-31236-0 (PMC9250494; doi:10.1038/s41467-022-31236-0)
Supplement: Supplementary file 6 — Supplementary data 3 [file 41467_2022_31236_MOESM6_ESM.xlsx]

## Sheet: AMIKACIN_0p01_saliency_resistan
	position	locus_x	gene	f_-	score_max	score_mean	abs_score	in_coll_barcode	in_freschi_barcode	is_insertion	is_deletion	in_WHO	in_INH_WHO	in_RIF_WHO	in_EMB_WHO	in_STM_WHO	in_AMI_WHO	in_ETH_WHO	in_PZA_WHO	in_LEV_WHO	in_MXF_WHO	in_KAN_WHO
0	1473246	rrs-rrl	rrs	0	2.90052	-0.342386	2.90052	FALSE	FALSE	FALSE	FALSE	TRUE	FALSE	FALSE	FALSE	FALSE	TRUE	FALSE	FALSE	FALSE	FALSE	TRUE
1	1473329	rrs-rrl	rrs	4.33821e-05	2.76752	-0.00836109	2.76752	FALSE	FALSE	FALSE	FALSE	TRUE	FALSE	FALSE	FALSE	FALSE	TRUE	FALSE	FALSE	FALSE	FALSE	TRUE
2	1472359	rrs-rrl	rrs	0	1.22578	-0.0508542	1.22578	FALSE	FALSE	FALSE	FALSE	TRUE	FALSE	FALSE	FALSE	TRUE	FALSE	FALSE	FALSE	FALSE	FALSE	FALSE
3	2715346	eis		0	1.1357	-0.0133891	1.1357	FALSE	FALSE	FALSE	FALSE	TRUE	FALSE	FALSE	FALSE	FALSE	TRUE	FALSE	FALSE	FALSE	FALSE	TRUE
4	1472337	rrs-rrl	rrs	0	0.337269	0.0112601	0.337269	FALSE	FALSE	FALSE	FALSE	FALSE	FALSE	FALSE	FALSE	FALSE	FALSE	FALSE	FALSE	FALSE	FALSE	FALSE
5	1472362	rrs-rrl	rrs	0	0.287185	-0.0229068	0.287185	FALSE	FALSE	FALSE	FALSE	TRUE	FALSE	FALSE	FALSE	TRUE	FALSE	FALSE	FALSE	FALSE	FALSE	FALSE
6	2715342	eis		0	0.253573	-0.00686246	0.253573	FALSE	FALSE	FALSE	FALSE	TRUE	FALSE	FALSE	FALSE	FALSE	FALSE	FALSE	FALSE	FALSE	FALSE	TRUE
7	1474001	rrs-rrl	rrl	0	0.186781	0.00940236	0.186781	FALSE	FALSE	FALSE	FALSE	FALSE	FALSE	FALSE	FALSE	FALSE	FALSE	FALSE	FALSE	FALSE	FALSE	FALSE
8	2715347	eis		0	0.0611555	-0.00018476	0.0611555	FALSE	FALSE	FALSE	FALSE	FALSE	FALSE	FALSE	FALSE	FALSE	FALSE	FALSE	FALSE	FALSE	FALSE	FALSE
9	2715344	eis		0	0.0512337	0.000868923	0.0512337	FALSE	FALSE	FALSE	FALSE	TRUE	FALSE	FALSE	FALSE	FALSE	FALSE	FALSE	FALSE	FALSE	FALSE	TRUE
10	1473995	rrs-rrl	rrl	0	0.0441181	-0.000133287	0.0441181	FALSE	FALSE	FALSE	FALSE	FALSE	FALSE	FALSE	FALSE	FALSE	FALSE	FALSE	FALSE	FALSE	FALSE	FALSE
11	1473877	rrs-rrl	rrl	0	0.0306079	0.00018083	0.0306079	FALSE	FALSE	FALSE	FALSE	FALSE	FALSE	FALSE	FALSE	FALSE	FALSE	FALSE	FALSE	FALSE	FALSE	FALSE
3261	ins_1472920_61_0				0.0298992	-9.03299e-05	0.0298992	FALSE	FALSE	TRUE	FALSE
12	2716045	eis	Rv2417c	0	0.0135263	0.000157039	0.0135263	FALSE	FALSE	FALSE	FALSE	FALSE	FALSE	FALSE	FALSE	FALSE	FALSE	FALSE	FALSE	FALSE	FALSE	FALSE
13	2713795	eis		0	0.0127627	-0.00654088	0.0127627	FALSE	FALSE	FALSE	FALSE	FALSE	FALSE	FALSE	FALSE	FALSE	FALSE	FALSE	FALSE	FALSE	FALSE	FALSE
14	2716044	eis	Rv2417c	0	0.00873104	0.000123592	0.00873104	FALSE	FALSE	FALSE	FALSE	FALSE	FALSE	FALSE	FALSE	FALSE	FALSE	FALSE	FALSE	FALSE	FALSE	FALSE
15	1474294	rrs-rrl	rrl	0.00403453	0.00842503	2.54533e-05	0.00842503	FALSE	FALSE	FALSE	FALSE	FALSE	FALSE	FALSE	FALSE	FALSE	FALSE	FALSE	FALSE	FALSE	FALSE	FALSE
16	1472751	rrs-rrl	rrs	0	0.00839392	-7.12828e-05	0.00839392	FALSE	FALSE	FALSE	FALSE	FALSE	FALSE	FALSE	FALSE	FALSE	FALSE	FALSE	FALSE	FALSE	FALSE	FALSE
17	2714528	eis	eis	0.00533599	0.00684435	6.11233e-05	0.00684435	FALSE	FALSE	FALSE	TRUE	FALSE	FALSE	FALSE	FALSE	FALSE	FALSE	FALSE	FALSE	FALSE	FALSE	FALSE
18	1474362	rrs-rrl	rrl	4.33821e-05	0.00655826	1.98135e-05	0.00655826	FALSE	FALSE	FALSE	FALSE	FALSE	FALSE	FALSE	FALSE	FALSE	FALSE	FALSE	FALSE	FALSE	FALSE	FALSE
19	1473836	rrs-rrl	rrl	8.67641e-05	0.00615046	3.65081e-05	0.00615046	FALSE	FALSE	FALSE	FALSE	FALSE	FALSE	FALSE	FALSE	FALSE	FALSE	FALSE	FALSE	FALSE	FALSE	FALSE
20	1473876	rrs-rrl	rrl	0	0.00604987	3.54447e-05	0.00604987	FALSE	FALSE	FALSE	FALSE	FALSE	FALSE	FALSE	FALSE	FALSE	FALSE	FALSE	FALSE	FALSE	FALSE	FALSE
21	1472750	rrs-rrl	rrs	0	0.00536915	-1.6221e-05	0.00536915	FALSE	FALSE	FALSE	FALSE	FALSE	FALSE	FALSE	FALSE	FALSE	FALSE	FALSE	FALSE	FALSE	FALSE	FALSE
22	1474181	rrs-rrl	rrl	0.000260292	0.00466992	1.41085e-05	0.00466992	FALSE	FALSE	FALSE	FALSE	FALSE	FALSE	FALSE	FALSE	FALSE	FALSE	FALSE	FALSE	FALSE	FALSE	FALSE
23	1471835	rrs-rrl		0	0.00466595	1.40965e-05	0.00466595	FALSE	FALSE	FALSE	FALSE	FALSE	FALSE	FALSE	FALSE	FALSE	FALSE	FALSE	FALSE	FALSE	FALSE	FALSE
24	1474470	rrs-rrl	rrl	0	0.00421774	1.27424e-05	0.00421774	FALSE	FALSE	FALSE	FALSE	FALSE	FALSE	FALSE	FALSE	FALSE	FALSE	FALSE	FALSE	FALSE	FALSE	FALSE
25	2715887	eis	Rv2417c	0.00112793	0.00368244	2.00521e-05	0.00368244	FALSE	FALSE	FALSE	FALSE	FALSE	FALSE	FALSE	FALSE	FALSE	FALSE	FALSE	FALSE	FALSE	FALSE	FALSE
26	1471832	rrs-rrl		0	0.00326575	9.86632e-06	0.00326575	FALSE	FALSE	FALSE	FALSE	FALSE	FALSE	FALSE	FALSE	FALSE	FALSE	FALSE	FALSE	FALSE	FALSE	FALSE
27	1471647	rrs-rrl	mcr3	0	0.00315379	9.52807e-06	0.00315379	FALSE	FALSE	FALSE	FALSE	FALSE	FALSE	FALSE	FALSE	FALSE	FALSE	FALSE	FALSE	FALSE	FALSE	FALSE
28	2714846	eis	eis	0	0.00308263	3.20032e-05	0.00308263	FALSE	FALSE	FALSE	FALSE	FALSE	FALSE	FALSE	FALSE	FALSE	FALSE	FALSE	FALSE	FALSE	FALSE	FALSE
29	2716241	eis	Rv2417c	0	0.00294768	-8.90537e-06	0.00294768	FALSE	FALSE	FALSE	FALSE	FALSE	FALSE	FALSE	FALSE	FALSE	FALSE	FALSE	FALSE	FALSE	FALSE	FALSE
30	1471823	rrs-rrl		0	0.00287498	8.68575e-06	0.00287498	FALSE	FALSE	FALSE	FALSE	FALSE	FALSE	FALSE	FALSE	FALSE	FALSE	FALSE	FALSE	FALSE	FALSE	FALSE
31	2715370	eis		0.000130146	0.00268284	-8.10525e-06	0.00268284	FALSE	FALSE	FALSE	FALSE	FALSE	FALSE	FALSE	FALSE	FALSE	FALSE	FALSE	FALSE	FALSE	FALSE	FALSE
32	2714172	eis	eis	0	0.00226844	-6.85329e-06	0.00226844	FALSE	FALSE	FALSE	FALSE	FALSE	FALSE	FALSE	FALSE	FALSE	FALSE	FALSE	FALSE	FALSE	FALSE	FALSE
33	2716061	eis	Rv2417c	4.33821e-05	0.00224381	1.99742e-05	0.00224381	FALSE	FALSE	FALSE	FALSE	FALSE	FALSE	FALSE	FALSE	FALSE	FALSE	FALSE	FALSE	FALSE	FALSE	FALSE
34	1471659	rrs-rrl	mcr3	0	0.0022377	-0.000467729	0.0022377	FALSE	FALSE	FALSE	FALSE	FALSE	FALSE	FALSE	FALSE	FALSE	FALSE	FALSE	FALSE	FALSE	FALSE	FALSE
35	2715369	eis		0.000130146	0.00223724	-0.000117756	0.00223724	FALSE	FALSE	FALSE	FALSE	TRUE	FALSE	FALSE	FALSE	FALSE	FALSE	FALSE	FALSE	FALSE	FALSE	TRUE
36	2715125	eis	eis	0	0.00214714	6.48681e-06	0.00214714	FALSE	FALSE	FALSE	FALSE	FALSE	FALSE	FALSE	FALSE	FALSE	FALSE	FALSE	FALSE	FALSE	FALSE	FALSE
37	1474151	rrs-rrl	rrl	0	0.00209759	6.33713e-06	0.00209759	FALSE	FALSE	FALSE	FALSE	FALSE	FALSE	FALSE	FALSE	FALSE	FALSE	FALSE	FALSE	FALSE	FALSE	FALSE
38	2715883	eis	Rv2417c	0.000433821	0.00209551	1.07853e-05	0.00209551	FALSE	FALSE	FALSE	FALSE	FALSE	FALSE	FALSE	FALSE	FALSE	FALSE	FALSE	FALSE	FALSE	FALSE	FALSE
39	1471818	rrs-rrl		0	0.00203669	6.15315e-06	0.00203669	FALSE	FALSE	FALSE	FALSE	FALSE	FALSE	FALSE	FALSE	FALSE	FALSE	FALSE	FALSE	FALSE	FALSE	FALSE
40	2715889	eis	Rv2417c	0.00112793	0.00193033	1.12362e-05	0.00193033	FALSE	FALSE	FALSE	FALSE	FALSE	FALSE	FALSE	FALSE	FALSE	FALSE	FALSE	FALSE	FALSE	FALSE	FALSE
41	2715885	eis	Rv2417c	0.000520585	0.00191089	1.12999e-05	0.00191089	FALSE	FALSE	FALSE	FALSE	FALSE	FALSE	FALSE	FALSE	FALSE	FALSE	FALSE	FALSE	FALSE	FALSE	FALSE
42	1473642	rrs-rrl		0	0.00183688	5.5495e-06	0.00183688	FALSE	FALSE	FALSE	FALSE	FALSE	FALSE	FALSE	FALSE	FALSE	FALSE	FALSE	FALSE	FALSE	FALSE	FALSE
43	1472644	rrs-rrl	rrs	0	0.00183677	-5.54917e-06	0.00183677	FALSE	FALSE	FALSE	FALSE	FALSE	FALSE	FALSE	FALSE	FALSE	FALSE	FALSE	FALSE	FALSE	FALSE	FALSE
44	2713863	eis		0	0.00178057	5.37936e-06	0.00178057	FALSE	FALSE	FALSE	FALSE	FALSE	FALSE	FALSE	FALSE	FALSE	FALSE	FALSE	FALSE	FALSE	FALSE	FALSE
45	1471654	rrs-rrl	mcr3	0	0.00173956	-1.57305e-05	0.00173956	FALSE	FALSE	FALSE	FALSE	FALSE	FALSE	FALSE	FALSE	FALSE	FALSE	FALSE	FALSE	FALSE	FALSE	FALSE
46	2714714	eis	eis	0	0.00172482	5.21094e-06	0.00172482	FALSE	FALSE	FALSE	FALSE	FALSE	FALSE	FALSE	FALSE	FALSE	FALSE	FALSE	FALSE	FALSE	FALSE	FALSE
47	2715374	eis		0.000130146	0.00150571	-4.54899e-06	0.00150571	FALSE	FALSE	FALSE	FALSE	FALSE	FALSE	FALSE	FALSE	FALSE	FALSE	FALSE	FALSE	FALSE	FALSE	FALSE
48	2715897	eis	Rv2417c	0.00112793	0.00150062	8.22511e-06	0.00150062	FALSE	FALSE	FALSE	FALSE	FALSE	FALSE	FALSE	FALSE	FALSE	FALSE	FALSE	FALSE	FALSE	FALSE	FALSE
49	2716038	eis	Rv2417c	0	0.00146652	4.43057e-06	0.00146652	FALSE	FALSE	FALSE	FALSE	FALSE	FALSE	FALSE	FALSE	FALSE	FALSE	FALSE	FALSE	FALSE	FALSE	FALSE
50	2715291	eis	eis	0	0.0014367	-4.34048e-06	0.0014367	FALSE	FALSE	FALSE	FALSE	FALSE	FALSE	FALSE	FALSE	FALSE	FALSE	FALSE	FALSE	FALSE	FALSE	FALSE
51	1471836	rrs-rrl		0	0.00140681	-4.25019e-06	0.00140681	FALSE	FALSE	FALSE	FALSE	FALSE	FALSE	FALSE	FALSE	FALSE	FALSE	FALSE	FALSE	FALSE	FALSE	FALSE
52	1471842	rrs-rrl		0	0.0013581	4.10301e-06	0.0013581	FALSE	FALSE	FALSE	FALSE	FALSE	FALSE	FALSE	FALSE	FALSE	FALSE	FALSE	FALSE	FALSE	FALSE	FALSE
53	1471816	rrs-rrl		0	0.00135529	4.09453e-06	0.00135529	FALSE	FALSE	FALSE	FALSE	FALSE	FALSE	FALSE	FALSE	FALSE	FALSE	FALSE	FALSE	FALSE	FALSE	FALSE
54	1471839	rrs-rrl		0	0.00134124	4.05207e-06	0.00134124	FALSE	FALSE	FALSE	FALSE	FALSE	FALSE	FALSE	FALSE	FALSE	FALSE	FALSE	FALSE	FALSE	FALSE	FALSE
55	2715960	eis	Rv2417c	0.00104117	0.00130007	3.9277e-06	0.00130007	FALSE	FALSE	FALSE	FALSE	FALSE	FALSE	FALSE	FALSE	FALSE	FALSE	FALSE	FALSE	FALSE	FALSE	FALSE
56	1475966	rrs-rrl	rrl	0	0.00121696	-3.67663e-06	0.00121696	FALSE	FALSE	FALSE	FALSE	FALSE	FALSE	FALSE	FALSE	FALSE	FALSE	FALSE	FALSE	FALSE	FALSE	FALSE
57	2714527	eis	eis	0.00533599	0.00121617	8.2245e-06	0.00121617	FALSE	FALSE	FALSE	TRUE	FALSE	FALSE	FALSE	FALSE	FALSE	FALSE	FALSE	FALSE	FALSE	FALSE	FALSE
58	1471829	rrs-rrl		0	0.00121078	3.65795e-06	0.00121078	FALSE	FALSE	FALSE	FALSE	FALSE	FALSE	FALSE	FALSE	FALSE	FALSE	FALSE	FALSE	FALSE	FALSE	FALSE
59	2715386	eis		0.000130146	0.00118633	3.58409e-06	0.00118633	FALSE	FALSE	FALSE	FALSE	FALSE	FALSE	FALSE	FALSE	FALSE	FALSE	FALSE	FALSE	FALSE	FALSE	FALSE
60	2715890	eis	Rv2417c	0.00112793	0.00115174	5.86968e-06	0.00115174	FALSE	FALSE	FALSE	FALSE	FALSE	FALSE	FALSE	FALSE	FALSE	FALSE	FALSE	FALSE	FALSE	FALSE	FALSE
61	2715382	eis		0.000130146	0.00113176	3.4192e-06	0.00113176	FALSE	FALSE	FALSE	FALSE	FALSE	FALSE	FALSE	FALSE	FALSE	FALSE	FALSE	FALSE	FALSE	FALSE	FALSE
62	2715384	eis		0.000130146	0.00108752	3.28557e-06	0.00108752	FALSE	FALSE	FALSE	FALSE	FALSE	FALSE	FALSE	FALSE	FALSE	FALSE	FALSE	FALSE	FALSE	FALSE	FALSE
63	2715372	eis		0.000130146	0.00105555	-3.18898e-06	0.00105555	FALSE	FALSE	FALSE	FALSE	FALSE	FALSE	FALSE	FALSE	FALSE	FALSE	FALSE	FALSE	FALSE	FALSE	FALSE
12099	ins_1476981_244_1				0.00100489	3.03594e-06	0.00100489	FALSE	FALSE	TRUE	FALSE
64	2715891	eis	Rv2417c	0.00112793	0.00100098	5.65738e-06	0.00100098	FALSE	FALSE	FALSE	FALSE	FALSE	FALSE	FALSE	FALSE	FALSE	FALSE	FALSE	FALSE	FALSE	FALSE	FALSE
65	2714994	eis	eis	0	0.000990557	2.99262e-06	0.000990557	FALSE	FALSE	FALSE	FALSE	FALSE	FALSE	FALSE	FALSE	FALSE	FALSE	FALSE	FALSE	FALSE	FALSE	FALSE
66	2715376	eis		0.000130146	0.000958122	-2.89463e-06	0.000958122	FALSE	FALSE	FALSE	FALSE	FALSE	FALSE	FALSE	FALSE	FALSE	FALSE	FALSE	FALSE	FALSE	FALSE	FALSE
67	1473898	rrs-rrl	rrl	0	0.000949841	2.86961e-06	0.000949841	FALSE	FALSE	FALSE	FALSE	FALSE	FALSE	FALSE	FALSE	FALSE	FALSE	FALSE	FALSE	FALSE	FALSE	FALSE
68	2715884	eis	Rv2417c	0.000477203	0.00092995	4.02455e-06	0.00092995	FALSE	FALSE	FALSE	FALSE	FALSE	FALSE	FALSE	FALSE	FALSE	FALSE	FALSE	FALSE	FALSE	FALSE	FALSE
69	2715882	eis	Rv2417c	0.000303674	0.000917282	-3.50734e-06	0.000917282	FALSE	FALSE	FALSE	FALSE	FALSE	FALSE	FALSE	FALSE	FALSE	FALSE	FALSE	FALSE	FALSE	FALSE	FALSE
70	2715886	eis	Rv2417c	0.00112793	0.000885577	4.29251e-06	0.000885577	FALSE	FALSE	FALSE	FALSE	FALSE	FALSE	FALSE	FALSE	FALSE	FALSE	FALSE	FALSE	FALSE	FALSE	FALSE
71	2715894	eis	Rv2417c	0.00112793	0.000885123	4.91978e-06	0.000885123	FALSE	FALSE	FALSE	FALSE	FALSE	FALSE	FALSE	FALSE	FALSE	FALSE	FALSE	FALSE	FALSE	FALSE	FALSE
72	2715915	eis	Rv2417c	0.00112793	0.00086964	5.24884e-06	0.00086964	FALSE	FALSE	FALSE	FALSE	FALSE	FALSE	FALSE	FALSE	FALSE	FALSE	FALSE	FALSE	FALSE	FALSE	FALSE
73	1474632	rrs-rrl	rrl	0	0.000864567	2.61199e-06	0.000864567	FALSE	FALSE	FALSE	FALSE	FALSE	FALSE	FALSE	FALSE	FALSE	FALSE	FALSE	FALSE	FALSE	FALSE	FALSE
74	2715380	eis		0.000130146	0.000856526	2.58769e-06	0.000856526	FALSE	FALSE	FALSE	FALSE	FALSE	FALSE	FALSE	FALSE	FALSE	FALSE	FALSE	FALSE	FALSE	FALSE	FALSE
75	2715909	eis	Rv2417c	0.00112793	0.000844549	5.10092e-06	0.000844549	FALSE	FALSE	FALSE	FALSE	FALSE	FALSE	FALSE	FALSE	FALSE	FALSE	FALSE	FALSE	FALSE	FALSE	FALSE
76	2715955	eis	Rv2417c	0.00112793	0.000830477	3.2527e-06	0.000830477	FALSE	FALSE	FALSE	FALSE	FALSE	FALSE	FALSE	FALSE	FALSE	FALSE	FALSE	FALSE	FALSE	FALSE	FALSE
77	2715906	eis	Rv2417c	0.00112793	0.00082207	4.85324e-06	0.00082207	FALSE	FALSE	FALSE	FALSE	FALSE	FALSE	FALSE	FALSE	FALSE	FALSE	FALSE	FALSE	FALSE	FALSE	FALSE
78	2715898	eis	Rv2417c	0.00112793	0.000771081	4.16121e-06	0.000771081	FALSE	FALSE	FALSE	FALSE	FALSE	FALSE	FALSE	FALSE	FALSE	FALSE	FALSE	FALSE	FALSE	FALSE	FALSE
79	1471851	rrs-rrl	rrs	0	0.000743437	2.24603e-06	0.000743437	FALSE	FALSE	FALSE	FALSE	FALSE	FALSE	FALSE	FALSE	FALSE	FALSE	FALSE	FALSE	FALSE	FALSE	FALSE
80	2715893	eis	Rv2417c	0.00112793	0.000735066	4.41645e-06	0.000735066	FALSE	FALSE	FALSE	FALSE	FALSE	FALSE	FALSE	FALSE	FALSE	FALSE	FALSE	FALSE	FALSE	FALSE	FALSE
81	2715946	eis	Rv2417c	0.00112793	0.0007148	3.50487e-06	0.0007148	FALSE	FALSE	FALSE	FALSE	FALSE	FALSE	FALSE	FALSE	FALSE	FALSE	FALSE	FALSE	FALSE	FALSE	FALSE
82	2715896	eis	Rv2417c	0.00112793	0.000689626	4.16582e-06	0.000689626	FALSE	FALSE	FALSE	FALSE	FALSE	FALSE	FALSE	FALSE	FALSE	FALSE	FALSE	FALSE	FALSE	FALSE	FALSE
83	2715888	eis	Rv2417c	0.00112793	0.000682492	2.61651e-06	0.000682492	FALSE	FALSE	FALSE	FALSE	FALSE	FALSE	FALSE	FALSE	FALSE	FALSE	FALSE	FALSE	FALSE	FALSE	FALSE
84	2715957	eis	Rv2417c	0.00112793	0.000677752	2.67736e-06	0.000677752	FALSE	FALSE	FALSE	FALSE	FALSE	FALSE	FALSE	FALSE	FALSE	FALSE	FALSE	FALSE	FALSE	FALSE	FALSE

## Sheet: CAPREOMYCIN_0p01_saliency_resis
	position	locus_x	gene	f_-	score_max	score_mean	abs_score	in_coll_barcode	in_freschi_barcode	is_insertion	is_deletion	in_WHO	in_INH_WHO	in_RIF_WHO	in_EMB_WHO	in_STM_WHO	in_AMI_WHO	in_ETH_WHO	in_PZA_WHO	in_LEV_WHO	in_MXF_WHO	in_KAN_WHO
0	1473246	rrs-rrl	rrs	0	2.6278	-0.422316	2.6278	FALSE	FALSE	FALSE	FALSE	TRUE	FALSE	FALSE	FALSE	FALSE	TRUE	FALSE	FALSE	FALSE	FALSE	TRUE
1	1473247	rrs-rrl	rrs	0	2.42775	-0.016185	2.42775	FALSE	FALSE	FALSE	FALSE	TRUE	FALSE	FALSE	FALSE	FALSE	TRUE	FALSE	FALSE	FALSE	FALSE	TRUE
3261	ins_1472920_61_0				1.87217	-0.00624058	1.87217	FALSE	FALSE	TRUE	FALSE
2	1474001	rrs-rrl	rrl	0	1.42829	0.0459902	1.42829	FALSE	FALSE	FALSE	FALSE	FALSE	FALSE	FALSE	FALSE	FALSE	FALSE	FALSE	FALSE	FALSE	FALSE	FALSE
3	1472358	rrs-rrl	rrs	0	1.23541	-0.00411803	1.23541	FALSE	FALSE	FALSE	FALSE	FALSE	FALSE	FALSE	FALSE	FALSE	FALSE	FALSE	FALSE	FALSE	FALSE	FALSE
4	1472359	rrs-rrl	rrs	0	0.814577	-0.0360457	0.814577	FALSE	FALSE	FALSE	FALSE	TRUE	FALSE	FALSE	FALSE	TRUE	FALSE	FALSE	FALSE	FALSE	FALSE	FALSE
5	1476056	rrs-rrl	rrl	0	0.759324	-0.00659826	0.759324	FALSE	FALSE	FALSE	FALSE	FALSE	FALSE	FALSE	FALSE	FALSE	FALSE	FALSE	FALSE	FALSE	FALSE	FALSE
6	1472362	rrs-rrl	rrs	0	0.551626	-0.0919377	0.551626	FALSE	FALSE	FALSE	FALSE	TRUE	FALSE	FALSE	FALSE	TRUE	FALSE	FALSE	FALSE	FALSE	FALSE	FALSE
7	1476428	rrs-rrl	rrl	0	0.381154	0.00214234	0.381154	FALSE	FALSE	FALSE	FALSE	FALSE	FALSE	FALSE	FALSE	FALSE	FALSE	FALSE	FALSE	FALSE	FALSE	FALSE
8	1476425	rrs-rrl	rrl	0	0.336942	0.00207279	0.336942	FALSE	FALSE	FALSE	FALSE	FALSE	FALSE	FALSE	FALSE	FALSE	FALSE	FALSE	FALSE	FALSE	FALSE	FALSE
9	1472337	rrs-rrl	rrs	0	0.244474	0.00325965	0.244474	FALSE	FALSE	FALSE	FALSE	FALSE	FALSE	FALSE	FALSE	FALSE	FALSE	FALSE	FALSE	FALSE	FALSE	FALSE
10	1918337	tlyA	tlyA	0.00021691	0.0915393	-0.000305131	0.0915393	FALSE	FALSE	FALSE	TRUE	FALSE	FALSE	FALSE	FALSE	FALSE	FALSE	FALSE	FALSE	FALSE	FALSE	FALSE
11	1476408	rrs-rrl	rrl	0	0.0743678	0.000460954	0.0743678	FALSE	FALSE	FALSE	FALSE	FALSE	FALSE	FALSE	FALSE	FALSE	FALSE	FALSE	FALSE	FALSE	FALSE	FALSE
12	1476383	rrs-rrl	rrl	4.33821e-05	0.0560893	0.000186964	0.0560893	FALSE	FALSE	FALSE	FALSE	FALSE	FALSE	FALSE	FALSE	FALSE	FALSE	FALSE	FALSE	FALSE	FALSE	FALSE
13	1476382	rrs-rrl	rrl	0	0.0460813	0.000153604	0.0460813	FALSE	FALSE	FALSE	FALSE	FALSE	FALSE	FALSE	FALSE	FALSE	FALSE	FALSE	FALSE	FALSE	FALSE	FALSE
14	1476372	rrs-rrl	rrl	0	0.0327475	0.000109158	0.0327475	FALSE	FALSE	FALSE	FALSE	FALSE	FALSE	FALSE	FALSE	FALSE	FALSE	FALSE	FALSE	FALSE	FALSE	FALSE
15	1471861	rrs-rrl	rrs	0	0.0204109	-6.80364e-05	0.0204109	FALSE	FALSE	FALSE	FALSE	FALSE	FALSE	FALSE	FALSE	FALSE	FALSE	FALSE	FALSE	FALSE	FALSE	FALSE
16	1472210	rrs-rrl	rrs	0	0.0202788	6.7596e-05	0.0202788	FALSE	FALSE	FALSE	FALSE	FALSE	FALSE	FALSE	FALSE	FALSE	FALSE	FALSE	FALSE	FALSE	FALSE	FALSE
17	1472751	rrs-rrl	rrs	0	0.019745	-0.000131633	0.019745	FALSE	FALSE	FALSE	FALSE	FALSE	FALSE	FALSE	FALSE	FALSE	FALSE	FALSE	FALSE	FALSE	FALSE	FALSE
18	1476253	rrs-rrl	rrl	0	0.0166126	5.53754e-05	0.0166126	FALSE	FALSE	FALSE	FALSE	FALSE	FALSE	FALSE	FALSE	FALSE	FALSE	FALSE	FALSE	FALSE	FALSE	FALSE
19	1472172	rrs-rrl	rrs	0	0.0155461	5.18203e-05	0.0155461	FALSE	FALSE	FALSE	FALSE	FALSE	FALSE	FALSE	FALSE	FALSE	FALSE	FALSE	FALSE	FALSE	FALSE	FALSE
20	1472177	rrs-rrl	rrs	0	0.0139177	4.63924e-05	0.0139177	FALSE	FALSE	FALSE	FALSE	FALSE	FALSE	FALSE	FALSE	FALSE	FALSE	FALSE	FALSE	FALSE	FALSE	FALSE
21	1476429	rrs-rrl	rrl	0	0.0128065	-4.26884e-05	0.0128065	FALSE	FALSE	FALSE	FALSE	FALSE	FALSE	FALSE	FALSE	FALSE	FALSE	FALSE	FALSE	FALSE	FALSE	FALSE
22	1472203	rrs-rrl	rrs	0	0.0114053	3.80175e-05	0.0114053	FALSE	FALSE	FALSE	FALSE	FALSE	FALSE	FALSE	FALSE	FALSE	FALSE	FALSE	FALSE	FALSE	FALSE	FALSE
23	1472753	rrs-rrl	rrs	0	0.0109591	-3.7281e-05	0.0109591	FALSE	FALSE	FALSE	FALSE	FALSE	FALSE	FALSE	FALSE	FALSE	FALSE	FALSE	FALSE	FALSE	FALSE	FALSE
24	1472750	rrs-rrl	rrs	0	0.0098396	-3.27987e-05	0.0098396	FALSE	FALSE	FALSE	FALSE	FALSE	FALSE	FALSE	FALSE	FALSE	FALSE	FALSE	FALSE	FALSE	FALSE	FALSE
25	1472213	rrs-rrl	rrs	0	0.00790437	2.63479e-05	0.00790437	FALSE	FALSE	FALSE	FALSE	FALSE	FALSE	FALSE	FALSE	FALSE	FALSE	FALSE	FALSE	FALSE	FALSE	FALSE
26	1473985	rrs-rrl	rrl	0	0.00616702	2.05567e-05	0.00616702	FALSE	FALSE	FALSE	FALSE	FALSE	FALSE	FALSE	FALSE	FALSE	FALSE	FALSE	FALSE	FALSE	FALSE	FALSE
27	1471654	rrs-rrl	mcr3	0	0.00585762	-1.95254e-05	0.00585762	FALSE	FALSE	FALSE	FALSE	FALSE	FALSE	FALSE	FALSE	FALSE	FALSE	FALSE	FALSE	FALSE	FALSE	FALSE
28	1475363	rrs-rrl	rrl	0	0.00563658	3.7544e-05	0.00563658	FALSE	FALSE	FALSE	FALSE	FALSE	FALSE	FALSE	FALSE	FALSE	FALSE	FALSE	FALSE	FALSE	FALSE	FALSE
29	1471835	rrs-rrl		0	0.00343719	1.14573e-05	0.00343719	FALSE	FALSE	FALSE	FALSE	FALSE	FALSE	FALSE	FALSE	FALSE	FALSE	FALSE	FALSE	FALSE	FALSE	FALSE
30	1471851	rrs-rrl	rrs	0	0.00327249	1.09083e-05	0.00327249	FALSE	FALSE	FALSE	FALSE	FALSE	FALSE	FALSE	FALSE	FALSE	FALSE	FALSE	FALSE	FALSE	FALSE	FALSE
1778	ins_1918612_17_1				0.00318117	-1.06039e-05	0.00318117	FALSE	FALSE	TRUE	FALSE
31	1473885	rrs-rrl	rrl	0	0.00288601	9.62002e-06	0.00288601	FALSE	FALSE	FALSE	FALSE	FALSE	FALSE	FALSE	FALSE	FALSE	FALSE	FALSE	FALSE	FALSE	FALSE	FALSE
32	1473106	rrs-rrl	rrs	0	0.00284512	9.48373e-06	0.00284512	FALSE	FALSE	FALSE	FALSE	FALSE	FALSE	FALSE	FALSE	FALSE	FALSE	FALSE	FALSE	FALSE	FALSE	FALSE
33	1472215	rrs-rrl	rrs	0	0.00270387	9.01291e-06	0.00270387	FALSE	FALSE	FALSE	FALSE	FALSE	FALSE	FALSE	FALSE	FALSE	FALSE	FALSE	FALSE	FALSE	FALSE	FALSE
34	1471836	rrs-rrl		0	0.00268198	8.93992e-06	0.00268198	FALSE	FALSE	FALSE	FALSE	FALSE	FALSE	FALSE	FALSE	FALSE	FALSE	FALSE	FALSE	FALSE	FALSE	FALSE
35	1471883	rrs-rrl	rrs	0	0.0025282	8.42734e-06	0.0025282	FALSE	FALSE	FALSE	FALSE	FALSE	FALSE	FALSE	FALSE	FALSE	FALSE	FALSE	FALSE	FALSE	FALSE	FALSE
36	1474709	rrs-rrl	rrl	0	0.00252175	8.40585e-06	0.00252175	FALSE	FALSE	FALSE	FALSE	FALSE	FALSE	FALSE	FALSE	FALSE	FALSE	FALSE	FALSE	FALSE	FALSE	FALSE
37	1471845	rrs-rrl		0	0.00243183	8.10609e-06	0.00243183	FALSE	FALSE	FALSE	FALSE	FALSE	FALSE	FALSE	FALSE	FALSE	FALSE	FALSE	FALSE	FALSE	FALSE	FALSE
38	1476466	rrs-rrl	rrl	0	0.00240139	8.00464e-06	0.00240139	FALSE	FALSE	FALSE	FALSE	FALSE	FALSE	FALSE	FALSE	FALSE	FALSE	FALSE	FALSE	FALSE	FALSE	FALSE
39	1471842	rrs-rrl		0	0.0021677	-7.22566e-06	0.0021677	FALSE	FALSE	FALSE	FALSE	FALSE	FALSE	FALSE	FALSE	FALSE	FALSE	FALSE	FALSE	FALSE	FALSE	FALSE
40	1476842	rrs-rrl		0	0.00215969	7.19897e-06	0.00215969	FALSE	FALSE	FALSE	FALSE	FALSE	FALSE	FALSE	FALSE	FALSE	FALSE	FALSE	FALSE	FALSE	FALSE	FALSE
41	1471837	rrs-rrl		0	0.0020416	6.80534e-06	0.0020416	FALSE	FALSE	FALSE	FALSE	FALSE	FALSE	FALSE	FALSE	FALSE	FALSE	FALSE	FALSE	FALSE	FALSE	FALSE
42	1471832	rrs-rrl		0	0.00200942	6.69806e-06	0.00200942	FALSE	FALSE	FALSE	FALSE	FALSE	FALSE	FALSE	FALSE	FALSE	FALSE	FALSE	FALSE	FALSE	FALSE	FALSE
43	1475266	rrs-rrl	rrl	0	0.00196289	6.54297e-06	0.00196289	FALSE	FALSE	FALSE	FALSE	FALSE	FALSE	FALSE	FALSE	FALSE	FALSE	FALSE	FALSE	FALSE	FALSE	FALSE
44	1917812	tlyA	Rv1693	0	0.00185914	6.19713e-06	0.00185914	FALSE	FALSE	FALSE	FALSE	FALSE	FALSE	FALSE	FALSE	FALSE	FALSE	FALSE	FALSE	FALSE	FALSE	FALSE
45	1917972	tlyA	tlyA	0	0.00169335	-0.000888876	0.00169335	FALSE	FALSE	FALSE	FALSE	FALSE	FALSE	FALSE	FALSE	FALSE	FALSE	FALSE	FALSE	FALSE	FALSE	FALSE
46	1471820	rrs-rrl		0	0.00156184	5.20614e-06	0.00156184	FALSE	FALSE	FALSE	FALSE	FALSE	FALSE	FALSE	FALSE	FALSE	FALSE	FALSE	FALSE	FALSE	FALSE	FALSE
8407	ins_1475280_172_0				0.00154473	5.14911e-06	0.00154473	FALSE	FALSE	TRUE	FALSE
47	1475762	rrs-rrl	rrl	0.000130146	0.00136156	-4.53853e-06	0.00136156	FALSE	FALSE	FALSE	FALSE	FALSE	FALSE	FALSE	FALSE	FALSE	FALSE	FALSE	FALSE	FALSE	FALSE	FALSE
48	1471659	rrs-rrl	mcr3	0	0.00125724	-0.000739538	0.00125724	FALSE	FALSE	FALSE	FALSE	FALSE	FALSE	FALSE	FALSE	FALSE	FALSE	FALSE	FALSE	FALSE	FALSE	FALSE
49	1471829	rrs-rrl		0	0.00124438	-4.14794e-06	0.00124438	FALSE	FALSE	FALSE	FALSE	FALSE	FALSE	FALSE	FALSE	FALSE	FALSE	FALSE	FALSE	FALSE	FALSE	FALSE
1776	ins_1918612_17_0				0.000916047	-3.05349e-06	0.000916047	FALSE	FALSE	TRUE	FALSE
50	1918000	tlyA	tlyA	0	0.000904355	3.01452e-06	0.000904355	FALSE	FALSE	FALSE	FALSE	FALSE	FALSE	FALSE	FALSE	FALSE	FALSE	FALSE	FALSE	FALSE	FALSE	FALSE
51	1472132	rrs-rrl	rrs	0	0.000796308	2.65436e-06	0.000796308	FALSE	FALSE	FALSE	FALSE	FALSE	FALSE	FALSE	FALSE	FALSE	FALSE	FALSE	FALSE	FALSE	FALSE	FALSE
52	1471813	rrs-rrl		0	0.000782487	-2.60829e-06	0.000782487	FALSE	FALSE	FALSE	FALSE	FALSE	FALSE	FALSE	FALSE	FALSE	FALSE	FALSE	FALSE	FALSE	FALSE	FALSE
53	1917993	tlyA	tlyA	0	0.000778078	2.59359e-06	0.000778078	FALSE	FALSE	FALSE	FALSE	FALSE	FALSE	FALSE	FALSE	FALSE	FALSE	FALSE	FALSE	FALSE	FALSE	FALSE
54	1474201	rrs-rrl	rrl	0.0021691	0.000649242	2.16414e-06	0.000649242	FALSE	FALSE	FALSE	FALSE	FALSE	FALSE	FALSE	FALSE	FALSE	FALSE	FALSE	FALSE	FALSE	FALSE	FALSE
55	1471816	rrs-rrl		0	0.000645448	-2.15149e-06	0.000645448	FALSE	FALSE	FALSE	FALSE	FALSE	FALSE	FALSE	FALSE	FALSE	FALSE	FALSE	FALSE	FALSE	FALSE	FALSE
11867	ins_1476870_240_0				0.000611206	-2.03735e-06	0.000611206	FALSE	FALSE	TRUE	FALSE
56	1471823	rrs-rrl		0	0.000587043	-1.95681e-06	0.000587043	FALSE	FALSE	FALSE	FALSE	FALSE	FALSE	FALSE	FALSE	FALSE	FALSE	FALSE	FALSE	FALSE	FALSE	FALSE
6973	ins_1474630_134_3				0.00056898	-1.8966e-06	0.00056898	FALSE	FALSE	TRUE	FALSE
57	1474632	rrs-rrl	rrl	0	0.000545588	-1.81863e-06	0.000545588	FALSE	FALSE	FALSE	FALSE	FALSE	FALSE	FALSE	FALSE	FALSE	FALSE	FALSE	FALSE	FALSE	FALSE	FALSE
58	1471819	rrs-rrl		0	0.000393075	1.31025e-06	0.000393075	FALSE	FALSE	FALSE	FALSE	FALSE	FALSE	FALSE	FALSE	FALSE	FALSE	FALSE	FALSE	FALSE	FALSE	FALSE
6975	ins_1474630_134_4				0.000377807	-1.25936e-06	0.000377807	FALSE	FALSE	TRUE	FALSE
59	1471827	rrs-rrl		0	0.000360222	-1.20074e-06	0.000360222	FALSE	FALSE	FALSE	FALSE	FALSE	FALSE	FALSE	FALSE	FALSE	FALSE	FALSE	FALSE	FALSE	FALSE	FALSE
60	1471839	rrs-rrl		0	0.000323362	1.07787e-06	0.000323362	FALSE	FALSE	FALSE	FALSE	FALSE	FALSE	FALSE	FALSE	FALSE	FALSE	FALSE	FALSE	FALSE	FALSE	FALSE
61	1471818	rrs-rrl		0	0.000312996	1.04332e-06	0.000312996	FALSE	FALSE	FALSE	FALSE	FALSE	FALSE	FALSE	FALSE	FALSE	FALSE	FALSE	FALSE	FALSE	FALSE	FALSE
62	1471838	rrs-rrl		0	0.000255142	8.50474e-07	0.000255142	FALSE	FALSE	FALSE	FALSE	FALSE	FALSE	FALSE	FALSE	FALSE	FALSE	FALSE	FALSE	FALSE	FALSE	FALSE
617	ins_1471812_13_33				0.000200894	-6.69645e-07	0.000200894	FALSE	FALSE	TRUE	FALSE

## Sheet: ETHAMBUTOL_0p01_saliency_resist
	position	locus_x	gene	f_-	score_max	score_mean	abs_score	in_coll_barcode	in_freschi_barcode	is_insertion	is_deletion	in_WHO	in_INH_WHO	in_RIF_WHO	in_EMB_WHO	in_STM_WHO	in_AMI_WHO	in_ETH_WHO	in_PZA_WHO	in_LEV_WHO	in_MXF_WHO	in_KAN_WHO
0	4243222	embCAB		0	3.77299	-0.0204997	3.77299	FALSE	FALSE	FALSE	FALSE	FALSE	FALSE	FALSE	FALSE	FALSE	FALSE	FALSE	FALSE	FALSE	FALSE	FALSE
1	4247495	embCAB	embB	0	3.69384	-0.0109158	3.69384	FALSE	FALSE	FALSE	FALSE	TRUE	FALSE	FALSE	TRUE	FALSE	FALSE	FALSE	FALSE	FALSE	FALSE	FALSE
2	4248003	embCAB	embB	0	3.38314	-0.0721727	3.38314	FALSE	FALSE	FALSE	FALSE	TRUE	FALSE	FALSE	TRUE	FALSE	FALSE	FALSE	FALSE	FALSE	FALSE	FALSE
3	4247730	embCAB	embB	0	3.37166	-0.131515	3.37166	FALSE	FALSE	FALSE	FALSE	TRUE	FALSE	FALSE	TRUE	FALSE	FALSE	FALSE	FALSE	FALSE	FALSE	FALSE
4	4247729	embCAB	embB	0	3.22171	-0.0543137	3.22171	FALSE	FALSE	FALSE	FALSE	TRUE	FALSE	FALSE	TRUE	FALSE	FALSE	FALSE	FALSE	FALSE	FALSE	FALSE
5	4247574	embCAB	embB	0	3.15019	-0.0824206	3.15019	FALSE	FALSE	FALSE	FALSE	TRUE	FALSE	FALSE	TRUE	FALSE	FALSE	FALSE	FALSE	FALSE	FALSE	FALSE
6	4247469	embCAB	embB	0	3.14118	-0.0444325	3.14118	FALSE	FALSE	FALSE	FALSE	TRUE	FALSE	FALSE	TRUE	FALSE	FALSE	FALSE	FALSE	FALSE	FALSE	FALSE
7	4248002	embCAB	embB	0	2.98405	-0.0119213	2.98405	FALSE	FALSE	FALSE	FALSE	TRUE	FALSE	FALSE	TRUE	FALSE	FALSE	FALSE	FALSE	FALSE	FALSE	FALSE
8	4249518	embCAB	embB	0	2.9824	-0.00787746	2.9824	FALSE	FALSE	FALSE	FALSE	FALSE	FALSE	FALSE	FALSE	FALSE	FALSE	FALSE	FALSE	FALSE	FALSE	FALSE
9	4243225	embCAB		0	2.94341	-0.0124385	2.94341	FALSE	FALSE	FALSE	FALSE	FALSE	FALSE	FALSE	FALSE	FALSE	FALSE	FALSE	FALSE	FALSE	FALSE	FALSE
10	4243217	embCAB		4.33821e-05	2.84581	-0.0521108	2.84581	FALSE	FALSE	FALSE	FALSE	FALSE	FALSE	FALSE	FALSE	FALSE	FALSE	FALSE	FALSE	FALSE	FALSE	FALSE
11	4247429	embCAB	embB	0	2.82455	-0.266521	2.82455	FALSE	FALSE	FALSE	FALSE	TRUE	FALSE	FALSE	TRUE	FALSE	FALSE	FALSE	FALSE	FALSE	FALSE	FALSE
12	4247402	embCAB	embB	0	2.74549	-0.0191572	2.74549	FALSE	FALSE	FALSE	FALSE	FALSE	FALSE	FALSE	FALSE	FALSE	FALSE	FALSE	FALSE	FALSE	FALSE	FALSE
13	4247431	embCAB	embB	0	2.70731	-0.182996	2.70731	FALSE	FALSE	FALSE	FALSE	TRUE	FALSE	FALSE	TRUE	FALSE	FALSE	FALSE	FALSE	FALSE	FALSE	FALSE
14	4243190	embCAB		0.000173528	2.65253	-0.0106495	2.65253	FALSE	FALSE	FALSE	TRUE	FALSE	FALSE	FALSE	FALSE	FALSE	FALSE	FALSE	FALSE	FALSE	FALSE	FALSE
15	4247496	embCAB	embB	0	2.51693	-0.00344739	2.51693	FALSE	FALSE	FALSE	FALSE	FALSE	FALSE	FALSE	FALSE	FALSE	FALSE	FALSE	FALSE	FALSE	FALSE	FALSE
16	4249583	embCAB	embB	0	2.38697	-0.020526	2.38697	FALSE	FALSE	FALSE	FALSE	FALSE	FALSE	FALSE	FALSE	FALSE	FALSE	FALSE	FALSE	FALSE	FALSE	FALSE
17	4243221	embCAB		0	2.37273	-0.022444	2.37273	FALSE	FALSE	FALSE	FALSE	TRUE	FALSE	FALSE	TRUE	FALSE	FALSE	FALSE	FALSE	FALSE	FALSE	FALSE
18	4247728	embCAB	embB	0	1.98868	-0.00136674	1.98868	FALSE	FALSE	FALSE	FALSE	FALSE	FALSE	FALSE	FALSE	FALSE	FALSE	FALSE	FALSE	FALSE	FALSE	FALSE
19	4242075	embCAB	embC	0	1.82968	0.187104	1.82968	FALSE	TRUE	FALSE	FALSE	FALSE	FALSE	FALSE	FALSE	FALSE	FALSE	FALSE	FALSE	FALSE	FALSE	FALSE
20	4242182	embCAB	embC	0	1.72719	-0.106895	1.72719	FALSE	FALSE	FALSE	FALSE	FALSE	FALSE	FALSE	FALSE	FALSE	FALSE	FALSE	FALSE	FALSE	FALSE	FALSE
21	4246548	embCAB	embB	0	1.64928	0.00709452	1.64928	FALSE	FALSE	FALSE	FALSE	FALSE	FALSE	FALSE	FALSE	FALSE	FALSE	FALSE	FALSE	FALSE	FALSE	FALSE
22	4247738	embCAB	embB	0	1.55492	-0.000710658	1.55492	FALSE	FALSE	FALSE	FALSE	FALSE	FALSE	FALSE	FALSE	FALSE	FALSE	FALSE	FALSE	FALSE	FALSE	FALSE
23	4247847	embCAB	embB	0	1.45873	-0.00188418	1.45873	FALSE	FALSE	FALSE	FALSE	FALSE	FALSE	FALSE	FALSE	FALSE	FALSE	FALSE	FALSE	FALSE	FALSE	FALSE
24	4243346	embCAB	embA	0	1.32797	-0.0267408	1.32797	FALSE	FALSE	FALSE	FALSE	FALSE	FALSE	FALSE	FALSE	FALSE	FALSE	FALSE	FALSE	FALSE	FALSE	FALSE
25	4240897	embCAB	embC	0	1.25705	0.0138882	1.25705	FALSE	FALSE	FALSE	FALSE	FALSE	FALSE	FALSE	FALSE	FALSE	FALSE	FALSE	FALSE	FALSE	FALSE	FALSE
26	4247723	embCAB	embB	0	1.20691	-0.000551606	1.20691	FALSE	FALSE	FALSE	FALSE	FALSE	FALSE	FALSE	FALSE	FALSE	FALSE	FALSE	FALSE	FALSE	FALSE	FALSE
27	4249678	embCAB	embB	0	1.20619	-0.0118769	1.20619	FALSE	FALSE	FALSE	FALSE	FALSE	FALSE	FALSE	FALSE	FALSE	FALSE	FALSE	FALSE	FALSE	FALSE	FALSE
28	4243218	embCAB		0	1.08757	-0.000898008	1.08757	FALSE	FALSE	FALSE	FALSE	FALSE	FALSE	FALSE	FALSE	FALSE	FALSE	FALSE	FALSE	FALSE	FALSE	FALSE
29	4269317	aftB-ubiA	ubiA	0	1.00738	-0.00367127	1.00738	FALSE	FALSE	FALSE	FALSE	FALSE	FALSE	FALSE	FALSE	FALSE	FALSE	FALSE	FALSE	FALSE	FALSE	FALSE
30	4247426	embCAB	embB	0	0.93801	-0.000428707	0.93801	FALSE	FALSE	FALSE	FALSE	FALSE	FALSE	FALSE	FALSE	FALSE	FALSE	FALSE	FALSE	FALSE	FALSE	FALSE
31	4269721	aftB-ubiA	ubiA	0	0.930152	-0.00367065	0.930152	FALSE	FALSE	FALSE	FALSE	FALSE	FALSE	FALSE	FALSE	FALSE	FALSE	FALSE	FALSE	FALSE	FALSE	FALSE
32	4245055	embCAB	embA	0	0.864768	-0.00259623	0.864768	FALSE	TRUE	FALSE	FALSE	FALSE	FALSE	FALSE	FALSE	FALSE	FALSE	FALSE	FALSE	FALSE	FALSE	FALSE
33	4246734	embCAB	embB	0	0.864684	-0.00258312	0.864684	FALSE	FALSE	FALSE	FALSE	TRUE	FALSE	FALSE	TRUE	FALSE	FALSE	FALSE	FALSE	FALSE	FALSE	FALSE
34	4249408	embCAB	embB	0	0.84901	0.051304	0.84901	FALSE	TRUE	FALSE	FALSE	FALSE	FALSE	FALSE	FALSE	FALSE	FALSE	FALSE	FALSE	FALSE	FALSE	FALSE
35	4269351	aftB-ubiA	ubiA	0	0.727668	0.00502622	0.727668	FALSE	TRUE	FALSE	FALSE	FALSE	FALSE	FALSE	FALSE	FALSE	FALSE	FALSE	FALSE	FALSE	FALSE	FALSE
36	4245945	embCAB	embA	0	0.642864	-0.00137875	0.642864	FALSE	FALSE	FALSE	FALSE	FALSE	FALSE	FALSE	FALSE	FALSE	FALSE	FALSE	FALSE	FALSE	FALSE	FALSE
37	4242803	embCAB	embC	0	0.510521	-0.0877432	0.510521	FALSE	TRUE	FALSE	FALSE	FALSE	FALSE	FALSE	FALSE	FALSE	FALSE	FALSE	FALSE	FALSE	FALSE	FALSE
38	4247578	embCAB	embB	0	0.446915	0.000874796	0.446915	FALSE	TRUE	FALSE	FALSE	FALSE	FALSE	FALSE	FALSE	FALSE	FALSE	FALSE	FALSE	FALSE	FALSE	FALSE
39	4247502	embCAB	embB	0	0.42484	-0.000365973	0.42484	FALSE	FALSE	FALSE	FALSE	FALSE	FALSE	FALSE	FALSE	FALSE	FALSE	FALSE	FALSE	FALSE	FALSE	FALSE
40	4242643	embCAB	embC	0	0.418492	-0.356074	0.418492	FALSE	FALSE	FALSE	FALSE	FALSE	FALSE	FALSE	FALSE	FALSE	FALSE	FALSE	FALSE	FALSE	FALSE	FALSE
41	4249594	embCAB	embB	0	0.404959	0.00258307	0.404959	FALSE	FALSE	FALSE	FALSE	FALSE	FALSE	FALSE	FALSE	FALSE	FALSE	FALSE	FALSE	FALSE	FALSE	FALSE
42	4248006	embCAB	embB	0	0.375374	-0.000171561	0.375374	FALSE	FALSE	FALSE	FALSE	FALSE	FALSE	FALSE	FALSE	FALSE	FALSE	FALSE	FALSE	FALSE	FALSE	FALSE
43	4247399	embCAB	embB	0	0.354877	-0.000724114	0.354877	FALSE	FALSE	FALSE	FALSE	FALSE	FALSE	FALSE	FALSE	FALSE	FALSE	FALSE	FALSE	FALSE	FALSE	FALSE
44	4242550	embCAB	embC	0	0.352801	0.00110684	0.352801	FALSE	FALSE	FALSE	FALSE	FALSE	FALSE	FALSE	FALSE	FALSE	FALSE	FALSE	FALSE	FALSE	FALSE	FALSE
45	4247553	embCAB	embB	0	0.345197	-0.000211575	0.345197	FALSE	FALSE	FALSE	FALSE	FALSE	FALSE	FALSE	FALSE	FALSE	FALSE	FALSE	FALSE	FALSE	FALSE	FALSE
46	4245883	embCAB	embA	0	0.338637	-0.000309223	0.338637	FALSE	FALSE	FALSE	FALSE	FALSE	FALSE	FALSE	FALSE	FALSE	FALSE	FALSE	FALSE	FALSE	FALSE	FALSE
47	4269606	aftB-ubiA	ubiA	0	0.302673	0.0226012	0.302673	FALSE	FALSE	FALSE	FALSE	FALSE	FALSE	FALSE	FALSE	FALSE	FALSE	FALSE	FALSE	FALSE	FALSE	FALSE
48	4240671	embCAB	embC	0	0.290032	0.0214542	0.290032	FALSE	FALSE	FALSE	FALSE	FALSE	FALSE	FALSE	FALSE	FALSE	FALSE	FALSE	FALSE	FALSE	FALSE	FALSE
49	4247646	embCAB	embB	0	0.288842	0.0213722	0.288842	FALSE	FALSE	FALSE	FALSE	FALSE	FALSE	FALSE	FALSE	FALSE	FALSE	FALSE	FALSE	FALSE	FALSE	FALSE
50	4247412	embCAB	embB	0	0.284654	-0.000130098	0.284654	FALSE	FALSE	FALSE	FALSE	FALSE	FALSE	FALSE	FALSE	FALSE	FALSE	FALSE	FALSE	FALSE	FALSE	FALSE
51	4269722	aftB-ubiA	ubiA	0	0.282929	-0.000385885	0.282929	FALSE	FALSE	FALSE	FALSE	FALSE	FALSE	FALSE	FALSE	FALSE	FALSE	FALSE	FALSE	FALSE	FALSE	FALSE
52	4248004	embCAB	embB	0	0.281219	-0.000802437	0.281219	FALSE	FALSE	FALSE	FALSE	FALSE	FALSE	FALSE	FALSE	FALSE	FALSE	FALSE	FALSE	FALSE	FALSE	FALSE
53	4249447	embCAB	embB	0	0.27356	0.000250055	0.27356	FALSE	FALSE	FALSE	FALSE	FALSE	FALSE	FALSE	FALSE	FALSE	FALSE	FALSE	FALSE	FALSE	FALSE	FALSE
54	4269387	aftB-ubiA	ubiA	0	0.271893	0.0202666	0.271893	FALSE	FALSE	FALSE	FALSE	FALSE	FALSE	FALSE	FALSE	FALSE	FALSE	FALSE	FALSE	FALSE	FALSE	FALSE
55	4246930	embCAB	embB	0	0.27141	0.000372097	0.27141	FALSE	FALSE	FALSE	FALSE	FALSE	FALSE	FALSE	FALSE	FALSE	FALSE	FALSE	FALSE	FALSE	FALSE	FALSE
56	4248025	embCAB	embB	0	0.266988	-0.0002729	0.266988	FALSE	FALSE	FALSE	FALSE	FALSE	FALSE	FALSE	FALSE	FALSE	FALSE	FALSE	FALSE	FALSE	FALSE	FALSE
57	4269540	aftB-ubiA	ubiA	0	0.259233	0.00272483	0.259233	FALSE	FALSE	FALSE	FALSE	FALSE	FALSE	FALSE	FALSE	FALSE	FALSE	FALSE	FALSE	FALSE	FALSE	FALSE
58	4242559	embCAB	embC	0	0.245195	0.000112063	0.245195	FALSE	FALSE	FALSE	FALSE	FALSE	FALSE	FALSE	FALSE	FALSE	FALSE	FALSE	FALSE	FALSE	FALSE	FALSE
59	4269302	aftB-ubiA	ubiA	0	0.225405	-0.000845992	0.225405	FALSE	FALSE	FALSE	FALSE	FALSE	FALSE	FALSE	FALSE	FALSE	FALSE	FALSE	FALSE	FALSE	FALSE	FALSE
60	4269271	aftB-ubiA	ubiA	0	0.211844	-0.00106503	0.211844	FALSE	FALSE	FALSE	FALSE	FALSE	FALSE	FALSE	FALSE	FALSE	FALSE	FALSE	FALSE	FALSE	FALSE	FALSE
61	4246556	embCAB	embB	0	0.208131	-9.5124e-05	0.208131	FALSE	FALSE	FALSE	FALSE	FALSE	FALSE	FALSE	FALSE	FALSE	FALSE	FALSE	FALSE	FALSE	FALSE	FALSE
62	4243349	embCAB	embA	0	0.177938	8.13244e-05	0.177938	FALSE	FALSE	FALSE	FALSE	FALSE	FALSE	FALSE	FALSE	FALSE	FALSE	FALSE	FALSE	FALSE	FALSE	FALSE
63	4249732	embCAB	embB	0	0.17526	0.00127375	0.17526	FALSE	FALSE	FALSE	FALSE	FALSE	FALSE	FALSE	FALSE	FALSE	FALSE	FALSE	FALSE	FALSE	FALSE	FALSE
64	4269718	aftB-ubiA	ubiA	0	0.171695	-7.84714e-05	0.171695	FALSE	FALSE	FALSE	FALSE	FALSE	FALSE	FALSE	FALSE	FALSE	FALSE	FALSE	FALSE	FALSE	FALSE	FALSE
65	4247395	embCAB	embB	0	0.171123	-7.82096e-05	0.171123	FALSE	FALSE	FALSE	FALSE	FALSE	FALSE	FALSE	FALSE	FALSE	FALSE	FALSE	FALSE	FALSE	FALSE	FALSE
66	4241843	embCAB	embC	0	0.152418	0.000786474	0.152418	FALSE	FALSE	FALSE	FALSE	FALSE	FALSE	FALSE	FALSE	FALSE	FALSE	FALSE	FALSE	FALSE	FALSE	FALSE
67	4240172	embCAB	embC	0	0.141905	0.0014842	0.141905	FALSE	FALSE	FALSE	FALSE	FALSE	FALSE	FALSE	FALSE	FALSE	FALSE	FALSE	FALSE	FALSE	FALSE	FALSE
68	4246774	embCAB	embB	0	0.138592	-6.33418e-05	0.138592	FALSE	FALSE	FALSE	FALSE	FALSE	FALSE	FALSE	FALSE	FALSE	FALSE	FALSE	FALSE	FALSE	FALSE	FALSE
69	4268861	aftB-ubiA		0	0.13507	0.00030866	0.13507	FALSE	FALSE	FALSE	FALSE	FALSE	FALSE	FALSE	FALSE	FALSE	FALSE	FALSE	FALSE	FALSE	FALSE	FALSE
70	4247990	embCAB	embB	0	0.131402	-6.00557e-05	0.131402	FALSE	FALSE	FALSE	FALSE	FALSE	FALSE	FALSE	FALSE	FALSE	FALSE	FALSE	FALSE	FALSE	FALSE	FALSE
71	4243460	embCAB	embA	0	0.126483	-0.0107566	0.126483	FALSE	FALSE	FALSE	FALSE	FALSE	FALSE	FALSE	FALSE	FALSE	FALSE	FALSE	FALSE	FALSE	FALSE	FALSE
72	4248024	embCAB	embB	0	0.124373	-0.000170529	0.124373	FALSE	FALSE	FALSE	FALSE	FALSE	FALSE	FALSE	FALSE	FALSE	FALSE	FALSE	FALSE	FALSE	FALSE	FALSE
73	4247992	embCAB	embB	0	0.124211	-5.67693e-05	0.124211	FALSE	FALSE	FALSE	FALSE	FALSE	FALSE	FALSE	FALSE	FALSE	FALSE	FALSE	FALSE	FALSE	FALSE	FALSE
74	4242806	embCAB	embC	0	0.123554	0.00011293	0.123554	FALSE	FALSE	FALSE	FALSE	FALSE	FALSE	FALSE	FALSE	FALSE	FALSE	FALSE	FALSE	FALSE	FALSE	FALSE
75	4241042	embCAB	embC	0	0.118987	0.00805029	0.118987	FALSE	FALSE	FALSE	FALSE	FALSE	FALSE	FALSE	FALSE	FALSE	FALSE	FALSE	FALSE	FALSE	FALSE	FALSE
76	4243199	embCAB		0.000260292	0.116804	-5.33839e-05	0.116804	FALSE	FALSE	FALSE	TRUE	FALSE	FALSE	FALSE	FALSE	FALSE	FALSE	FALSE	FALSE	FALSE	FALSE	FALSE
77	4241539	embCAB	embC	0	0.115661	0.000181242	0.115661	FALSE	FALSE	FALSE	FALSE	FALSE	FALSE	FALSE	FALSE	FALSE	FALSE	FALSE	FALSE	FALSE	FALSE	FALSE
78	4242083	embCAB	embC	0	0.110291	5.04071e-05	0.110291	FALSE	FALSE	FALSE	FALSE	FALSE	FALSE	FALSE	FALSE	FALSE	FALSE	FALSE	FALSE	FALSE	FALSE	FALSE
79	4269148	aftB-ubiA	ubiA	0	0.110113	-0.000318736	0.110113	FALSE	FALSE	FALSE	FALSE	FALSE	FALSE	FALSE	FALSE	FALSE	FALSE	FALSE	FALSE	FALSE	FALSE	FALSE
80	4244840	embCAB	embA	0	0.108088	0.000345726	0.108088	FALSE	FALSE	FALSE	FALSE	FALSE	FALSE	FALSE	FALSE	FALSE	FALSE	FALSE	FALSE	FALSE	FALSE	FALSE
81	4248758	embCAB	embB	0	0.103725	9.48126e-05	0.103725	FALSE	FALSE	FALSE	FALSE	FALSE	FALSE	FALSE	FALSE	FALSE	FALSE	FALSE	FALSE	FALSE	FALSE	FALSE
82	4243833	embCAB	embA	0	0.10282	0.000140971	0.10282	FALSE	FALSE	FALSE	FALSE	FALSE	FALSE	FALSE	FALSE	FALSE	FALSE	FALSE	FALSE	FALSE	FALSE	FALSE
83	4248200	embCAB	embB	0	0.100782	4.60614e-05	0.100782	FALSE	FALSE	FALSE	FALSE	FALSE	FALSE	FALSE	FALSE	FALSE	FALSE	FALSE	FALSE	FALSE	FALSE	FALSE
84	4245969	embCAB	embA	0	0.100745	0.00679864	0.100745	FALSE	FALSE	FALSE	FALSE	FALSE	FALSE	FALSE	FALSE	FALSE	FALSE	FALSE	FALSE	FALSE	FALSE	FALSE
85	4245655	embCAB	embA	0	0.10063	-4.59918e-05	0.10063	FALSE	FALSE	FALSE	FALSE	FALSE	FALSE	FALSE	FALSE	FALSE	FALSE	FALSE	FALSE	FALSE	FALSE	FALSE
86	4240822	embCAB	embC	0	0.100578	-8.90122e-05	0.100578	FALSE	FALSE	FALSE	FALSE	FALSE	FALSE	FALSE	FALSE	FALSE	FALSE	FALSE	FALSE	FALSE	FALSE	FALSE
87	4241993	embCAB	embC	0	0.10031	-0.000275021	0.10031	FALSE	FALSE	FALSE	FALSE	FALSE	FALSE	FALSE	FALSE	FALSE	FALSE	FALSE	FALSE	FALSE	FALSE	FALSE
88	4242425	embCAB	embC	8.67641e-05	0.0951345	0.000242228	0.0951345	FALSE	FALSE	FALSE	FALSE	FALSE	FALSE	FALSE	FALSE	FALSE	FALSE	FALSE	FALSE	FALSE	FALSE	FALSE
89	4244379	embCAB	embA	0	0.0933756	0.000485059	0.0933756	FALSE	FALSE	FALSE	FALSE	FALSE	FALSE	FALSE	FALSE	FALSE	FALSE	FALSE	FALSE	FALSE	FALSE	FALSE
90	4269296	aftB-ubiA	ubiA	0	0.0877441	-0.000107377	0.0877441	FALSE	FALSE	FALSE	FALSE	FALSE	FALSE	FALSE	FALSE	FALSE	FALSE	FALSE	FALSE	FALSE	FALSE	FALSE
91	4269731	aftB-ubiA	ubiA	0	0.0876154	-0.000995844	0.0876154	FALSE	FALSE	FALSE	FALSE	FALSE	FALSE	FALSE	FALSE	FALSE	FALSE	FALSE	FALSE	FALSE	FALSE	FALSE
92	4249582	embCAB	embB	0	0.0851185	3.89024e-05	0.0851185	FALSE	FALSE	FALSE	FALSE	FALSE	FALSE	FALSE	FALSE	FALSE	FALSE	FALSE	FALSE	FALSE	FALSE	FALSE
93	4243393	embCAB	embA	0	0.0816657	3.73244e-05	0.0816657	FALSE	FALSE	FALSE	FALSE	FALSE	FALSE	FALSE	FALSE	FALSE	FALSE	FALSE	FALSE	FALSE	FALSE	FALSE
94	4245824	embCAB	embA	0	0.08009	7.32084e-05	0.08009	FALSE	FALSE	FALSE	FALSE	FALSE	FALSE	FALSE	FALSE	FALSE	FALSE	FALSE	FALSE	FALSE	FALSE	FALSE
95	4268186	aftB-ubiA	aftB	0	0.0782831	3.57784e-05	0.0782831	FALSE	FALSE	FALSE	FALSE	FALSE	FALSE	FALSE	FALSE	FALSE	FALSE	FALSE	FALSE	FALSE	FALSE	FALSE
96	4247463	embCAB	embB	0	0.0772454	-3.53041e-05	0.0772454	FALSE	FALSE	FALSE	FALSE	FALSE	FALSE	FALSE	FALSE	FALSE	FALSE	FALSE	FALSE	FALSE	FALSE	FALSE
97	4248115	embCAB	embB	0	0.0763854	0.000726633	0.0763854	FALSE	FALSE	FALSE	FALSE	FALSE	FALSE	FALSE	FALSE	FALSE	FALSE	FALSE	FALSE	FALSE	FALSE	FALSE
98	4242442	embCAB	embC	4.33821e-05	0.0735792	-3.36285e-05	0.0735792	FALSE	FALSE	FALSE	FALSE	FALSE	FALSE	FALSE	FALSE	FALSE	FALSE	FALSE	FALSE	FALSE	FALSE	FALSE
99	4244087	embCAB	embA	0	0.073431	3.35608e-05	0.073431	FALSE	FALSE	FALSE	FALSE	FALSE	FALSE	FALSE	FALSE	FALSE	FALSE	FALSE	FALSE	FALSE	FALSE	FALSE
100	4249538	embCAB	embB	0	0.072082	-3.29442e-05	0.072082	FALSE	FALSE	FALSE	FALSE	FALSE	FALSE	FALSE	FALSE	FALSE	FALSE	FALSE	FALSE	FALSE	FALSE	FALSE
101	4249012	embCAB	embB	0	0.0720487	6.58579e-05	0.0720487	FALSE	TRUE	FALSE	FALSE	FALSE	FALSE	FALSE	FALSE	FALSE	FALSE	FALSE	FALSE	FALSE	FALSE	FALSE
102	4248441	embCAB	embB	0	0.0706012	-3.22674e-05	0.0706012	FALSE	FALSE	FALSE	FALSE	FALSE	FALSE	FALSE	FALSE	FALSE	FALSE	FALSE	FALSE	FALSE	FALSE	FALSE
103	4245101	embCAB	embA	0	0.070244	-3.21042e-05	0.070244	FALSE	FALSE	FALSE	FALSE	FALSE	FALSE	FALSE	FALSE	FALSE	FALSE	FALSE	FALSE	FALSE	FALSE	FALSE
104	4267960	aftB-ubiA	aftB	0	0.069843	-0.000209179	0.069843	FALSE	FALSE	FALSE	FALSE	FALSE	FALSE	FALSE	FALSE	FALSE	FALSE	FALSE	FALSE	FALSE	FALSE	FALSE
105	4247457	embCAB	embB	0	0.0670053	-3.0624e-05	0.0670053	FALSE	FALSE	FALSE	FALSE	FALSE	FALSE	FALSE	FALSE	FALSE	FALSE	FALSE	FALSE	FALSE	FALSE	FALSE
106	4247712	embCAB	embB	0	0.06633	-3.03154e-05	0.06633	FALSE	FALSE	FALSE	FALSE	FALSE	FALSE	FALSE	FALSE	FALSE	FALSE	FALSE	FALSE	FALSE	FALSE	FALSE
107	4247861	embCAB	embB	0	0.066148	-9.06965e-05	0.066148	FALSE	FALSE	FALSE	FALSE	FALSE	FALSE	FALSE	FALSE	FALSE	FALSE	FALSE	FALSE	FALSE	FALSE	FALSE
108	4243229	embCAB		0	0.0654987	-2.99354e-05	0.0654987	FALSE	FALSE	FALSE	FALSE	FALSE	FALSE	FALSE	FALSE	FALSE	FALSE	FALSE	FALSE	FALSE	FALSE	FALSE
109	4247573	embCAB	embB	0	0.0616994	-2.8199e-05	0.0616994	FALSE	FALSE	FALSE	FALSE	FALSE	FALSE	FALSE	FALSE	FALSE	FALSE	FALSE	FALSE	FALSE	FALSE	FALSE
110	4269311	aftB-ubiA	ubiA	0	0.061381	-4.29214e-05	0.061381	FALSE	FALSE	FALSE	FALSE	FALSE	FALSE	FALSE	FALSE	FALSE	FALSE	FALSE	FALSE	FALSE	FALSE	FALSE
111	4243622	embCAB	embA	0	0.0577014	2.63718e-05	0.0577014	FALSE	FALSE	FALSE	FALSE	FALSE	FALSE	FALSE	FALSE	FALSE	FALSE	FALSE	FALSE	FALSE	FALSE	FALSE
112	4242185	embCAB	embC	0	0.0572888	0.000157099	0.0572888	FALSE	FALSE	FALSE	FALSE	FALSE	FALSE	FALSE	FALSE	FALSE	FALSE	FALSE	FALSE	FALSE	FALSE	FALSE
113	4269340	aftB-ubiA	ubiA	4.33821e-05	0.0563755	-2.57658e-05	0.0563755	FALSE	FALSE	FALSE	FALSE	FALSE	FALSE	FALSE	FALSE	FALSE	FALSE	FALSE	FALSE	FALSE	FALSE	FALSE
114	4248706	embCAB	embB	0	0.0557572	-0.000124576	0.0557572	FALSE	FALSE	FALSE	FALSE	FALSE	FALSE	FALSE	FALSE	FALSE	FALSE	FALSE	FALSE	FALSE	FALSE	FALSE
115	4248041	embCAB	embB	0	0.0556312	7.62767e-05	0.0556312	FALSE	FALSE	FALSE	FALSE	FALSE	FALSE	FALSE	FALSE	FALSE	FALSE	FALSE	FALSE	FALSE	FALSE	FALSE
116	4247595	embCAB	embB	0	0.0553317	-4.01992e-05	0.0553317	FALSE	FALSE	FALSE	FALSE	FALSE	FALSE	FALSE	FALSE	FALSE	FALSE	FALSE	FALSE	FALSE	FALSE	FALSE
117	4242893	embCAB	embC	0	0.0539491	-2.46568e-05	0.0539491	FALSE	FALSE	FALSE	FALSE	FALSE	FALSE	FALSE	FALSE	FALSE	FALSE	FALSE	FALSE	FALSE	FALSE	FALSE
118	4246481	embCAB	embA	0	0.0537389	-2.45607e-05	0.0537389	FALSE	FALSE	FALSE	FALSE	FALSE	FALSE	FALSE	FALSE	FALSE	FALSE	FALSE	FALSE	FALSE	FALSE	FALSE
119	4245896	embCAB	embA	0	0.0534756	-2.44404e-05	0.0534756	FALSE	FALSE	FALSE	FALSE	FALSE	FALSE	FALSE	FALSE	FALSE	FALSE	FALSE	FALSE	FALSE	FALSE	FALSE
120	4269292	aftB-ubiA	ubiA	0	0.0534495	-0.000111227	0.0534495	FALSE	FALSE	FALSE	FALSE	FALSE	FALSE	FALSE	FALSE	FALSE	FALSE	FALSE	FALSE	FALSE	FALSE	FALSE
121	4247206	embCAB	embB	0	0.0517989	-2.36741e-05	0.0517989	FALSE	FALSE	FALSE	FALSE	FALSE	FALSE	FALSE	FALSE	FALSE	FALSE	FALSE	FALSE	FALSE	FALSE	FALSE
122	4248403	embCAB	embB	0	0.0512295	-4.68277e-05	0.0512295	FALSE	FALSE	FALSE	FALSE	FALSE	FALSE	FALSE	FALSE	FALSE	FALSE	FALSE	FALSE	FALSE	FALSE	FALSE
123	4246275	embCAB	embA	0	0.0464105	-4.24228e-05	0.0464105	FALSE	FALSE	FALSE	FALSE	FALSE	FALSE	FALSE	FALSE	FALSE	FALSE	FALSE	FALSE	FALSE	FALSE	FALSE
124	4243848	embCAB	embA	0	0.0463539	0.00201135	0.0463539	FALSE	TRUE	FALSE	FALSE	FALSE	FALSE	FALSE	FALSE	FALSE	FALSE	FALSE	FALSE	FALSE	FALSE	FALSE
125	4269306	aftB-ubiA	ubiA	0	0.0461166	-2.38033e-05	0.0461166	FALSE	FALSE	FALSE	FALSE	FALSE	FALSE	FALSE	FALSE	FALSE	FALSE	FALSE	FALSE	FALSE	FALSE	FALSE
126	4243194	embCAB		8.67641e-05	0.0459298	-2.09917e-05	0.0459298	FALSE	FALSE	FALSE	FALSE	FALSE	FALSE	FALSE	FALSE	FALSE	FALSE	FALSE	FALSE	FALSE	FALSE	FALSE
127	4246622	embCAB	embB	0	0.0458124	2.0938e-05	0.0458124	FALSE	FALSE	FALSE	FALSE	FALSE	FALSE	FALSE	FALSE	FALSE	FALSE	FALSE	FALSE	FALSE	FALSE	FALSE
128	4269469	aftB-ubiA	ubiA	0	0.0449909	-4.11252e-05	0.0449909	FALSE	FALSE	FALSE	FALSE	FALSE	FALSE	FALSE	FALSE	FALSE	FALSE	FALSE	FALSE	FALSE	FALSE	FALSE
129	4267647	aftB-ubiA	aftB	0	0.0442664	-0.00576623	0.0442664	FALSE	TRUE	FALSE	FALSE	FALSE	FALSE	FALSE	FALSE	FALSE	FALSE	FALSE	FALSE	FALSE	FALSE	FALSE
130	4243416	embCAB	embA	0	0.0432795	-1.97804e-05	0.0432795	FALSE	FALSE	FALSE	FALSE	FALSE	FALSE	FALSE	FALSE	FALSE	FALSE	FALSE	FALSE	FALSE	FALSE	FALSE
131	4240750	embCAB	embC	0	0.0430711	-0.000116121	0.0430711	FALSE	TRUE	FALSE	FALSE	FALSE	FALSE	FALSE	FALSE	FALSE	FALSE	FALSE	FALSE	FALSE	FALSE	FALSE

## Sheet: ISONIAZID_0p01_saliency_resista
	position	locus_x	gene	f_-	score_max	score_mean	abs_score	in_coll_barcode	in_freschi_barcode	is_insertion	is_deletion	in_WHO	in_INH_WHO	in_RIF_WHO	in_EMB_WHO	in_STM_WHO	in_AMI_WHO	in_ETH_WHO	in_PZA_WHO	in_LEV_WHO	in_MXF_WHO	in_KAN_WHO
0	1673425	FabG1-inhA		0	6.27151	-0.470973	6.27151	FALSE	FALSE	FALSE	FALSE	TRUE	TRUE	FALSE	FALSE	FALSE	FALSE	TRUE	FALSE	FALSE	FALSE	FALSE
1	2155168	KatG	katG	0.000130146	6.23606	-1.89185	6.23606	FALSE	FALSE	FALSE	TRUE	TRUE	TRUE	FALSE	FALSE	FALSE	FALSE	FALSE	FALSE	FALSE	FALSE	FALSE
2	2726139	oxyR-ahpC		8.67641e-05	5.0183	-0.00648657	5.0183	FALSE	FALSE	FALSE	FALSE	FALSE	FALSE	FALSE	FALSE	FALSE	FALSE	FALSE	FALSE	FALSE	FALSE	FALSE
3	2155167	KatG	katG	0.000130146	4.96294	-0.0113374	4.96294	FALSE	FALSE	FALSE	TRUE	TRUE	TRUE	FALSE	FALSE	FALSE	FALSE	FALSE	FALSE	FALSE	FALSE	FALSE
4	1673423	FabG1-inhA		0	4.70824	-0.0593588	4.70824	FALSE	FALSE	FALSE	FALSE	FALSE	FALSE	FALSE	FALSE	FALSE	FALSE	FALSE	FALSE	FALSE	FALSE	FALSE
5	1674048	FabG1-inhA	fabG1	0	4.44454	-0.0543182	4.44454	FALSE	FALSE	FALSE	FALSE	TRUE	TRUE	FALSE	FALSE	FALSE	FALSE	TRUE	FALSE	FALSE	FALSE	FALSE
6	2726141	oxyR-ahpC		8.67641e-05	4.32654	-0.0456267	4.32654	FALSE	FALSE	FALSE	FALSE	FALSE	FALSE	FALSE	FALSE	FALSE	FALSE	FALSE	FALSE	FALSE	FALSE	FALSE
7	2726145	oxyR-ahpC		8.67641e-05	4.24777	-0.0168889	4.24777	FALSE	FALSE	FALSE	FALSE	FALSE	FALSE	FALSE	FALSE	FALSE	FALSE	FALSE	FALSE	FALSE	FALSE	FALSE
8	2726142	oxyR-ahpC		8.67641e-05	4.24148	-0.00465381	4.24148	FALSE	FALSE	FALSE	FALSE	FALSE	FALSE	FALSE	FALSE	FALSE	FALSE	FALSE	FALSE	FALSE	FALSE	FALSE
9	2726121	oxyR-ahpC		8.67641e-05	4.16581	-0.00753659	4.16581	FALSE	FALSE	FALSE	FALSE	FALSE	FALSE	FALSE	FALSE	FALSE	FALSE	FALSE	FALSE	FALSE	FALSE	FALSE
10	1674481	FabG1-inhA	inhA	0	3.67576	-0.0446441	3.67576	FALSE	FALSE	FALSE	FALSE	TRUE	FALSE	FALSE	FALSE	FALSE	FALSE	TRUE	FALSE	FALSE	FALSE	FALSE
11	1673432	FabG1-inhA		0	3.45289	-0.0437638	3.45289	FALSE	FALSE	FALSE	FALSE	TRUE	TRUE	FALSE	FALSE	FALSE	FALSE	TRUE	FALSE	FALSE	FALSE	FALSE
12	2726112	oxyR-ahpC		0.000173528	3.43162	-0.00376705	3.43162	FALSE	FALSE	FALSE	FALSE	FALSE	FALSE	FALSE	FALSE	FALSE	FALSE	FALSE	FALSE	FALSE	FALSE	FALSE
13	2155102	KatG	katG	0.000130146	3.26665	-0.00450344	3.26665	FALSE	FALSE	FALSE	TRUE	FALSE	FALSE	FALSE	FALSE	FALSE	FALSE	FALSE	FALSE	FALSE	FALSE	FALSE
14	2155169	KatG	katG	0.000130146	2.94773	-0.00193083	2.94773	FALSE	FALSE	FALSE	TRUE	FALSE	FALSE	FALSE	FALSE	FALSE	FALSE	FALSE	FALSE	FALSE	FALSE	FALSE
15	2726136	oxyR-ahpC		8.67641e-05	2.70512	-0.00218468	2.70512	FALSE	FALSE	FALSE	FALSE	FALSE	FALSE	FALSE	FALSE	FALSE	FALSE	FALSE	FALSE	FALSE	FALSE	FALSE
16	2155276	KatG	katG	0.000347057	2.21719	-0.00159912	2.21719	FALSE	FALSE	FALSE	TRUE	TRUE	TRUE	FALSE	FALSE	FALSE	FALSE	FALSE	FALSE	FALSE	FALSE	FALSE
17	2726117	oxyR-ahpC		0.000173528	1.78921	-0.00111614	1.78921	FALSE	FALSE	FALSE	FALSE	FALSE	FALSE	FALSE	FALSE	FALSE	FALSE	FALSE	FALSE	FALSE	FALSE	FALSE
2829	ins_2726146_7_0				1.76315	-0.00275603	1.76315	FALSE	FALSE	TRUE	FALSE
18	2726119	oxyR-ahpC		0.000173528	1.60101	-0.00130576	1.60101	FALSE	FALSE	FALSE	FALSE	FALSE	FALSE	FALSE	FALSE	FALSE	FALSE	FALSE	FALSE	FALSE	FALSE	FALSE
19	1672808	FabG1-inhA	Rv1482c	4.33821e-05	1.53815	-0.00963919	1.53815	FALSE	FALSE	FALSE	FALSE	FALSE	FALSE	FALSE	FALSE	FALSE	FALSE	FALSE	FALSE	FALSE	FALSE	FALSE
20	2154153	KatG	katG	0.000130146	1.48507	-0.000376837	1.48507	FALSE	FALSE	FALSE	TRUE	FALSE	FALSE	FALSE	FALSE	FALSE	FALSE	FALSE	FALSE	FALSE	FALSE	FALSE
21	2726051	oxyR-ahpC	oxyR'	8.67641e-05	1.33037	0.0599891	1.33037	FALSE	FALSE	FALSE	FALSE	FALSE	FALSE	FALSE	FALSE	FALSE	FALSE	FALSE	FALSE	FALSE	FALSE	FALSE
22	1674263	FabG1-inhA	inhA	0	1.19482	-0.0112401	1.19482	FALSE	FALSE	FALSE	FALSE	FALSE	FALSE	FALSE	FALSE	FALSE	FALSE	FALSE	FALSE	FALSE	FALSE	FALSE
23	2156109	KatG	katG	0.000347057	1.021	-0.000494832	1.021	FALSE	FALSE	FALSE	TRUE	FALSE	FALSE	FALSE	FALSE	FALSE	FALSE	FALSE	FALSE	FALSE	FALSE	FALSE
24	2153813	KatG	Rv1907c	0.000130146	0.94572	0.0182048	0.94572	FALSE	FALSE	FALSE	TRUE	FALSE	FALSE	FALSE	FALSE	FALSE	FALSE	FALSE	FALSE	FALSE	FALSE	FALSE
25	2155690	KatG	katG	0.000260292	0.900349	-0.00045273	0.900349	FALSE	FALSE	FALSE	TRUE	FALSE	FALSE	FALSE	FALSE	FALSE	FALSE	FALSE	FALSE	FALSE	FALSE	FALSE
26	2155819	KatG	katG	0.000260292	0.830737	-0.000395871	0.830737	FALSE	FALSE	FALSE	TRUE	TRUE	TRUE	FALSE	FALSE	FALSE	FALSE	FALSE	FALSE	FALSE	FALSE	FALSE
27	2726116	oxyR-ahpC		0.000477203	0.815114	-0.000392776	0.815114	FALSE	FALSE	FALSE	FALSE	FALSE	FALSE	FALSE	FALSE	FALSE	FALSE	FALSE	FALSE	FALSE	FALSE	FALSE
28	2725761	oxyR-ahpC	oxyR'	4.33821e-05	0.719919	0.0077059	0.719919	FALSE	FALSE	FALSE	FALSE	FALSE	FALSE	FALSE	FALSE	FALSE	FALSE	FALSE	FALSE	FALSE	FALSE	FALSE
29	2155163	KatG	katG	0.000130146	0.711206	0.000660857	0.711206	FALSE	FALSE	FALSE	TRUE	FALSE	FALSE	FALSE	FALSE	FALSE	FALSE	FALSE	FALSE	FALSE	FALSE	FALSE
30	2518919	acpM-kasA	kasA	0	0.707417	-0.0479674	0.707417	FALSE	FALSE	FALSE	FALSE	FALSE	FALSE	FALSE	FALSE	FALSE	FALSE	FALSE	FALSE	FALSE	FALSE	FALSE
31	2155648	KatG	katG	0.000260292	0.693055	-0.000352727	0.693055	FALSE	FALSE	FALSE	TRUE	FALSE	FALSE	FALSE	FALSE	FALSE	FALSE	FALSE	FALSE	FALSE	FALSE	FALSE
32	1674782	FabG1-inhA	inhA	0	0.688905	-0.00606875	0.688905	FALSE	FALSE	FALSE	FALSE	FALSE	FALSE	FALSE	FALSE	FALSE	FALSE	FALSE	FALSE	FALSE	FALSE	FALSE
33	1674262	FabG1-inhA	inhA	0	0.665727	-0.00101431	0.665727	FALSE	FALSE	FALSE	FALSE	FALSE	FALSE	FALSE	FALSE	FALSE	FALSE	FALSE	FALSE	FALSE	FALSE	FALSE
34	2726149	oxyR-ahpC		0.000173528	0.638032	-0.000153854	0.638032	FALSE	FALSE	FALSE	TRUE	FALSE	FALSE	FALSE	FALSE	FALSE	FALSE	FALSE	FALSE	FALSE	FALSE	FALSE
35	2155700	KatG	katG	0.000260292	0.617301	-0.000289622	0.617301	FALSE	FALSE	FALSE	TRUE	FALSE	FALSE	FALSE	FALSE	FALSE	FALSE	FALSE	FALSE	FALSE	FALSE	FALSE
36	2155172	KatG	katG	0.000130146	0.582704	0.000129941	0.582704	FALSE	FALSE	FALSE	TRUE	FALSE	FALSE	FALSE	FALSE	FALSE	FALSE	FALSE	FALSE	FALSE	FALSE	FALSE
37	2155801	KatG	katG	0.000260292	0.426972	-0.000206502	0.426972	FALSE	FALSE	FALSE	TRUE	FALSE	FALSE	FALSE	FALSE	FALSE	FALSE	FALSE	FALSE	FALSE	FALSE	FALSE
38	2154724	KatG	katG	0.000130146	0.423203	0.0890391	0.423203	FALSE	FALSE	FALSE	TRUE	FALSE	FALSE	FALSE	FALSE	FALSE	FALSE	FALSE	FALSE	FALSE	FALSE	FALSE
39	2155154	KatG	katG	0.000130146	0.405773	-0.000124164	0.405773	FALSE	FALSE	FALSE	TRUE	FALSE	FALSE	FALSE	FALSE	FALSE	FALSE	FALSE	FALSE	FALSE	FALSE	FALSE
40	2155389	KatG	katG	0.000303674	0.404856	0.000578554	0.404856	FALSE	FALSE	FALSE	TRUE	FALSE	FALSE	FALSE	FALSE	FALSE	FALSE	FALSE	FALSE	FALSE	FALSE	FALSE
41	2156110	KatG	katG	0.000347057	0.401043	-9.61447e-05	0.401043	FALSE	FALSE	FALSE	TRUE	FALSE	FALSE	FALSE	FALSE	FALSE	FALSE	FALSE	FALSE	FALSE	FALSE	FALSE
42	2155750	KatG	katG	0.000303674	0.35768	-0.000116372	0.35768	FALSE	FALSE	FALSE	TRUE	FALSE	FALSE	FALSE	FALSE	FALSE	FALSE	FALSE	FALSE	FALSE	FALSE	FALSE
43	1673143	FabG1-inhA	Rv1482c	8.67641e-05	0.346878	-0.000336135	0.346878	FALSE	FALSE	FALSE	FALSE	FALSE	FALSE	FALSE	FALSE	FALSE	FALSE	FALSE	FALSE	FALSE	FALSE	FALSE
44	2726338	oxyR-ahpC	ahpC	0.000130146	0.346404	0.00471768	0.346404	FALSE	FALSE	FALSE	FALSE	FALSE	FALSE	FALSE	FALSE	FALSE	FALSE	FALSE	FALSE	FALSE	FALSE	FALSE
45	2156034	KatG	katG	0.000303674	0.328965	-9.49055e-05	0.328965	FALSE	FALSE	FALSE	TRUE	FALSE	FALSE	FALSE	FALSE	FALSE	FALSE	FALSE	FALSE	FALSE	FALSE	FALSE
46	2155748	KatG	katG	0.000303674	0.300427	-7.51976e-05	0.300427	FALSE	FALSE	FALSE	TRUE	FALSE	FALSE	FALSE	FALSE	FALSE	FALSE	FALSE	FALSE	FALSE	FALSE	FALSE
47	2154834	KatG	katG	0.000130146	0.284336	-6.85421e-05	0.284336	FALSE	FALSE	FALSE	TRUE	FALSE	FALSE	FALSE	FALSE	FALSE	FALSE	FALSE	FALSE	FALSE	FALSE	FALSE
48	2726114	oxyR-ahpC		0.000173528	0.272661	-0.000197247	0.272661	FALSE	FALSE	FALSE	FALSE	FALSE	FALSE	FALSE	FALSE	FALSE	FALSE	FALSE	FALSE	FALSE	FALSE	FALSE
49	2156042	KatG	katG	0.000347057	0.270088	-8.40905e-05	0.270088	FALSE	FALSE	FALSE	TRUE	FALSE	FALSE	FALSE	FALSE	FALSE	FALSE	FALSE	FALSE	FALSE	FALSE	FALSE
50	1674102	FabG1-inhA	fabG1	0	0.265074	-0.000693566	0.265074	FALSE	FALSE	FALSE	FALSE	FALSE	FALSE	FALSE	FALSE	FALSE	FALSE	FALSE	FALSE	FALSE	FALSE	FALSE
51	2155687	KatG	katG	0.000260292	0.257915	-0.000172126	0.257915	FALSE	FALSE	FALSE	TRUE	FALSE	FALSE	FALSE	FALSE	FALSE	FALSE	FALSE	FALSE	FALSE	FALSE	FALSE
52	2726103	oxyR-ahpC		8.67641e-05	0.241088	-5.81356e-05	0.241088	FALSE	FALSE	FALSE	FALSE	FALSE	FALSE	FALSE	FALSE	FALSE	FALSE	FALSE	FALSE	FALSE	FALSE	FALSE
53	2725803	oxyR-ahpC	oxyR'	8.67641e-05	0.23392	-0.000371067	0.23392	FALSE	FALSE	FALSE	FALSE	FALSE	FALSE	FALSE	FALSE	FALSE	FALSE	FALSE	FALSE	FALSE	FALSE	FALSE
54	2155749	KatG	katG	0.000303674	0.233684	-5.66334e-05	0.233684	FALSE	FALSE	FALSE	TRUE	FALSE	FALSE	FALSE	FALSE	FALSE	FALSE	FALSE	FALSE	FALSE	FALSE	FALSE
55	1674883	FabG1-inhA	inhA	0	0.219826	0.00108905	0.219826	FALSE	FALSE	FALSE	FALSE	FALSE	FALSE	FALSE	FALSE	FALSE	FALSE	FALSE	FALSE	FALSE	FALSE	FALSE
56	2156024	KatG	katG	0.000347057	0.21857	-5.86494e-05	0.21857	FALSE	FALSE	FALSE	TRUE	TRUE	TRUE	FALSE	FALSE	FALSE	FALSE	FALSE	FALSE	FALSE	FALSE	FALSE
57	2156037	KatG	katG	0.000347057	0.2133	-6.59146e-05	0.2133	FALSE	FALSE	FALSE	TRUE	FALSE	FALSE	FALSE	FALSE	FALSE	FALSE	FALSE	FALSE	FALSE	FALSE	FALSE
58	2156032	KatG	katG	0.000303674	0.213286	-5.65359e-05	0.213286	FALSE	FALSE	FALSE	TRUE	FALSE	FALSE	FALSE	FALSE	FALSE	FALSE	FALSE	FALSE	FALSE	FALSE	FALSE
59	2154145	KatG	katG	0.000130146	0.211709	-0.000107821	0.211709	FALSE	FALSE	FALSE	TRUE	FALSE	FALSE	FALSE	FALSE	FALSE	FALSE	FALSE	FALSE	FALSE	FALSE	FALSE
60	2156031	KatG	katG	0.000303674	0.208086	-6.53022e-05	0.208086	FALSE	FALSE	FALSE	TRUE	FALSE	FALSE	FALSE	FALSE	FALSE	FALSE	FALSE	FALSE	FALSE	FALSE	FALSE
2402	ins_2153782_3_2				0.205887	0.000187573	0.205887	FALSE	FALSE	TRUE	FALSE
61	2156119	KatG		0.000303674	0.20369	-0.000105353	0.20369	FALSE	FALSE	FALSE	TRUE	FALSE	FALSE	FALSE	FALSE	FALSE	FALSE	FALSE	FALSE	FALSE	FALSE	FALSE
62	2156033	KatG	katG	0.000303674	0.194716	-5.55018e-05	0.194716	FALSE	FALSE	FALSE	TRUE	FALSE	FALSE	FALSE	FALSE	FALSE	FALSE	FALSE	FALSE	FALSE	FALSE	FALSE
63	2154857	KatG	katG	0.000130146	0.193078	-0.000107609	0.193078	FALSE	FALSE	FALSE	TRUE	FALSE	FALSE	FALSE	FALSE	FALSE	FALSE	FALSE	FALSE	FALSE	FALSE	FALSE
64	2726105	oxyR-ahpC		8.67641e-05	0.191841	0.0128918	0.191841	FALSE	FALSE	FALSE	FALSE	FALSE	FALSE	FALSE	FALSE	FALSE	FALSE	FALSE	FALSE	FALSE	FALSE	FALSE
65	2726100	oxyR-ahpC		8.67641e-05	0.189562	-0.000111281	0.189562	FALSE	FALSE	FALSE	FALSE	FALSE	FALSE	FALSE	FALSE	FALSE	FALSE	FALSE	FALSE	FALSE	FALSE	FALSE
66	2726097	oxyR-ahpC		8.67641e-05	0.187878	-4.53046e-05	0.187878	FALSE	FALSE	FALSE	FALSE	FALSE	FALSE	FALSE	FALSE	FALSE	FALSE	FALSE	FALSE	FALSE	FALSE	FALSE
67	1673249	FabG1-inhA	Rv1482c	8.67641e-05	0.176454	0.000299941	0.176454	FALSE	FALSE	FALSE	FALSE	FALSE	FALSE	FALSE	FALSE	FALSE	FALSE	FALSE	FALSE	FALSE	FALSE	FALSE
68	2156030	KatG	katG	0.000303674	0.174951	-5.22694e-05	0.174951	FALSE	FALSE	FALSE	TRUE	FALSE	FALSE	FALSE	FALSE	FALSE	FALSE	FALSE	FALSE	FALSE	FALSE	FALSE
69	2156035	KatG	katG	0.000303674	0.169474	-4.92437e-05	0.169474	FALSE	FALSE	FALSE	TRUE	FALSE	FALSE	FALSE	FALSE	FALSE	FALSE	FALSE	FALSE	FALSE	FALSE	FALSE
70	2156025	KatG	katG	0.000390439	0.168815	-0.000112254	0.168815	FALSE	FALSE	FALSE	TRUE	FALSE	FALSE	FALSE	FALSE	FALSE	FALSE	FALSE	FALSE	FALSE	FALSE	FALSE
71	2726110	oxyR-ahpC		8.67641e-05	0.163019	-3.93102e-05	0.163019	FALSE	FALSE	FALSE	FALSE	FALSE	FALSE	FALSE	FALSE	FALSE	FALSE	FALSE	FALSE	FALSE	FALSE	FALSE
72	2156041	KatG	katG	0.000347057	0.161332	-6.67737e-05	0.161332	FALSE	FALSE	FALSE	TRUE	FALSE	FALSE	FALSE	FALSE	FALSE	FALSE	FALSE	FALSE	FALSE	FALSE	FALSE
2605	ins_2726096_4_5				0.158963	-3.8332e-05	0.158963	FALSE	FALSE	TRUE	FALSE
73	2726099	oxyR-ahpC		8.67641e-05	0.157173	-3.79004e-05	0.157173	FALSE	FALSE	FALSE	FALSE	FALSE	FALSE	FALSE	FALSE	FALSE	FALSE	FALSE	FALSE	FALSE	FALSE	FALSE
74	2156040	KatG	katG	0.000347057	0.15664	-5.36978e-05	0.15664	FALSE	FALSE	FALSE	TRUE	TRUE	TRUE	FALSE	FALSE	FALSE	FALSE	FALSE	FALSE	FALSE	FALSE	FALSE
75	2156043	KatG	katG	0.000390439	0.156625	-5.53967e-05	0.156625	FALSE	FALSE	FALSE	TRUE	FALSE	FALSE	FALSE	FALSE	FALSE	FALSE	FALSE	FALSE	FALSE	FALSE	FALSE
76	2154832	KatG	katG	0.000130146	0.151891	-3.5763e-05	0.151891	FALSE	FALSE	FALSE	TRUE	FALSE	FALSE	FALSE	FALSE	FALSE	FALSE	FALSE	FALSE	FALSE	FALSE	FALSE
77	2155139	KatG	katG	0.000130146	0.144178	-5.39063e-05	0.144178	FALSE	FALSE	FALSE	TRUE	FALSE	FALSE	FALSE	FALSE	FALSE	FALSE	FALSE	FALSE	FALSE	FALSE	FALSE
78	2156039	KatG	katG	0.000347057	0.14125	-3.69098e-05	0.14125	FALSE	FALSE	FALSE	TRUE	FALSE	FALSE	FALSE	FALSE	FALSE	FALSE	FALSE	FALSE	FALSE	FALSE	FALSE
79	2155156	KatG	katG	0.000173528	0.141099	-3.76569e-05	0.141099	FALSE	FALSE	FALSE	TRUE	FALSE	FALSE	FALSE	FALSE	FALSE	FALSE	FALSE	FALSE	FALSE	FALSE	FALSE
80	2155541	KatG	katG	0.000303674	0.13976	-0.00036801	0.13976	FALSE	FALSE	FALSE	TRUE	FALSE	FALSE	FALSE	FALSE	FALSE	FALSE	FALSE	FALSE	FALSE	FALSE	FALSE
81	2156026	KatG	katG	0.000347057	0.138427	-3.90989e-05	0.138427	FALSE	FALSE	FALSE	TRUE	FALSE	FALSE	FALSE	FALSE	FALSE	FALSE	FALSE	FALSE	FALSE	FALSE	FALSE
82	2154730	KatG	katG	0.000130146	0.135069	-8.90981e-05	0.135069	FALSE	FALSE	FALSE	TRUE	FALSE	FALSE	FALSE	FALSE	FALSE	FALSE	FALSE	FALSE	FALSE	FALSE	FALSE
2394	ins_2153782_3_0				0.13243	0.000120575	0.13243	FALSE	FALSE	TRUE	FALSE
83	2154767	KatG	katG	0.000173528	0.129798	-4.03393e-05	0.129798	FALSE	FALSE	FALSE	TRUE	FALSE	FALSE	FALSE	FALSE	FALSE	FALSE	FALSE	FALSE	FALSE	FALSE	FALSE
84	1674465	FabG1-inhA	inhA	0	0.12561	-0.00016611	0.12561	FALSE	FALSE	FALSE	FALSE	FALSE	FALSE	FALSE	FALSE	FALSE	FALSE	FALSE	FALSE	FALSE	FALSE	FALSE
85	2156038	KatG	katG	0.000347057	0.124191	-4.92502e-05	0.124191	FALSE	FALSE	FALSE	TRUE	FALSE	FALSE	FALSE	FALSE	FALSE	FALSE	FALSE	FALSE	FALSE	FALSE	FALSE
86	2156044	KatG	katG	0.000390439	0.121897	-5.84745e-05	0.121897	FALSE	FALSE	FALSE	TRUE	FALSE	FALSE	FALSE	FALSE	FALSE	FALSE	FALSE	FALSE	FALSE	FALSE	FALSE
87	2154158	KatG	katG	0.000130146	0.121276	2.29225e-05	0.121276	FALSE	FALSE	FALSE	TRUE	FALSE	FALSE	FALSE	FALSE	FALSE	FALSE	FALSE	FALSE	FALSE	FALSE	FALSE
2609	ins_2726096_4_6				0.120334	-2.90171e-05	0.120334	FALSE	FALSE	TRUE	FALSE

## Sheet: KANAMYCIN_0p01_saliency_resista
	position	locus_x	gene	f_-	score_max	score_mean	abs_score	in_coll_barcode	in_freschi_barcode	is_insertion	is_deletion	in_WHO	in_INH_WHO	in_RIF_WHO	in_EMB_WHO	in_STM_WHO	in_AMI_WHO	in_ETH_WHO	in_PZA_WHO	in_LEV_WHO	in_MXF_WHO	in_KAN_WHO
0	1473246	rrs-rrl	rrs	0	5.0362	-1.67227	5.0362	FALSE	FALSE	FALSE	FALSE	TRUE	FALSE	FALSE	FALSE	FALSE	TRUE	FALSE	FALSE	FALSE	FALSE	TRUE
1	1473329	rrs-rrl	rrs	4.33821e-05	4.66646	-0.0368883	4.66646	FALSE	FALSE	FALSE	FALSE	TRUE	FALSE	FALSE	FALSE	FALSE	TRUE	FALSE	FALSE	FALSE	FALSE	TRUE
2	2715342	eis		0	4.0235	-0.172882	4.0235	FALSE	FALSE	FALSE	FALSE	TRUE	FALSE	FALSE	FALSE	FALSE	FALSE	FALSE	FALSE	FALSE	FALSE	TRUE
3	2715369	eis		0.000130146	3.68574	-0.0992549	3.68574	FALSE	FALSE	FALSE	FALSE	TRUE	FALSE	FALSE	FALSE	FALSE	FALSE	FALSE	FALSE	FALSE	FALSE	TRUE
4	2715346	eis		0	3.4505	-0.0815248	3.4505	FALSE	FALSE	FALSE	FALSE	TRUE	FALSE	FALSE	FALSE	FALSE	TRUE	FALSE	FALSE	FALSE	FALSE	TRUE
5	2715338	eis		0	2.47166	-0.00976941	2.47166	FALSE	FALSE	FALSE	FALSE	FALSE	FALSE	FALSE	FALSE	FALSE	FALSE	FALSE	FALSE	FALSE	FALSE	FALSE
6	2715344	eis		0	2.42099	-0.00956912	2.42099	FALSE	FALSE	FALSE	FALSE	TRUE	FALSE	FALSE	FALSE	FALSE	FALSE	FALSE	FALSE	FALSE	FALSE	TRUE
7	1472359	rrs-rrl	rrs	0	1.28339	-0.0937283	1.28339	FALSE	FALSE	FALSE	FALSE	TRUE	FALSE	FALSE	FALSE	TRUE	FALSE	FALSE	FALSE	FALSE	FALSE	FALSE
8	1472358	rrs-rrl	rrs	0	1.21914	-0.0139669	1.21914	FALSE	FALSE	FALSE	FALSE	FALSE	FALSE	FALSE	FALSE	FALSE	FALSE	FALSE	FALSE	FALSE	FALSE	FALSE
9	1473247	rrs-rrl	rrs	0	1.10192	-0.0043554	1.10192	FALSE	FALSE	FALSE	FALSE	TRUE	FALSE	FALSE	FALSE	FALSE	TRUE	FALSE	FALSE	FALSE	FALSE	TRUE
10	2714527	eis	eis	0.00533599	0.148929	0.00114534	0.148929	FALSE	FALSE	FALSE	TRUE	FALSE	FALSE	FALSE	FALSE	FALSE	FALSE	FALSE	FALSE	FALSE	FALSE	FALSE
11	2716045	eis	Rv2417c	0	0.143908	0.000568808	0.143908	FALSE	FALSE	FALSE	FALSE	FALSE	FALSE	FALSE	FALSE	FALSE	FALSE	FALSE	FALSE	FALSE	FALSE	FALSE
12	1472337	rrs-rrl	rrs	0	0.138481	0.00335489	0.138481	FALSE	FALSE	FALSE	FALSE	FALSE	FALSE	FALSE	FALSE	FALSE	FALSE	FALSE	FALSE	FALSE	FALSE	FALSE
13	1474001	rrs-rrl	rrl	0	0.111865	0.00204388	0.111865	FALSE	FALSE	FALSE	FALSE	FALSE	FALSE	FALSE	FALSE	FALSE	FALSE	FALSE	FALSE	FALSE	FALSE	FALSE
14	1472616	rrs-rrl	rrs	0	0.107499	0.000424896	0.107499	FALSE	FALSE	FALSE	FALSE	FALSE	FALSE	FALSE	FALSE	FALSE	FALSE	FALSE	FALSE	FALSE	FALSE	FALSE
15	2714177	eis	eis	0	0.0989192	-0.000390985	0.0989192	FALSE	FALSE	FALSE	FALSE	FALSE	FALSE	FALSE	FALSE	FALSE	FALSE	FALSE	FALSE	FALSE	FALSE	FALSE
16	1472362	rrs-rrl	rrs	0	0.0969643	0.000655567	0.0969643	FALSE	FALSE	FALSE	FALSE	TRUE	FALSE	FALSE	FALSE	TRUE	FALSE	FALSE	FALSE	FALSE	FALSE	FALSE
17	2714528	eis	eis	0.00533599	0.0849412	0.000649244	0.0849412	FALSE	FALSE	FALSE	TRUE	FALSE	FALSE	FALSE	FALSE	FALSE	FALSE	FALSE	FALSE	FALSE	FALSE	FALSE
18	1473836	rrs-rrl	rrl	8.67641e-05	0.0752678	0.000297501	0.0752678	FALSE	FALSE	FALSE	FALSE	FALSE	FALSE	FALSE	FALSE	FALSE	FALSE	FALSE	FALSE	FALSE	FALSE	FALSE
19	1472895	rrs-rrl	rrs	0	0.0640107	-0.000253007	0.0640107	FALSE	FALSE	FALSE	FALSE	FALSE	FALSE	FALSE	FALSE	FALSE	FALSE	FALSE	FALSE	FALSE	FALSE	FALSE
20	2714846	eis	eis	0	0.0513077	0.00039901	0.0513077	FALSE	FALSE	FALSE	FALSE	FALSE	FALSE	FALSE	FALSE	FALSE	FALSE	FALSE	FALSE	FALSE	FALSE	FALSE
21	2713795	eis		0	0.0448256	-0.0352372	0.0448256	FALSE	FALSE	FALSE	FALSE	FALSE	FALSE	FALSE	FALSE	FALSE	FALSE	FALSE	FALSE	FALSE	FALSE	FALSE
22	1472753	rrs-rrl	rrs	0	0.0444581	-0.000175724	0.0444581	FALSE	FALSE	FALSE	FALSE	FALSE	FALSE	FALSE	FALSE	FALSE	FALSE	FALSE	FALSE	FALSE	FALSE	FALSE
23	2714460	eis	eis	0	0.0442669	0.000349656	0.0442669	FALSE	FALSE	FALSE	FALSE	FALSE	FALSE	FALSE	FALSE	FALSE	FALSE	FALSE	FALSE	FALSE	FALSE	FALSE
24	1471754	rrs-rrl		0	0.0431204	-0.000170436	0.0431204	FALSE	FALSE	FALSE	FALSE	FALSE	FALSE	FALSE	FALSE	FALSE	FALSE	FALSE	FALSE	FALSE	FALSE	FALSE
25	2715325	eis	eis	0	0.0304983	-0.000120547	0.0304983	FALSE	FALSE	FALSE	FALSE	FALSE	FALSE	FALSE	FALSE	FALSE	FALSE	FALSE	FALSE	FALSE	FALSE	FALSE
26	1474362	rrs-rrl	rrl	4.33821e-05	0.0288278	0.000113944	0.0288278	FALSE	FALSE	FALSE	FALSE	FALSE	FALSE	FALSE	FALSE	FALSE	FALSE	FALSE	FALSE	FALSE	FALSE	FALSE
27	1472379	rrs-rrl	rrs	0	0.0257968	0.000101964	0.0257968	FALSE	FALSE	FALSE	FALSE	FALSE	FALSE	FALSE	FALSE	FALSE	FALSE	FALSE	FALSE	FALSE	FALSE	FALSE
28	1472744	rrs-rrl	rrs	0	0.023774	9.39685e-05	0.023774	FALSE	FALSE	FALSE	FALSE	FALSE	FALSE	FALSE	FALSE	FALSE	FALSE	FALSE	FALSE	FALSE	FALSE	FALSE
29	1474831	rrs-rrl	rrl	0	0.0205138	8.10822e-05	0.0205138	FALSE	FALSE	FALSE	FALSE	FALSE	FALSE	FALSE	FALSE	FALSE	FALSE	FALSE	FALSE	FALSE	FALSE	FALSE
30	2716043	eis	Rv2417c	0	0.0199994	7.9049e-05	0.0199994	FALSE	FALSE	FALSE	FALSE	FALSE	FALSE	FALSE	FALSE	FALSE	FALSE	FALSE	FALSE	FALSE	FALSE	FALSE
3261	ins_1472920_61_0				0.0154847	0.000367018	0.0154847	FALSE	FALSE	TRUE	FALSE
31	2713830	eis		0	0.0124434	-4.91835e-05	0.0124434	FALSE	FALSE	FALSE	FALSE	FALSE	FALSE	FALSE	FALSE	FALSE	FALSE	FALSE	FALSE	FALSE	FALSE	FALSE
32	1473995	rrs-rrl	rrl	0	0.0121642	-4.80798e-05	0.0121642	FALSE	FALSE	FALSE	FALSE	FALSE	FALSE	FALSE	FALSE	FALSE	FALSE	FALSE	FALSE	FALSE	FALSE	FALSE
33	2715671	eis	Rv2417c	4.33821e-05	0.0118446	4.68166e-05	0.0118446	FALSE	FALSE	FALSE	FALSE	FALSE	FALSE	FALSE	FALSE	FALSE	FALSE	FALSE	FALSE	FALSE	FALSE	FALSE
34	2715586	eis	Rv2417c	0	0.0113497	8.66361e-05	0.0113497	FALSE	FALSE	FALSE	FALSE	FALSE	FALSE	FALSE	FALSE	FALSE	FALSE	FALSE	FALSE	FALSE	FALSE	FALSE
35	1473334	rrs-rrl	rrs	4.33821e-05	0.0102985	-4.07057e-05	0.0102985	FALSE	FALSE	FALSE	FALSE	FALSE	FALSE	FALSE	FALSE	FALSE	FALSE	FALSE	FALSE	FALSE	FALSE	FALSE
36	1472378	rrs-rrl	rrs	0	0.00968848	-3.82944e-05	0.00968848	FALSE	FALSE	FALSE	FALSE	FALSE	FALSE	FALSE	FALSE	FALSE	FALSE	FALSE	FALSE	FALSE	FALSE	FALSE
37	1472382	rrs-rrl	rrs	0	0.00965627	-3.81671e-05	0.00965627	FALSE	FALSE	FALSE	FALSE	FALSE	FALSE	FALSE	FALSE	FALSE	FALSE	FALSE	FALSE	FALSE	FALSE	FALSE
38	1472713	rrs-rrl	rrs	0	0.00848734	3.35468e-05	0.00848734	FALSE	FALSE	FALSE	FALSE	FALSE	FALSE	FALSE	FALSE	FALSE	FALSE	FALSE	FALSE	FALSE	FALSE	FALSE
12097	ins_1476981_244_0				0.00843804	3.33519e-05	0.00843804	FALSE	FALSE	TRUE	FALSE
39	1472210	rrs-rrl	rrs	0	0.00830617	-3.28307e-05	0.00830617	FALSE	FALSE	FALSE	FALSE	FALSE	FALSE	FALSE	FALSE	FALSE	FALSE	FALSE	FALSE	FALSE	FALSE	FALSE
40	1471653	rrs-rrl	mcr3	0	0.00734915	-8.71441e-05	0.00734915	FALSE	FALSE	FALSE	FALSE	FALSE	FALSE	FALSE	FALSE	FALSE	FALSE	FALSE	FALSE	FALSE	FALSE	FALSE
41	1471659	rrs-rrl	mcr3	0	0.0069903	0.00492107	0.0069903	FALSE	FALSE	FALSE	FALSE	FALSE	FALSE	FALSE	FALSE	FALSE	FALSE	FALSE	FALSE	FALSE	FALSE	FALSE
42	1472181	rrs-rrl	rrs	0	0.00692284	-2.7363e-05	0.00692284	FALSE	FALSE	FALSE	FALSE	FALSE	FALSE	FALSE	FALSE	FALSE	FALSE	FALSE	FALSE	FALSE	FALSE	FALSE
43	1471856	rrs-rrl	rrs	0	0.00643436	2.54322e-05	0.00643436	FALSE	FALSE	FALSE	FALSE	FALSE	FALSE	FALSE	FALSE	FALSE	FALSE	FALSE	FALSE	FALSE	FALSE	FALSE
44	1472742	rrs-rrl	rrs	0	0.00548116	2.16646e-05	0.00548116	FALSE	FALSE	FALSE	FALSE	FALSE	FALSE	FALSE	FALSE	FALSE	FALSE	FALSE	FALSE	FALSE	FALSE	FALSE
45	1474034	rrs-rrl	rrl	0	0.00547474	2.16393e-05	0.00547474	FALSE	FALSE	FALSE	FALSE	FALSE	FALSE	FALSE	FALSE	FALSE	FALSE	FALSE	FALSE	FALSE	FALSE	FALSE
46	1476358	rrs-rrl	rrl	4.33821e-05	0.00547111	3.27341e-05	0.00547111	FALSE	FALSE	FALSE	FALSE	FALSE	FALSE	FALSE	FALSE	FALSE	FALSE	FALSE	FALSE	FALSE	FALSE	FALSE
47	1472598	rrs-rrl	rrs	0	0.00507861	2.00736e-05	0.00507861	FALSE	FALSE	FALSE	FALSE	FALSE	FALSE	FALSE	FALSE	FALSE	FALSE	FALSE	FALSE	FALSE	FALSE	FALSE
48	1472857	rrs-rrl	rrs	0.000130146	0.00485184	1.91772e-05	0.00485184	FALSE	FALSE	FALSE	FALSE	FALSE	FALSE	FALSE	FALSE	FALSE	FALSE	FALSE	FALSE	FALSE	FALSE	FALSE
49	2714366	eis	eis	0	0.00475765	7.41547e-05	0.00475765	FALSE	FALSE	FALSE	FALSE	FALSE	FALSE	FALSE	FALSE	FALSE	FALSE	FALSE	FALSE	FALSE	FALSE	FALSE
50	1472137	rrs-rrl	rrs	0	0.00469189	-1.8545e-05	0.00469189	FALSE	FALSE	FALSE	FALSE	FALSE	FALSE	FALSE	FALSE	FALSE	FALSE	FALSE	FALSE	FALSE	FALSE	FALSE
51	1474028	rrs-rrl	rrl	0	0.00449524	1.77677e-05	0.00449524	FALSE	FALSE	FALSE	FALSE	FALSE	FALSE	FALSE	FALSE	FALSE	FALSE	FALSE	FALSE	FALSE	FALSE	FALSE
52	1473200	rrs-rrl	rrs	0.00932714	0.00406222	-1.60562e-05	0.00406222	FALSE	FALSE	FALSE	TRUE	FALSE	FALSE	FALSE	FALSE	FALSE	FALSE	FALSE	FALSE	FALSE	FALSE	FALSE
53	1472150	rrs-rrl	rrs	0	0.0039533	-1.56257e-05	0.0039533	FALSE	FALSE	FALSE	FALSE	FALSE	FALSE	FALSE	FALSE	FALSE	FALSE	FALSE	FALSE	FALSE	FALSE	FALSE
54	1473923	rrs-rrl	rrl	0	0.00393715	1.55618e-05	0.00393715	FALSE	FALSE	FALSE	FALSE	FALSE	FALSE	FALSE	FALSE	FALSE	FALSE	FALSE	FALSE	FALSE	FALSE	FALSE
55	1474040	rrs-rrl	rrl	0	0.00384033	1.51792e-05	0.00384033	FALSE	FALSE	FALSE	FALSE	FALSE	FALSE	FALSE	FALSE	FALSE	FALSE	FALSE	FALSE	FALSE	FALSE	FALSE
56	2714393	eis	eis	0	0.00378597	-4.438e-05	0.00378597	FALSE	FALSE	FALSE	FALSE	FALSE	FALSE	FALSE	FALSE	FALSE	FALSE	FALSE	FALSE	FALSE	FALSE	FALSE
57	1472203	rrs-rrl	rrs	0	0.00369214	-1.45934e-05	0.00369214	FALSE	FALSE	FALSE	FALSE	FALSE	FALSE	FALSE	FALSE	FALSE	FALSE	FALSE	FALSE	FALSE	FALSE	FALSE
58	1472733	rrs-rrl	rrs	0	0.00360738	1.42584e-05	0.00360738	FALSE	FALSE	FALSE	FALSE	FALSE	FALSE	FALSE	FALSE	FALSE	FALSE	FALSE	FALSE	FALSE	FALSE	FALSE
59	1473815	rrs-rrl	rrl	0	0.0034867	1.37814e-05	0.0034867	FALSE	FALSE	FALSE	FALSE	FALSE	FALSE	FALSE	FALSE	FALSE	FALSE	FALSE	FALSE	FALSE	FALSE	FALSE
60	1472769	rrs-rrl	rrs	0	0.00344764	1.3627e-05	0.00344764	FALSE	FALSE	FALSE	FALSE	FALSE	FALSE	FALSE	FALSE	FALSE	FALSE	FALSE	FALSE	FALSE	FALSE	FALSE
61	1471845	rrs-rrl		0	0.00333241	1.31716e-05	0.00333241	FALSE	FALSE	FALSE	FALSE	FALSE	FALSE	FALSE	FALSE	FALSE	FALSE	FALSE	FALSE	FALSE	FALSE	FALSE
62	1473806	rrs-rrl	rrl	0	0.00330154	1.30496e-05	0.00330154	FALSE	FALSE	FALSE	FALSE	FALSE	FALSE	FALSE	FALSE	FALSE	FALSE	FALSE	FALSE	FALSE	FALSE	FALSE
63	1472781	rrs-rrl	rrs	0	0.00319752	-1.26384e-05	0.00319752	FALSE	FALSE	FALSE	FALSE	FALSE	FALSE	FALSE	FALSE	FALSE	FALSE	FALSE	FALSE	FALSE	FALSE	FALSE
64	1472716	rrs-rrl	rrs	0	0.0031356	-1.23937e-05	0.0031356	FALSE	FALSE	FALSE	FALSE	FALSE	FALSE	FALSE	FALSE	FALSE	FALSE	FALSE	FALSE	FALSE	FALSE	FALSE
65	1472751	rrs-rrl	rrs	0	0.00312778	-1.23628e-05	0.00312778	FALSE	FALSE	FALSE	FALSE	FALSE	FALSE	FALSE	FALSE	FALSE	FALSE	FALSE	FALSE	FALSE	FALSE	FALSE
66	1473056	rrs-rrl	rrs	0	0.00304962	-1.20538e-05	0.00304962	FALSE	FALSE	FALSE	FALSE	FALSE	FALSE	FALSE	FALSE	FALSE	FALSE	FALSE	FALSE	FALSE	FALSE	FALSE
67	1474029	rrs-rrl	rrl	0	0.00262246	1.03654e-05	0.00262246	FALSE	FALSE	FALSE	FALSE	FALSE	FALSE	FALSE	FALSE	FALSE	FALSE	FALSE	FALSE	FALSE	FALSE	FALSE
68	1472750	rrs-rrl	rrs	0	0.00260325	-1.02895e-05	0.00260325	FALSE	FALSE	FALSE	FALSE	FALSE	FALSE	FALSE	FALSE	FALSE	FALSE	FALSE	FALSE	FALSE	FALSE	FALSE
69	1472151	rrs-rrl	rrs	0	0.00246165	9.72986e-06	0.00246165	FALSE	FALSE	FALSE	FALSE	FALSE	FALSE	FALSE	FALSE	FALSE	FALSE	FALSE	FALSE	FALSE	FALSE	FALSE
70	1473876	rrs-rrl	rrl	0	0.00243507	9.62477e-06	0.00243507	FALSE	FALSE	FALSE	FALSE	FALSE	FALSE	FALSE	FALSE	FALSE	FALSE	FALSE	FALSE	FALSE	FALSE	FALSE
71	2716075	eis	Rv2417c	0	0.00237962	-9.40561e-06	0.00237962	FALSE	FALSE	FALSE	FALSE	FALSE	FALSE	FALSE	FALSE	FALSE	FALSE	FALSE	FALSE	FALSE	FALSE	FALSE
72	1471969	rrs-rrl	rrs	0	0.00223098	8.8181e-06	0.00223098	FALSE	FALSE	FALSE	FALSE	FALSE	FALSE	FALSE	FALSE	FALSE	FALSE	FALSE	FALSE	FALSE	FALSE	FALSE
73	1473035	rrs-rrl	rrs	0	0.002169	-8.57313e-06	0.002169	FALSE	FALSE	FALSE	FALSE	FALSE	FALSE	FALSE	FALSE	FALSE	FALSE	FALSE	FALSE	FALSE	FALSE	FALSE
74	1473898	rrs-rrl	rrl	0	0.00208846	8.25477e-06	0.00208846	FALSE	FALSE	FALSE	FALSE	FALSE	FALSE	FALSE	FALSE	FALSE	FALSE	FALSE	FALSE	FALSE	FALSE	FALSE
75	1472950	rrs-rrl	rrs	0	0.00194435	9.96303e-06	0.00194435	FALSE	FALSE	FALSE	FALSE	FALSE	FALSE	FALSE	FALSE	FALSE	FALSE	FALSE	FALSE	FALSE	FALSE	FALSE
76	1472400	rrs-rrl	rrs	0	0.00170018	-6.72008e-06	0.00170018	FALSE	FALSE	FALSE	FALSE	FALSE	FALSE	FALSE	FALSE	FALSE	FALSE	FALSE	FALSE	FALSE	FALSE	FALSE
77	1476372	rrs-rrl	rrl	0	0.00167294	6.6124e-06	0.00167294	FALSE	FALSE	FALSE	FALSE	FALSE	FALSE	FALSE	FALSE	FALSE	FALSE	FALSE	FALSE	FALSE	FALSE	FALSE
78	1472127	rrs-rrl	rrs	4.33821e-05	0.00157176	-6.21249e-06	0.00157176	FALSE	FALSE	FALSE	FALSE	FALSE	FALSE	FALSE	FALSE	FALSE	FALSE	FALSE	FALSE	FALSE	FALSE	FALSE
79	1475954	rrs-rrl	rrl	0	0.00150123	-5.93372e-06	0.00150123	FALSE	FALSE	FALSE	FALSE	FALSE	FALSE	FALSE	FALSE	FALSE	FALSE	FALSE	FALSE	FALSE	FALSE	FALSE
80	1472130	rrs-rrl	rrs	0	0.00132171	5.22414e-06	0.00132171	FALSE	FALSE	FALSE	FALSE	FALSE	FALSE	FALSE	FALSE	FALSE	FALSE	FALSE	FALSE	FALSE	FALSE	FALSE
6527	ins_1474419_128_0				0.00125577	-4.96353e-06	0.00125577	FALSE	FALSE	TRUE	FALSE
81	1473944	rrs-rrl	rrl	0	0.00124275	4.91205e-06	0.00124275	FALSE	FALSE	FALSE	FALSE	FALSE	FALSE	FALSE	FALSE	FALSE	FALSE	FALSE	FALSE	FALSE	FALSE	FALSE
82	1474111	rrs-rrl	rrl	0	0.00123016	4.86229e-06	0.00123016	FALSE	FALSE	FALSE	FALSE	FALSE	FALSE	FALSE	FALSE	FALSE	FALSE	FALSE	FALSE	FALSE	FALSE	FALSE
6529	ins_1474419_128_1				0.00114761	-4.53602e-06	0.00114761	FALSE	FALSE	TRUE	FALSE

## Sheet: LEVOFLOXACIN_0p01_saliency_resi
	position	locus_x	gene	f_-	score_max	score_mean	abs_score	in_coll_barcode	in_freschi_barcode	is_insertion	is_deletion	in_WHO	in_INH_WHO	in_RIF_WHO	in_EMB_WHO	in_STM_WHO	in_AMI_WHO	in_ETH_WHO	in_PZA_WHO	in_LEV_WHO	in_MXF_WHO	in_KAN_WHO
0	7582	gyrBA	gyrA	0	5.84602	-0.661223	5.84602	FALSE	FALSE	FALSE	FALSE	TRUE	FALSE	FALSE	FALSE	FALSE	FALSE	FALSE	FALSE	TRUE	TRUE	FALSE
1	7570	gyrBA	gyrA	0	3.61803	-0.723571	3.61803	FALSE	FALSE	FALSE	FALSE	TRUE	FALSE	FALSE	FALSE	FALSE	FALSE	FALSE	FALSE	TRUE	TRUE	FALSE
2	7572	gyrBA	gyrA	0	3.18487	-0.0707749	3.18487	FALSE	FALSE	FALSE	FALSE	TRUE	FALSE	FALSE	FALSE	FALSE	FALSE	FALSE	FALSE	TRUE	TRUE	FALSE
3	7585	gyrBA	gyrA	0	0.447938	0.340014	0.447938	FALSE	FALSE	FALSE	FALSE	FALSE	FALSE	FALSE	FALSE	FALSE	FALSE	FALSE	FALSE	FALSE	FALSE	FALSE
4	6579	gyrBA	gyrB	0	0.118296	0.00262881	0.118296	FALSE	FALSE	FALSE	FALSE	FALSE	FALSE	FALSE	FALSE	FALSE	FALSE	FALSE	FALSE	FALSE	FALSE	FALSE
5	8040	gyrBA	gyrA	0	0.0878347	0.0135339	0.0878347	FALSE	TRUE	FALSE	FALSE	FALSE	FALSE	FALSE	FALSE	FALSE	FALSE	FALSE	FALSE	FALSE	FALSE	FALSE
6	6140	gyrBA	gyrB	0	0.0576649	-0.00128144	0.0576649	FALSE	FALSE	FALSE	FALSE	FALSE	FALSE	FALSE	FALSE	FALSE	FALSE	FALSE	FALSE	FALSE	FALSE	FALSE
7	8452	gyrBA	gyrA	0	0.0349867	0.00155497	0.0349867	FALSE	FALSE	FALSE	FALSE	FALSE	FALSE	FALSE	FALSE	FALSE	FALSE	FALSE	FALSE	FALSE	FALSE	FALSE
8	9143	gyrBA	gyrA	0	0.0314201	0.00139645	0.0314201	FALSE	FALSE	FALSE	FALSE	FALSE	FALSE	FALSE	FALSE	FALSE	FALSE	FALSE	FALSE	FALSE	FALSE	FALSE
9	7362	gyrBA	gyrA	0	0.0244572	0.0242133	0.0244572	FALSE	FALSE	FALSE	FALSE	FALSE	FALSE	FALSE	FALSE	FALSE	FALSE	FALSE	FALSE	FALSE	FALSE	FALSE
10	6112	gyrBA	gyrB	0	0.0224864	0.000999396	0.0224864	FALSE	FALSE	FALSE	FALSE	FALSE	FALSE	FALSE	FALSE	FALSE	FALSE	FALSE	FALSE	FALSE	FALSE	FALSE
11	9524	gyrBA	gyrA	0	0.0213757	0.000475016	0.0213757	FALSE	FALSE	FALSE	FALSE	FALSE	FALSE	FALSE	FALSE	FALSE	FALSE	FALSE	FALSE	FALSE	FALSE	FALSE
12	7221	gyrBA	gyrB	0	0.0191484	0.000849372	0.0191484	FALSE	FALSE	FALSE	FALSE	FALSE	FALSE	FALSE	FALSE	FALSE	FALSE	FALSE	FALSE	FALSE	FALSE	FALSE
13	6052	gyrBA	gyrB	0	0.0170138	0.000753424	0.0170138	FALSE	FALSE	FALSE	FALSE	FALSE	FALSE	FALSE	FALSE	FALSE	FALSE	FALSE	FALSE	FALSE	FALSE	FALSE
14	7521	gyrBA	gyrA	0	0.0161265	-0.000358367	0.0161265	FALSE	FALSE	FALSE	FALSE	FALSE	FALSE	FALSE	FALSE	FALSE	FALSE	FALSE	FALSE	FALSE	FALSE	FALSE
15	6208	gyrBA	gyrB	0	0.0130976	-0.000291058	0.0130976	FALSE	FALSE	FALSE	FALSE	FALSE	FALSE	FALSE	FALSE	FALSE	FALSE	FALSE	FALSE	FALSE	FALSE	FALSE
16	9304	gyrBA	gyrA	0	0.00569066	-0.00488607	0.00569066	FALSE	FALSE	FALSE	FALSE	FALSE	FALSE	FALSE	FALSE	FALSE	FALSE	FALSE	FALSE	FALSE	FALSE	FALSE
46	8201	gyrBA	gyrA	0	0	0	0	FALSE	FALSE	FALSE	FALSE	FALSE	FALSE	FALSE	FALSE	FALSE	FALSE	FALSE	FALSE	FALSE	FALSE	FALSE
45	8206	gyrBA	gyrA	0	0	0	0	FALSE	FALSE	FALSE	FALSE	FALSE	FALSE	FALSE	FALSE	FALSE	FALSE	FALSE	FALSE	FALSE	FALSE	FALSE
44	8229	gyrBA	gyrA	0	0	0	0	FALSE	FALSE	FALSE	FALSE	FALSE	FALSE	FALSE	FALSE	FALSE	FALSE	FALSE	FALSE	FALSE	FALSE	FALSE
43	8226	gyrBA	gyrA	0	0	0	0	FALSE	FALSE	FALSE	FALSE	FALSE	FALSE	FALSE	FALSE	FALSE	FALSE	FALSE	FALSE	FALSE	FALSE	FALSE
42	8225	gyrBA	gyrA	0	0	0	0	FALSE	FALSE	FALSE	FALSE	FALSE	FALSE	FALSE	FALSE	FALSE	FALSE	FALSE	FALSE	FALSE	FALSE	FALSE
41	8224	gyrBA	gyrA	0	0	0	0	FALSE	FALSE	FALSE	FALSE	FALSE	FALSE	FALSE	FALSE	FALSE	FALSE	FALSE	FALSE	FALSE	FALSE	FALSE
40	8230	gyrBA	gyrA	0	0	0	0	FALSE	FALSE	FALSE	FALSE	FALSE	FALSE	FALSE	FALSE	FALSE	FALSE	FALSE	FALSE	FALSE	FALSE	FALSE
32	8228	gyrBA	gyrA	0	0	0	0	FALSE	FALSE	FALSE	FALSE	FALSE	FALSE	FALSE	FALSE	FALSE	FALSE	FALSE	FALSE	FALSE	FALSE	FALSE
39	8223	gyrBA	gyrA	0	0	0	0	FALSE	FALSE	FALSE	FALSE	FALSE	FALSE	FALSE	FALSE	FALSE	FALSE	FALSE	FALSE	FALSE	FALSE	FALSE
38	8231	gyrBA	gyrA	0	0	0	0	FALSE	FALSE	FALSE	FALSE	FALSE	FALSE	FALSE	FALSE	FALSE	FALSE	FALSE	FALSE	FALSE	FALSE	FALSE
37	8222	gyrBA	gyrA	0	0	0	0	FALSE	FALSE	FALSE	FALSE	FALSE	FALSE	FALSE	FALSE	FALSE	FALSE	FALSE	FALSE	FALSE	FALSE	FALSE
36	8232	gyrBA	gyrA	0	0	0	0	FALSE	FALSE	FALSE	FALSE	FALSE	FALSE	FALSE	FALSE	FALSE	FALSE	FALSE	FALSE	FALSE	FALSE	FALSE
35	8221	gyrBA	gyrA	0	0	0	0	FALSE	FALSE	FALSE	FALSE	FALSE	FALSE	FALSE	FALSE	FALSE	FALSE	FALSE	FALSE	FALSE	FALSE	FALSE
34	8220	gyrBA	gyrA	0	0	0	0	FALSE	FALSE	FALSE	FALSE	FALSE	FALSE	FALSE	FALSE	FALSE	FALSE	FALSE	FALSE	FALSE	FALSE	FALSE
33	8219	gyrBA	gyrA	0	0	0	0	FALSE	FALSE	FALSE	FALSE	FALSE	FALSE	FALSE	FALSE	FALSE	FALSE	FALSE	FALSE	FALSE	FALSE	FALSE
24	8211	gyrBA	gyrA	0	0	0	0	FALSE	FALSE	FALSE	FALSE	FALSE	FALSE	FALSE	FALSE	FALSE	FALSE	FALSE	FALSE	FALSE	FALSE	FALSE
31	8218	gyrBA	gyrA	0	0	0	0	FALSE	FALSE	FALSE	FALSE	FALSE	FALSE	FALSE	FALSE	FALSE	FALSE	FALSE	FALSE	FALSE	FALSE	FALSE
30	8216	gyrBA	gyrA	0	0	0	0	FALSE	FALSE	FALSE	FALSE	FALSE	FALSE	FALSE	FALSE	FALSE	FALSE	FALSE	FALSE	FALSE	FALSE	FALSE
29	8233	gyrBA	gyrA	0	0	0	0	FALSE	FALSE	FALSE	FALSE	FALSE	FALSE	FALSE	FALSE	FALSE	FALSE	FALSE	FALSE	FALSE	FALSE	FALSE
28	8215	gyrBA	gyrA	0	0	0	0	FALSE	FALSE	FALSE	FALSE	FALSE	FALSE	FALSE	FALSE	FALSE	FALSE	FALSE	FALSE	FALSE	FALSE	FALSE
27	8214	gyrBA	gyrA	0	0	0	0	FALSE	FALSE	FALSE	FALSE	FALSE	FALSE	FALSE	FALSE	FALSE	FALSE	FALSE	FALSE	FALSE	FALSE	FALSE
26	8213	gyrBA	gyrA	0	0	0	0	FALSE	FALSE	FALSE	FALSE	FALSE	FALSE	FALSE	FALSE	FALSE	FALSE	FALSE	FALSE	FALSE	FALSE	FALSE
25	8212	gyrBA	gyrA	0	0	0	0	FALSE	FALSE	FALSE	FALSE	FALSE	FALSE	FALSE	FALSE	FALSE	FALSE	FALSE	FALSE	FALSE	FALSE	FALSE
23	8210	gyrBA	gyrA	0	0	0	0	FALSE	FALSE	FALSE	FALSE	FALSE	FALSE	FALSE	FALSE	FALSE	FALSE	FALSE	FALSE	FALSE	FALSE	FALSE
22	8234	gyrBA	gyrA	0	0	0	0	FALSE	FALSE	FALSE	FALSE	FALSE	FALSE	FALSE	FALSE	FALSE	FALSE	FALSE	FALSE	FALSE	FALSE	FALSE
21	8209	gyrBA	gyrA	0	0	0	0	FALSE	FALSE	FALSE	FALSE	FALSE	FALSE	FALSE	FALSE	FALSE	FALSE	FALSE	FALSE	FALSE	FALSE	FALSE
20	8208	gyrBA	gyrA	0	0	0	0	FALSE	FALSE	FALSE	FALSE	FALSE	FALSE	FALSE	FALSE	FALSE	FALSE	FALSE	FALSE	FALSE	FALSE	FALSE
19	8207	gyrBA	gyrA	0	0	0	0	FALSE	FALSE	FALSE	FALSE	FALSE	FALSE	FALSE	FALSE	FALSE	FALSE	FALSE	FALSE	FALSE	FALSE	FALSE
18	8217	gyrBA	gyrA	0	0	0	0	FALSE	FALSE	FALSE	FALSE	FALSE	FALSE	FALSE	FALSE	FALSE	FALSE	FALSE	FALSE	FALSE	FALSE	FALSE
17	8227	gyrBA	gyrA	0	0	0	0	FALSE	FALSE	FALSE	FALSE	FALSE	FALSE	FALSE	FALSE	FALSE	FALSE	FALSE	FALSE	FALSE	FALSE	FALSE
47	8205	gyrBA	gyrA	0	0	0	0	FALSE	FALSE	FALSE	FALSE	FALSE	FALSE	FALSE	FALSE	FALSE	FALSE	FALSE	FALSE	FALSE	FALSE	FALSE

## Sheet: MOXIFLOXACIN_0p01_saliency_resi
	position	locus_x	gene	f_-	score_max	score_mean	abs_score	in_coll_barcode	in_freschi_barcode	is_insertion	is_deletion	in_WHO	in_INH_WHO	in_RIF_WHO	in_EMB_WHO	in_STM_WHO	in_AMI_WHO	in_ETH_WHO	in_PZA_WHO	in_LEV_WHO	in_MXF_WHO	in_KAN_WHO
0	7581	gyrBA	gyrA	0	3.35296	-0.110023	3.35296	FALSE	FALSE	FALSE	FALSE	TRUE	FALSE	FALSE	FALSE	FALSE	FALSE	FALSE	FALSE	TRUE	TRUE	FALSE
1	7582	gyrBA	gyrA	0	3.20993	-0.474587	3.20993	FALSE	FALSE	FALSE	FALSE	TRUE	FALSE	FALSE	FALSE	FALSE	FALSE	FALSE	FALSE	TRUE	TRUE	FALSE
2	7572	gyrBA	gyrA	0	2.38521	-0.0435415	2.38521	FALSE	FALSE	FALSE	FALSE	TRUE	FALSE	FALSE	FALSE	FALSE	FALSE	FALSE	FALSE	TRUE	TRUE	FALSE
3	7570	gyrBA	gyrA	0	2.33616	-0.374192	2.33616	FALSE	FALSE	FALSE	FALSE	TRUE	FALSE	FALSE	FALSE	FALSE	FALSE	FALSE	FALSE	TRUE	TRUE	FALSE
4	7563	gyrBA	gyrA	0	0.952215	-0.00490833	0.952215	FALSE	FALSE	FALSE	FALSE	TRUE	FALSE	FALSE	FALSE	FALSE	FALSE	FALSE	FALSE	TRUE	TRUE	FALSE
5	7585	gyrBA	gyrA	0	0.279075	-0.0323158	0.279075	FALSE	FALSE	FALSE	FALSE	FALSE	FALSE	FALSE	FALSE	FALSE	FALSE	FALSE	FALSE	FALSE	FALSE	FALSE
6	6742	gyrBA	gyrB	0	0.225172	-0.00194819	0.225172	FALSE	FALSE	FALSE	FALSE	TRUE	FALSE	FALSE	FALSE	FALSE	FALSE	FALSE	FALSE	TRUE	TRUE	FALSE
7	6140	gyrBA	gyrB	0	0.0921859	0.0018681	0.0921859	FALSE	FALSE	FALSE	FALSE	FALSE	FALSE	FALSE	FALSE	FALSE	FALSE	FALSE	FALSE	FALSE	FALSE	FALSE
8	7222	gyrBA	gyrB	0	0.0888531	0.00202353	0.0888531	FALSE	FALSE	FALSE	FALSE	FALSE	FALSE	FALSE	FALSE	FALSE	FALSE	FALSE	FALSE	FALSE	FALSE	FALSE
9	7221	gyrBA	gyrB	0	0.0476612	0.00122805	0.0476612	FALSE	FALSE	FALSE	FALSE	FALSE	FALSE	FALSE	FALSE	FALSE	FALSE	FALSE	FALSE	FALSE	FALSE	FALSE
10	6817	gyrBA	gyrB	0	0.0461723	0.000670319	0.0461723	FALSE	FALSE	FALSE	FALSE	FALSE	FALSE	FALSE	FALSE	FALSE	FALSE	FALSE	FALSE	FALSE	FALSE	FALSE
11	5520	gyrBA	gyrB	0	0.0353716	0.000795464	0.0353716	FALSE	FALSE	FALSE	FALSE	FALSE	FALSE	FALSE	FALSE	FALSE	FALSE	FALSE	FALSE	FALSE	FALSE	FALSE
12	6815	gyrBA	gyrB	0	0.0120158	-6.19371e-05	0.0120158	FALSE	FALSE	FALSE	FALSE	FALSE	FALSE	FALSE	FALSE	FALSE	FALSE	FALSE	FALSE	FALSE	FALSE	FALSE
13	6112	gyrBA	gyrB	0	0.00937055	0.000280928	0.00937055	FALSE	FALSE	FALSE	FALSE	FALSE	FALSE	FALSE	FALSE	FALSE	FALSE	FALSE	FALSE	FALSE	FALSE	FALSE
14	8452	gyrBA	gyrA	0	0.00745477	0.000227367	0.00745477	FALSE	FALSE	FALSE	FALSE	FALSE	FALSE	FALSE	FALSE	FALSE	FALSE	FALSE	FALSE	FALSE	FALSE	FALSE
15	6738	gyrBA	gyrB	0	0.00648328	3.3419e-05	0.00648328	FALSE	FALSE	FALSE	FALSE	FALSE	FALSE	FALSE	FALSE	FALSE	FALSE	FALSE	FALSE	FALSE	FALSE	FALSE
16	7539	gyrBA	gyrA	0	0.00474468	9.77896e-05	0.00474468	FALSE	TRUE	FALSE	FALSE	FALSE	FALSE	FALSE	FALSE	FALSE	FALSE	FALSE	FALSE	FALSE	FALSE	FALSE
17	7003	gyrBA	gyrB	0	0.00390626	2.01354e-05	0.00390626	FALSE	FALSE	FALSE	FALSE	FALSE	FALSE	FALSE	FALSE	FALSE	FALSE	FALSE	FALSE	FALSE	FALSE	FALSE
18	8040	gyrBA	gyrA	0	0.0038636	0.000505494	0.0038636	FALSE	TRUE	FALSE	FALSE	FALSE	FALSE	FALSE	FALSE	FALSE	FALSE	FALSE	FALSE	FALSE	FALSE	FALSE
19	6931	gyrBA	gyrB	0	0.00343714	-1.77172e-05	0.00343714	FALSE	FALSE	FALSE	FALSE	FALSE	FALSE	FALSE	FALSE	FALSE	FALSE	FALSE	FALSE	FALSE	FALSE	FALSE
20	7685	gyrBA	gyrA	0	0.00314566	1.62147e-05	0.00314566	FALSE	FALSE	FALSE	FALSE	FALSE	FALSE	FALSE	FALSE	FALSE	FALSE	FALSE	FALSE	FALSE	FALSE	FALSE
21	6579	gyrBA	gyrB	0	0.00284057	-1.46421e-05	0.00284057	FALSE	FALSE	FALSE	FALSE	FALSE	FALSE	FALSE	FALSE	FALSE	FALSE	FALSE	FALSE	FALSE	FALSE	FALSE
22	9304	gyrBA	gyrA	0	0.00269937	-0.00146366	0.00269937	FALSE	FALSE	FALSE	FALSE	FALSE	FALSE	FALSE	FALSE	FALSE	FALSE	FALSE	FALSE	FALSE	FALSE	FALSE
23	9143	gyrBA	gyrA	0	0.00250636	7.60337e-05	0.00250636	FALSE	FALSE	FALSE	FALSE	FALSE	FALSE	FALSE	FALSE	FALSE	FALSE	FALSE	FALSE	FALSE	FALSE	FALSE
24	6576	gyrBA	gyrB	0	0.00220573	-2.22522e-05	0.00220573	FALSE	FALSE	FALSE	FALSE	FALSE	FALSE	FALSE	FALSE	FALSE	FALSE	FALSE	FALSE	FALSE	FALSE	FALSE
25	8475	gyrBA	gyrA	0	0.0019992	-1.03052e-05	0.0019992	FALSE	FALSE	FALSE	FALSE	FALSE	FALSE	FALSE	FALSE	FALSE	FALSE	FALSE	FALSE	FALSE	FALSE	FALSE
26	9047	gyrBA	gyrA	0	0.0016633	1.71364e-05	0.0016633	FALSE	FALSE	FALSE	FALSE	FALSE	FALSE	FALSE	FALSE	FALSE	FALSE	FALSE	FALSE	FALSE	FALSE	FALSE
27	6575	gyrBA	gyrB	0	0.00164295	-8.46883e-06	0.00164295	FALSE	FALSE	FALSE	FALSE	FALSE	FALSE	FALSE	FALSE	FALSE	FALSE	FALSE	FALSE	FALSE	FALSE	FALSE
28	7362	gyrBA	gyrA	0	0.00163492	-4.01928e-05	0.00163492	FALSE	FALSE	FALSE	FALSE	FALSE	FALSE	FALSE	FALSE	FALSE	FALSE	FALSE	FALSE	FALSE	FALSE	FALSE
29	9524	gyrBA	gyrA	0	0.00158652	8.17794e-06	0.00158652	FALSE	FALSE	FALSE	FALSE	FALSE	FALSE	FALSE	FALSE	FALSE	FALSE	FALSE	FALSE	FALSE	FALSE	FALSE
30	8615	gyrBA	gyrA	0	0.00156941	-8.08973e-06	0.00156941	FALSE	FALSE	FALSE	FALSE	FALSE	FALSE	FALSE	FALSE	FALSE	FALSE	FALSE	FALSE	FALSE	FALSE	FALSE
31	9596	gyrBA	gyrA	0	0.00139275	7.17912e-06	0.00139275	FALSE	FALSE	FALSE	FALSE	FALSE	FALSE	FALSE	FALSE	FALSE	FALSE	FALSE	FALSE	FALSE	FALSE	FALSE
32	6124	gyrBA	gyrB	0	0.00121043	1.2477e-05	0.00121043	FALSE	TRUE	FALSE	FALSE	FALSE	FALSE	FALSE	FALSE	FALSE	FALSE	FALSE	FALSE	FALSE	FALSE	FALSE
33	9698	gyrBA	gyrA	0	0.00118245	-6.09509e-06	0.00118245	FALSE	FALSE	FALSE	FALSE	FALSE	FALSE	FALSE	FALSE	FALSE	FALSE	FALSE	FALSE	FALSE	FALSE	FALSE
34	8101	gyrBA	gyrA	0	0.000931863	4.80342e-06	0.000931863	FALSE	FALSE	FALSE	FALSE	FALSE	FALSE	FALSE	FALSE	FALSE	FALSE	FALSE	FALSE	FALSE	FALSE	FALSE
35	6802	gyrBA	gyrB	0	0.00078153	4.0285e-06	0.00078153	FALSE	FALSE	FALSE	FALSE	FALSE	FALSE	FALSE	FALSE	FALSE	FALSE	FALSE	FALSE	FALSE	FALSE	FALSE
36	7757	gyrBA	gyrA	0	0.000738682	3.80764e-06	0.000738682	FALSE	FALSE	FALSE	FALSE	FALSE	FALSE	FALSE	FALSE	FALSE	FALSE	FALSE	FALSE	FALSE	FALSE	FALSE
37	7268	gyrBA		0	0.000601673	6.17612e-06	0.000601673	FALSE	FALSE	FALSE	FALSE	FALSE	FALSE	FALSE	FALSE	FALSE	FALSE	FALSE	FALSE	FALSE	FALSE	FALSE
38	6432	gyrBA	gyrB	0	0.000569387	-2.93498e-06	0.000569387	FALSE	FALSE	FALSE	FALSE	FALSE	FALSE	FALSE	FALSE	FALSE	FALSE	FALSE	FALSE	FALSE	FALSE	FALSE
39	5075	gyrBA		4.33821e-05	0.000560969	5.71643e-06	0.000560969	FALSE	FALSE	FALSE	TRUE	FALSE	FALSE	FALSE	FALSE	FALSE	FALSE	FALSE	FALSE	FALSE	FALSE	FALSE
40	9276	gyrBA	gyrA	0	0.000550878	-5.67915e-06	0.000550878	FALSE	FALSE	FALSE	FALSE	FALSE	FALSE	FALSE	FALSE	FALSE	FALSE	FALSE	FALSE	FALSE	FALSE	FALSE
41	8188	gyrBA	gyrA	0	0.000533198	-2.74844e-06	0.000533198	FALSE	FALSE	FALSE	FALSE	FALSE	FALSE	FALSE	FALSE	FALSE	FALSE	FALSE	FALSE	FALSE	FALSE	FALSE
42	9466	gyrBA	gyrA	0	0.000511178	2.63494e-06	0.000511178	FALSE	FALSE	FALSE	FALSE	FALSE	FALSE	FALSE	FALSE	FALSE	FALSE	FALSE	FALSE	FALSE	FALSE	FALSE
43	6608	gyrBA	gyrB	0	0.000380342	-1.96053e-06	0.000380342	FALSE	FALSE	FALSE	FALSE	FALSE	FALSE	FALSE	FALSE	FALSE	FALSE	FALSE	FALSE	FALSE	FALSE	FALSE
44	5133	gyrBA		0	0.000336208	1.73303e-06	0.000336208	FALSE	FALSE	FALSE	FALSE	FALSE	FALSE	FALSE	FALSE	FALSE	FALSE	FALSE	FALSE	FALSE	FALSE	FALSE
45	6052	gyrBA	gyrB	0	0.000188729	-4.85462e-06	0.000188729	FALSE	FALSE	FALSE	FALSE	FALSE	FALSE	FALSE	FALSE	FALSE	FALSE	FALSE	FALSE	FALSE	FALSE	FALSE
46	9224	gyrBA	gyrA	0	0.000117272	6.04495e-07	0.000117272	FALSE	FALSE	FALSE	FALSE	FALSE	FALSE	FALSE	FALSE	FALSE	FALSE	FALSE	FALSE	FALSE	FALSE	FALSE
47	9443	gyrBA	gyrA	0	0.000106985	1.08218e-06	0.000106985	FALSE	FALSE	FALSE	FALSE	FALSE	FALSE	FALSE	FALSE	FALSE	FALSE	FALSE	FALSE	FALSE	FALSE	FALSE

## Sheet: OFLOXACIN_0p01_saliency_resista
	position	locus_x	gene	f_-	score_max	score_mean	abs_score	in_coll_barcode	in_freschi_barcode	is_insertion	is_deletion	in_WHO	in_INH_WHO	in_RIF_WHO	in_EMB_WHO	in_STM_WHO	in_AMI_WHO	in_ETH_WHO	in_PZA_WHO	in_LEV_WHO	in_MXF_WHO	in_KAN_WHO
0	7582	gyrBA	gyrA	0	4.12042	-0.571725	4.12042	FALSE	FALSE	FALSE	FALSE	TRUE	FALSE	FALSE	FALSE	FALSE	FALSE	FALSE	FALSE	TRUE	TRUE	FALSE
1	7581	gyrBA	gyrA	0	3.78914	-0.104039	3.78914	FALSE	FALSE	FALSE	FALSE	TRUE	FALSE	FALSE	FALSE	FALSE	FALSE	FALSE	FALSE	TRUE	TRUE	FALSE
2	7572	gyrBA	gyrA	0	3.40242	-0.0187979	3.40242	FALSE	FALSE	FALSE	FALSE	TRUE	FALSE	FALSE	FALSE	FALSE	FALSE	FALSE	FALSE	TRUE	TRUE	FALSE
3	7570	gyrBA	gyrA	0	3.11451	-0.400741	3.11451	FALSE	FALSE	FALSE	FALSE	TRUE	FALSE	FALSE	FALSE	FALSE	FALSE	FALSE	FALSE	TRUE	TRUE	FALSE
4	6124	gyrBA	gyrB	0	1.14618	-0.0063325	1.14618	FALSE	FALSE	FALSE	FALSE	FALSE	FALSE	FALSE	FALSE	FALSE	FALSE	FALSE	FALSE	FALSE	FALSE	FALSE
5	7222	gyrBA	gyrB	0	0.627384	0.0311928	0.627384	FALSE	FALSE	FALSE	FALSE	FALSE	FALSE	FALSE	FALSE	FALSE	FALSE	FALSE	FALSE	FALSE	FALSE	FALSE
6	7584	gyrBA	gyrA	0	0.345553	-0.00190913	0.345553	FALSE	FALSE	FALSE	FALSE	FALSE	FALSE	FALSE	FALSE	FALSE	FALSE	FALSE	FALSE	FALSE	FALSE	FALSE
7	7585	gyrBA	gyrA	0	0.218438	0.0070761	0.218438	FALSE	FALSE	FALSE	FALSE	FALSE	FALSE	FALSE	FALSE	FALSE	FALSE	FALSE	FALSE	FALSE	FALSE	FALSE
8	6112	gyrBA	gyrB	0	0.164359	-0.00248915	0.164359	FALSE	FALSE	FALSE	FALSE	FALSE	FALSE	FALSE	FALSE	FALSE	FALSE	FALSE	FALSE	FALSE	FALSE	FALSE
9	8452	gyrBA	gyrA	0	0.124033	-0.00256123	0.124033	FALSE	FALSE	FALSE	FALSE	FALSE	FALSE	FALSE	FALSE	FALSE	FALSE	FALSE	FALSE	FALSE	FALSE	FALSE
10	7221	gyrBA	gyrB	0	0.0886473	0.00144155	0.0886473	FALSE	FALSE	FALSE	FALSE	FALSE	FALSE	FALSE	FALSE	FALSE	FALSE	FALSE	FALSE	FALSE	FALSE	FALSE
11	9138	gyrBA	gyrA	0	0.0878635	0.000970868	0.0878635	FALSE	FALSE	FALSE	FALSE	FALSE	FALSE	FALSE	FALSE	FALSE	FALSE	FALSE	FALSE	FALSE	FALSE	FALSE
12	5520	gyrBA	gyrB	0	0.0814618	0.00405009	0.0814618	FALSE	FALSE	FALSE	FALSE	FALSE	FALSE	FALSE	FALSE	FALSE	FALSE	FALSE	FALSE	FALSE	FALSE	FALSE
13	8688	gyrBA	gyrA	0	0.0730767	-0.000403739	0.0730767	FALSE	FALSE	FALSE	FALSE	FALSE	FALSE	FALSE	FALSE	FALSE	FALSE	FALSE	FALSE	FALSE	FALSE	FALSE
14	6140	gyrBA	gyrB	0	0.0372061	0.00130965	0.0372061	FALSE	FALSE	FALSE	FALSE	FALSE	FALSE	FALSE	FALSE	FALSE	FALSE	FALSE	FALSE	FALSE	FALSE	FALSE
15	8101	gyrBA	gyrA	0	0.0333254	-0.000350655	0.0333254	FALSE	FALSE	FALSE	FALSE	FALSE	FALSE	FALSE	FALSE	FALSE	FALSE	FALSE	FALSE	FALSE	FALSE	FALSE
16	6735	gyrBA	gyrB	0	0.0238953	-0.000132018	0.0238953	FALSE	FALSE	FALSE	FALSE	FALSE	FALSE	FALSE	FALSE	FALSE	FALSE	FALSE	FALSE	FALSE	FALSE	FALSE
17	9143	gyrBA	gyrA	0	0.0134768	-0.000274409	0.0134768	FALSE	FALSE	FALSE	FALSE	FALSE	FALSE	FALSE	FALSE	FALSE	FALSE	FALSE	FALSE	FALSE	FALSE	FALSE
18	7892	gyrBA	gyrA	0	0.0123283	-0.000178193	0.0123283	FALSE	FALSE	FALSE	FALSE	FALSE	FALSE	FALSE	FALSE	FALSE	FALSE	FALSE	FALSE	FALSE	FALSE	FALSE
19	7362	gyrBA	gyrA	0	0.0119476	0.00766845	0.0119476	FALSE	FALSE	FALSE	FALSE	FALSE	FALSE	FALSE	FALSE	FALSE	FALSE	FALSE	FALSE	FALSE	FALSE	FALSE
20	7278	gyrBA		0	0.0104346	5.76499e-05	0.0104346	FALSE	FALSE	FALSE	FALSE	FALSE	FALSE	FALSE	FALSE	FALSE	FALSE	FALSE	FALSE	FALSE	FALSE	FALSE
21	7363	gyrBA	gyrA	4.33821e-05	0.00968843	5.35273e-05	0.00968843	FALSE	FALSE	FALSE	FALSE	FALSE	FALSE	FALSE	FALSE	FALSE	FALSE	FALSE	FALSE	FALSE	FALSE	FALSE
22	9524	gyrBA	gyrA	0	0.00915777	0.000101191	0.00915777	FALSE	FALSE	FALSE	FALSE	FALSE	FALSE	FALSE	FALSE	FALSE	FALSE	FALSE	FALSE	FALSE	FALSE	FALSE
23	6052	gyrBA	gyrB	0	0.00843799	0.000130023	0.00843799	FALSE	FALSE	FALSE	FALSE	FALSE	FALSE	FALSE	FALSE	FALSE	FALSE	FALSE	FALSE	FALSE	FALSE	FALSE
24	8116	gyrBA	gyrA	0	0.00798655	4.41246e-05	0.00798655	FALSE	FALSE	FALSE	FALSE	FALSE	FALSE	FALSE	FALSE	FALSE	FALSE	FALSE	FALSE	FALSE	FALSE	FALSE
25	6579	gyrBA	gyrB	0	0.0079754	-4.4063e-05	0.0079754	FALSE	FALSE	FALSE	FALSE	FALSE	FALSE	FALSE	FALSE	FALSE	FALSE	FALSE	FALSE	FALSE	FALSE	FALSE
26	8040	gyrBA	gyrA	0	0.00739227	0.000783424	0.00739227	FALSE	FALSE	FALSE	FALSE	FALSE	FALSE	FALSE	FALSE	FALSE	FALSE	FALSE	FALSE	FALSE	FALSE	FALSE
27	9304	gyrBA	gyrA	0	0.00715762	-0.00397424	0.00715762	FALSE	FALSE	FALSE	FALSE	FALSE	FALSE	FALSE	FALSE	FALSE	FALSE	FALSE	FALSE	FALSE	FALSE	FALSE
28	8414	gyrBA	gyrA	0	0.00686342	3.79195e-05	0.00686342	FALSE	FALSE	FALSE	FALSE	FALSE	FALSE	FALSE	FALSE	FALSE	FALSE	FALSE	FALSE	FALSE	FALSE	FALSE
29	8657	gyrBA	gyrA	0.00728819	0.00460019	2.54154e-05	0.00460019	FALSE	FALSE	FALSE	FALSE	FALSE	FALSE	FALSE	FALSE	FALSE	FALSE	FALSE	FALSE	FALSE	FALSE	FALSE
30	7161	gyrBA	gyrB	0.0024294	0.00405381	2.23967e-05	0.00405381	FALSE	FALSE	FALSE	TRUE	FALSE	FALSE	FALSE	FALSE	FALSE	FALSE	FALSE	FALSE	FALSE	FALSE	FALSE
31	6518	gyrBA	gyrB	0	0.00385802	1.0336e-05	0.00385802	FALSE	FALSE	FALSE	FALSE	FALSE	FALSE	FALSE	FALSE	FALSE	FALSE	FALSE	FALSE	FALSE	FALSE	FALSE
32	9260	gyrBA	gyrA	0	0.00379106	2.09451e-05	0.00379106	FALSE	FALSE	FALSE	FALSE	FALSE	FALSE	FALSE	FALSE	FALSE	FALSE	FALSE	FALSE	FALSE	FALSE	FALSE
33	7159	gyrBA	gyrB	0.0021691	0.0037464	2.06984e-05	0.0037464	FALSE	FALSE	FALSE	TRUE	FALSE	FALSE	FALSE	FALSE	FALSE	FALSE	FALSE	FALSE	FALSE	FALSE	FALSE
34	9047	gyrBA	gyrA	0	0.0031417	1.73575e-05	0.0031417	FALSE	FALSE	FALSE	FALSE	FALSE	FALSE	FALSE	FALSE	FALSE	FALSE	FALSE	FALSE	FALSE	FALSE	FALSE
35	8531	gyrBA	gyrA	0	0.00242686	1.3408e-05	0.00242686	FALSE	FALSE	FALSE	FALSE	FALSE	FALSE	FALSE	FALSE	FALSE	FALSE	FALSE	FALSE	FALSE	FALSE	FALSE
36	5075	gyrBA		4.33821e-05	0.00221742	-1.22509e-05	0.00221742	FALSE	FALSE	FALSE	FALSE	FALSE	FALSE	FALSE	FALSE	FALSE	FALSE	FALSE	FALSE	FALSE	FALSE	FALSE
37	7085	gyrBA	gyrB	0	0.00185137	1.02285e-05	0.00185137	FALSE	FALSE	FALSE	FALSE	FALSE	FALSE	FALSE	FALSE	FALSE	FALSE	FALSE	FALSE	FALSE	FALSE	FALSE
38	8615	gyrBA	gyrA	0	0.00170939	9.44416e-06	0.00170939	FALSE	FALSE	FALSE	FALSE	FALSE	FALSE	FALSE	FALSE	FALSE	FALSE	FALSE	FALSE	FALSE	FALSE	FALSE
39	7314	gyrBA	gyrA	0	0.00127337	7.03518e-06	0.00127337	FALSE	FALSE	FALSE	FALSE	FALSE	FALSE	FALSE	FALSE	FALSE	FALSE	FALSE	FALSE	FALSE	FALSE	FALSE
40	5076	gyrBA		0.00021691	0.00113327	-6.26117e-06	0.00113327	FALSE	FALSE	FALSE	FALSE	FALSE	FALSE	FALSE	FALSE	FALSE	FALSE	FALSE	FALSE	FALSE	FALSE	FALSE
78	ins_5075_0_0				0.000643225	-3.55373e-06	0.000643225	FALSE	FALSE	TRUE	FALSE
41	9788	gyrBA	gyrA	0	0.000327423	-1.80896e-06	0.000327423	FALSE	FALSE	FALSE	FALSE	FALSE	FALSE	FALSE	FALSE	FALSE	FALSE	FALSE	FALSE	FALSE	FALSE	FALSE
42	8188	gyrBA	gyrA	0	0.000282116	-1.55865e-06	0.000282116	FALSE	FALSE	FALSE	FALSE	FALSE	FALSE	FALSE	FALSE	FALSE	FALSE	FALSE	FALSE	FALSE	FALSE	FALSE
43	5902	gyrBA	gyrB	0	0.000280006	-1.54699e-06	0.000280006	FALSE	FALSE	FALSE	FALSE	FALSE	FALSE	FALSE	FALSE	FALSE	FALSE	FALSE	FALSE	FALSE	FALSE	FALSE
44	7160	gyrBA	gyrB	0.0021691	0.00011813	-6.52651e-07	0.00011813	FALSE	FALSE	FALSE	TRUE	FALSE	FALSE	FALSE	FALSE	FALSE	FALSE	FALSE	FALSE	FALSE	FALSE	FALSE
45	9443	gyrBA	gyrA	0	6.36725e-05	3.51782e-07	6.36725e-05	FALSE	FALSE	FALSE	FALSE	FALSE	FALSE	FALSE	FALSE	FALSE	FALSE	FALSE	FALSE	FALSE	FALSE	FALSE
46	8221	gyrBA	gyrA	0	0	0	0	FALSE	FALSE	FALSE	FALSE	FALSE	FALSE	FALSE	FALSE	FALSE	FALSE	FALSE	FALSE	FALSE	FALSE	FALSE

## Sheet: PYRAZINAMIDE_0p01_saliency_resi
	position	locus_x	gene	f_-	score_max	score_mean	abs_score	in_coll_barcode	in_freschi_barcode	is_insertion	is_deletion	in_WHO	in_INH_WHO	in_RIF_WHO	in_EMB_WHO	in_STM_WHO	in_AMI_WHO	in_ETH_WHO	in_PZA_WHO	in_LEV_WHO	in_MXF_WHO	in_KAN_WHO
0	2288868	pncA	pncA	0.00229925	9.71513	-0.0154168	9.71513	FALSE	FALSE	FALSE	TRUE	TRUE	FALSE	FALSE	FALSE	FALSE	FALSE	FALSE	TRUE	FALSE	FALSE	FALSE
1	2289202	pncA	pncA	0.00199558	8.24268	-0.0423615	8.24268	FALSE	FALSE	FALSE	TRUE	TRUE	FALSE	FALSE	FALSE	FALSE	FALSE	FALSE	TRUE	FALSE	FALSE	FALSE
2	2288883	pncA	pncA	0.00151837	8.17679	-0.0455074	8.17679	FALSE	FALSE	FALSE	TRUE	TRUE	FALSE	FALSE	FALSE	FALSE	FALSE	FALSE	TRUE	FALSE	FALSE	FALSE
3	2288933	pncA	pncA	0.00195219	7.31217	-0.0405564	7.31217	FALSE	FALSE	FALSE	TRUE	TRUE	FALSE	FALSE	FALSE	FALSE	FALSE	FALSE	TRUE	FALSE	FALSE	FALSE
4	2289072	pncA	pncA	0.00177866	7.01504	-0.0143875	7.01504	FALSE	FALSE	FALSE	TRUE	TRUE	FALSE	FALSE	FALSE	FALSE	FALSE	FALSE	TRUE	FALSE	FALSE	FALSE
3468	ins_2288724_11_0				6.81484	-0.025147	6.81484	FALSE	FALSE	TRUE	FALSE
5	2289073	pncA	pncA	0.00177866	6.81462	-0.0108309	6.81462	FALSE	FALSE	FALSE	TRUE	TRUE	FALSE	FALSE	FALSE	FALSE	FALSE	FALSE	TRUE	FALSE	FALSE	FALSE
6	2288944	pncA	pncA	0.00190881	6.61661	-0.0116502	6.61661	FALSE	FALSE	FALSE	TRUE	FALSE	FALSE	FALSE	FALSE	FALSE	FALSE	FALSE	FALSE	FALSE	FALSE	FALSE
4536	ins_2288886_29_0				6.56253	-0.0239158	6.56253	FALSE	FALSE	TRUE	FALSE
3852	ins_2288785_21_0				6.34345	-0.0169149	6.34345	FALSE	FALSE	TRUE	FALSE
7	2289231	pncA	pncA	0.00186543	6.12901	-0.0196077	6.12901	FALSE	FALSE	FALSE	TRUE	TRUE	FALSE	FALSE	FALSE	FALSE	FALSE	FALSE	TRUE	FALSE	FALSE	FALSE
8	2289016	pncA	pncA	0.00195219	6.08559	-0.0161802	6.08559	FALSE	FALSE	FALSE	TRUE	TRUE	FALSE	FALSE	FALSE	FALSE	FALSE	FALSE	TRUE	FALSE	FALSE	FALSE
9	2288839	pncA	pncA	0.00238601	6.00566	-0.0376137	6.00566	FALSE	FALSE	FALSE	TRUE	TRUE	FALSE	FALSE	FALSE	FALSE	FALSE	FALSE	TRUE	FALSE	FALSE	FALSE
10	2289252	pncA		0.00177866	5.97328	-0.0865126	5.97328	FALSE	FALSE	FALSE	TRUE	TRUE	FALSE	FALSE	FALSE	FALSE	FALSE	FALSE	TRUE	FALSE	FALSE	FALSE
11	2289213	pncA	pncA	0.00199558	5.92578	-0.0983982	5.92578	FALSE	FALSE	FALSE	TRUE	TRUE	FALSE	FALSE	FALSE	FALSE	FALSE	FALSE	TRUE	FALSE	FALSE	FALSE
12	2288854	pncA	pncA	0.0045985	5.65958	-0.0147689	5.65958	FALSE	FALSE	FALSE	TRUE	FALSE	FALSE	FALSE	FALSE	FALSE	FALSE	FALSE	FALSE	FALSE	FALSE	FALSE
13	2288952	pncA	pncA	0.00186543	5.54929	-0.00442606	5.54929	FALSE	FALSE	FALSE	TRUE	TRUE	FALSE	FALSE	FALSE	FALSE	FALSE	FALSE	TRUE	FALSE	FALSE	FALSE
14	2288953	pncA	pncA	0.00182205	5.54411	-0.0234673	5.54411	FALSE	FALSE	FALSE	TRUE	TRUE	FALSE	FALSE	FALSE	FALSE	FALSE	FALSE	TRUE	FALSE	FALSE	FALSE
15	2289207	pncA	pncA	0.00199558	5.2773	-0.0367087	5.2773	FALSE	FALSE	FALSE	TRUE	TRUE	FALSE	FALSE	FALSE	FALSE	FALSE	FALSE	TRUE	FALSE	FALSE	FALSE
16	2288988	pncA	pncA	0.00182205	5.25316	-0.00842621	5.25316	FALSE	FALSE	FALSE	TRUE	TRUE	FALSE	FALSE	FALSE	FALSE	FALSE	FALSE	TRUE	FALSE	FALSE	FALSE
17	2289097	pncA	pncA	0.00182205	5.22914	-0.0211692	5.22914	FALSE	FALSE	FALSE	TRUE	TRUE	FALSE	FALSE	FALSE	FALSE	FALSE	FALSE	TRUE	FALSE	FALSE	FALSE
18	2289203	pncA	pncA	0.00199558	5.2203	-0.00393256	5.2203	FALSE	FALSE	FALSE	TRUE	TRUE	FALSE	FALSE	FALSE	FALSE	FALSE	FALSE	TRUE	FALSE	FALSE	FALSE
19	2288718	pncA	pncA	0.0021691	5.11593	-0.00762679	5.11593	FALSE	FALSE	FALSE	TRUE	TRUE	FALSE	FALSE	FALSE	FALSE	FALSE	FALSE	TRUE	FALSE	FALSE	FALSE
4144	ins_2288824_25_0				5.10409	-0.0101624	5.10409	FALSE	FALSE	TRUE	FALSE
20	2289220	pncA	pncA	0.00199558	5.04064	-0.00423108	5.04064	FALSE	FALSE	FALSE	TRUE	TRUE	FALSE	FALSE	FALSE	FALSE	FALSE	FALSE	TRUE	FALSE	FALSE	FALSE
21	2288850	pncA	pncA	0.00281983	5.03191	-0.0198429	5.03191	FALSE	FALSE	FALSE	TRUE	TRUE	FALSE	FALSE	FALSE	FALSE	FALSE	FALSE	TRUE	FALSE	FALSE	FALSE
22	2289214	pncA	pncA	0.00203896	5.00748	-0.00352317	5.00748	FALSE	FALSE	FALSE	TRUE	TRUE	FALSE	FALSE	FALSE	FALSE	FALSE	FALSE	TRUE	FALSE	FALSE	FALSE
23	2289043	pncA	pncA	0.00190881	4.89715	-0.00762989	4.89715	FALSE	FALSE	FALSE	TRUE	TRUE	FALSE	FALSE	FALSE	FALSE	FALSE	FALSE	TRUE	FALSE	FALSE	FALSE
24	2288805	pncA	pncA	0.00251616	4.82783	-0.0351537	4.82783	FALSE	FALSE	FALSE	TRUE	TRUE	FALSE	FALSE	FALSE	FALSE	FALSE	FALSE	TRUE	FALSE	FALSE	FALSE
25	2288818	pncA	pncA	0.00247278	4.77615	-0.00715574	4.77615	FALSE	FALSE	FALSE	TRUE	TRUE	FALSE	FALSE	FALSE	FALSE	FALSE	FALSE	TRUE	FALSE	FALSE	FALSE
26	2288895	pncA	pncA	0.00156175	4.76276	-0.00713511	4.76276	FALSE	FALSE	FALSE	TRUE	TRUE	FALSE	FALSE	FALSE	FALSE	FALSE	FALSE	TRUE	FALSE	FALSE	FALSE
27	2289218	pncA	pncA	0.00199558	4.7126	-0.00915284	4.7126	FALSE	FALSE	FALSE	TRUE	TRUE	FALSE	FALSE	FALSE	FALSE	FALSE	FALSE	TRUE	FALSE	FALSE	FALSE
28	2288820	pncA	pncA	0.00255954	4.63167	-0.00697987	4.63167	FALSE	FALSE	FALSE	TRUE	TRUE	FALSE	FALSE	FALSE	FALSE	FALSE	FALSE	TRUE	FALSE	FALSE	FALSE
29	2288821	pncA	pncA	0.00255954	4.56674	-0.00300348	4.56674	FALSE	FALSE	FALSE	TRUE	TRUE	FALSE	FALSE	FALSE	FALSE	FALSE	FALSE	TRUE	FALSE	FALSE	FALSE
30	2288827	pncA	pncA	0.0024294	4.50668	-0.00415531	4.50668	FALSE	FALSE	FALSE	TRUE	TRUE	FALSE	FALSE	FALSE	FALSE	FALSE	FALSE	TRUE	FALSE	FALSE	FALSE
31	2288752	pncA	pncA	0.00234263	4.46133	-0.00359174	4.46133	FALSE	FALSE	FALSE	TRUE	TRUE	FALSE	FALSE	FALSE	FALSE	FALSE	FALSE	TRUE	FALSE	FALSE	FALSE
32	2289096	pncA	pncA	0.00182205	4.45164	-0.00677709	4.45164	FALSE	FALSE	FALSE	TRUE	TRUE	FALSE	FALSE	FALSE	FALSE	FALSE	FALSE	TRUE	FALSE	FALSE	FALSE
33	2288955	pncA	pncA	0.00182205	4.42821	-0.00546405	4.42821	FALSE	FALSE	FALSE	TRUE	TRUE	FALSE	FALSE	FALSE	FALSE	FALSE	FALSE	TRUE	FALSE	FALSE	FALSE
34	2289081	pncA	pncA	0.00182205	4.39479	-0.00993413	4.39479	FALSE	FALSE	FALSE	TRUE	TRUE	FALSE	FALSE	FALSE	FALSE	FALSE	FALSE	TRUE	FALSE	FALSE	FALSE
35	2288847	pncA	pncA	0.00260292	4.39478	-0.0114622	4.39478	FALSE	FALSE	FALSE	TRUE	TRUE	FALSE	FALSE	FALSE	FALSE	FALSE	FALSE	TRUE	FALSE	FALSE	FALSE
36	2288930	pncA	pncA	0.00177866	4.37974	-0.00375259	4.37974	FALSE	FALSE	FALSE	TRUE	TRUE	FALSE	FALSE	FALSE	FALSE	FALSE	FALSE	TRUE	FALSE	FALSE	FALSE
37	2288962	pncA	pncA	0.00186543	4.35228	-0.00681214	4.35228	FALSE	FALSE	FALSE	TRUE	TRUE	FALSE	FALSE	FALSE	FALSE	FALSE	FALSE	TRUE	FALSE	FALSE	FALSE
38	2288920	pncA	pncA	0.00160514	4.29867	-0.00551491	4.29867	FALSE	FALSE	FALSE	TRUE	TRUE	FALSE	FALSE	FALSE	FALSE	FALSE	FALSE	TRUE	FALSE	FALSE	FALSE
39	2288887	pncA	pncA	0.00151837	4.28966	-0.00966534	4.28966	FALSE	FALSE	FALSE	TRUE	TRUE	FALSE	FALSE	FALSE	FALSE	FALSE	FALSE	TRUE	FALSE	FALSE	FALSE
40	2288823	pncA	pncA	0.00238601	4.09144	-0.00597414	4.09144	FALSE	FALSE	FALSE	TRUE	FALSE	FALSE	FALSE	FALSE	FALSE	FALSE	FALSE	FALSE	FALSE	FALSE	FALSE
41	2289189	pncA	pncA	0.00221249	4.06013	-0.00306614	4.06013	FALSE	FALSE	FALSE	TRUE	TRUE	FALSE	FALSE	FALSE	FALSE	FALSE	FALSE	TRUE	FALSE	FALSE	FALSE
42	2288778	pncA	pncA	0.00264631	4.01556	-0.00636246	4.01556	FALSE	FALSE	FALSE	TRUE	TRUE	FALSE	FALSE	FALSE	FALSE	FALSE	FALSE	TRUE	FALSE	FALSE	FALSE
43	2289216	pncA	pncA	0.00199558	4.01503	-0.00279696	4.01503	FALSE	FALSE	FALSE	TRUE	TRUE	FALSE	FALSE	FALSE	FALSE	FALSE	FALSE	TRUE	FALSE	FALSE	FALSE
44	2289040	pncA	pncA	0.00182205	4.00629	-0.0146078	4.00629	FALSE	FALSE	FALSE	TRUE	TRUE	FALSE	FALSE	FALSE	FALSE	FALSE	FALSE	TRUE	FALSE	FALSE	FALSE
45	2289089	pncA	pncA	0.00177866	3.92983	-0.00587223	3.92983	FALSE	FALSE	FALSE	TRUE	TRUE	FALSE	FALSE	FALSE	FALSE	FALSE	FALSE	TRUE	FALSE	FALSE	FALSE
46	2289212	pncA	pncA	0.00199558	3.91505	-0.00777188	3.91505	FALSE	FALSE	FALSE	TRUE	TRUE	FALSE	FALSE	FALSE	FALSE	FALSE	FALSE	TRUE	FALSE	FALSE	FALSE
47	2288751	pncA	pncA	0.00234263	3.90743	-0.00583733	3.90743	FALSE	FALSE	FALSE	TRUE	TRUE	FALSE	FALSE	FALSE	FALSE	FALSE	FALSE	TRUE	FALSE	FALSE	FALSE
48	2289030	pncA	pncA	0.00186543	3.8709	-0.00549868	3.8709	FALSE	FALSE	FALSE	TRUE	TRUE	FALSE	FALSE	FALSE	FALSE	FALSE	FALSE	TRUE	FALSE	FALSE	FALSE
49	2288956	pncA	pncA	0.00190881	3.83506	-0.00710809	3.83506	FALSE	FALSE	FALSE	TRUE	TRUE	FALSE	FALSE	FALSE	FALSE	FALSE	FALSE	TRUE	FALSE	FALSE	FALSE
50	2289225	pncA	pncA	0.00195219	3.7853	-0.0029312	3.7853	FALSE	FALSE	FALSE	TRUE	TRUE	FALSE	FALSE	FALSE	FALSE	FALSE	FALSE	TRUE	FALSE	FALSE	FALSE
51	2289219	pncA	pncA	0.00199558	3.73612	-0.00547186	3.73612	FALSE	FALSE	FALSE	TRUE	TRUE	FALSE	FALSE	FALSE	FALSE	FALSE	FALSE	TRUE	FALSE	FALSE	FALSE
52	2289009	pncA	pncA	0.00186543	3.70914	-0.00537428	3.70914	FALSE	FALSE	FALSE	TRUE	FALSE	FALSE	FALSE	FALSE	FALSE	FALSE	FALSE	FALSE	FALSE	FALSE	FALSE
53	2288826	pncA	pncA	0.00247278	3.58903	-0.0201381	3.58903	FALSE	FALSE	FALSE	TRUE	TRUE	FALSE	FALSE	FALSE	FALSE	FALSE	FALSE	TRUE	FALSE	FALSE	FALSE
54	2289100	pncA	pncA	0.00177866	3.56351	-0.00284708	3.56351	FALSE	FALSE	FALSE	TRUE	TRUE	FALSE	FALSE	FALSE	FALSE	FALSE	FALSE	TRUE	FALSE	FALSE	FALSE
55	2289253	pncA		0.00177866	3.56276	-0.0027284	3.56276	FALSE	FALSE	FALSE	TRUE	TRUE	FALSE	FALSE	FALSE	FALSE	FALSE	FALSE	TRUE	FALSE	FALSE	FALSE
56	2288764	pncA	pncA	0.00234263	3.49042	-0.00964912	3.49042	FALSE	FALSE	FALSE	TRUE	TRUE	FALSE	FALSE	FALSE	FALSE	FALSE	FALSE	TRUE	FALSE	FALSE	FALSE
57	2288703	pncA	pncA	0.00212572	3.45897	-0.00314606	3.45897	FALSE	FALSE	FALSE	TRUE	TRUE	FALSE	FALSE	FALSE	FALSE	FALSE	FALSE	TRUE	FALSE	FALSE	FALSE
58	2288878	pncA	pncA	0.00151837	3.45253	-0.00509032	3.45253	FALSE	FALSE	FALSE	TRUE	TRUE	FALSE	FALSE	FALSE	FALSE	FALSE	FALSE	TRUE	FALSE	FALSE	FALSE
59	2288859	pncA	pncA	0.0033838	3.40835	-0.0053168	3.40835	FALSE	FALSE	FALSE	TRUE	TRUE	FALSE	FALSE	FALSE	FALSE	FALSE	FALSE	TRUE	FALSE	FALSE	FALSE
60	2289180	pncA	pncA	0.00203896	3.3923	-0.0151446	3.3923	FALSE	FALSE	FALSE	TRUE	TRUE	FALSE	FALSE	FALSE	FALSE	FALSE	FALSE	TRUE	FALSE	FALSE	FALSE
61	2288727	pncA	pncA	0.00225587	3.37247	-0.00227768	3.37247	FALSE	FALSE	FALSE	TRUE	TRUE	FALSE	FALSE	FALSE	FALSE	FALSE	FALSE	TRUE	FALSE	FALSE	FALSE
62	2288719	pncA	pncA	0.0021691	3.33172	-0.00462575	3.33172	FALSE	FALSE	FALSE	TRUE	TRUE	FALSE	FALSE	FALSE	FALSE	FALSE	FALSE	TRUE	FALSE	FALSE	FALSE
63	4038318	clpC	clpC1	0	3.28344	0.0206263	3.28344	FALSE	FALSE	FALSE	FALSE	FALSE	FALSE	FALSE	FALSE	FALSE	FALSE	FALSE	FALSE	FALSE	FALSE	FALSE
64	2288925	pncA	pncA	0.00164852	3.22078	-0.0023589	3.22078	FALSE	FALSE	FALSE	TRUE	TRUE	FALSE	FALSE	FALSE	FALSE	FALSE	FALSE	TRUE	FALSE	FALSE	FALSE
65	4038403	clpC	clpC1	0	3.22013	-0.00471186	3.22013	FALSE	FALSE	FALSE	FALSE	FALSE	FALSE	FALSE	FALSE	FALSE	FALSE	FALSE	FALSE	FALSE	FALSE	FALSE
66	2289223	pncA	pncA	0.00195219	3.21906	-0.00253808	3.21906	FALSE	FALSE	FALSE	TRUE	TRUE	FALSE	FALSE	FALSE	FALSE	FALSE	FALSE	TRUE	FALSE	FALSE	FALSE
67	2288830	pncA	pncA	0.00251616	3.15353	-0.00238952	3.15353	FALSE	FALSE	FALSE	TRUE	TRUE	FALSE	FALSE	FALSE	FALSE	FALSE	FALSE	TRUE	FALSE	FALSE	FALSE
68	2288730	pncA	pncA	0.00229925	3.06688	-0.00384038	3.06688	FALSE	FALSE	FALSE	TRUE	TRUE	FALSE	FALSE	FALSE	FALSE	FALSE	FALSE	TRUE	FALSE	FALSE	FALSE
69	2289055	pncA	pncA	0.00195219	2.99581	-0.00205578	2.99581	FALSE	FALSE	FALSE	TRUE	FALSE	FALSE	FALSE	FALSE	FALSE	FALSE	FALSE	FALSE	FALSE	FALSE	FALSE
70	2289090	pncA	pncA	0.00177866	2.9531	-0.0707912	2.9531	FALSE	FALSE	FALSE	TRUE	TRUE	FALSE	FALSE	FALSE	FALSE	FALSE	FALSE	TRUE	FALSE	FALSE	FALSE
71	2288836	pncA	pncA	0.00247278	2.94761	-0.0046974	2.94761	FALSE	FALSE	FALSE	TRUE	TRUE	FALSE	FALSE	FALSE	FALSE	FALSE	FALSE	TRUE	FALSE	FALSE	FALSE
72	2289162	pncA	pncA	0.00190881	2.90679	-0.00383481	2.90679	FALSE	FALSE	FALSE	TRUE	TRUE	FALSE	FALSE	FALSE	FALSE	FALSE	FALSE	TRUE	FALSE	FALSE	FALSE
73	2289057	pncA	pncA	0.00208234	2.89883	-0.00247823	2.89883	FALSE	FALSE	FALSE	TRUE	TRUE	FALSE	FALSE	FALSE	FALSE	FALSE	FALSE	TRUE	FALSE	FALSE	FALSE
74	1834177	rpsA	rpsA	4.33821e-05	2.89339	-0.41039	2.89339	FALSE	FALSE	FALSE	FALSE	FALSE	FALSE	FALSE	FALSE	FALSE	FALSE	FALSE	FALSE	FALSE	FALSE	FALSE
75	2288766	pncA	pncA	0.00225587	2.88648	-0.00222191	2.88648	FALSE	FALSE	FALSE	TRUE	TRUE	FALSE	FALSE	FALSE	FALSE	FALSE	FALSE	TRUE	FALSE	FALSE	FALSE
76	2288844	pncA	pncA	0.0024294	2.8768	-0.00615531	2.8768	FALSE	FALSE	FALSE	TRUE	TRUE	FALSE	FALSE	FALSE	FALSE	FALSE	FALSE	TRUE	FALSE	FALSE	FALSE
77	2288928	pncA	pncA	0.00173528	2.8192	-0.00203815	2.8192	FALSE	FALSE	FALSE	TRUE	TRUE	FALSE	FALSE	FALSE	FALSE	FALSE	FALSE	TRUE	FALSE	FALSE	FALSE
78	2289058	pncA	pncA	0.00195219	2.74085	-0.00201774	2.74085	FALSE	FALSE	FALSE	TRUE	TRUE	FALSE	FALSE	FALSE	FALSE	FALSE	FALSE	TRUE	FALSE	FALSE	FALSE
79	1834234	rpsA	rpsA	0	2.71552	-0.00379709	2.71552	FALSE	FALSE	FALSE	FALSE	FALSE	FALSE	FALSE	FALSE	FALSE	FALSE	FALSE	FALSE	FALSE	FALSE	FALSE
80	2288937	pncA	pncA	0.00177866	2.68375	-0.00153129	2.68375	FALSE	FALSE	FALSE	TRUE	FALSE	FALSE	FALSE	FALSE	FALSE	FALSE	FALSE	FALSE	FALSE	FALSE	FALSE
81	2288973	pncA	pncA	0.00177866	2.64383	-0.00496948	2.64383	FALSE	FALSE	FALSE	TRUE	TRUE	FALSE	FALSE	FALSE	FALSE	FALSE	FALSE	TRUE	FALSE	FALSE	FALSE
82	2289054	pncA	pncA	0.00195219	2.59684	-0.00277808	2.59684	FALSE	FALSE	FALSE	TRUE	TRUE	FALSE	FALSE	FALSE	FALSE	FALSE	FALSE	TRUE	FALSE	FALSE	FALSE
83	2288853	pncA	pncA	0.0041213	2.59185	-0.00415183	2.59185	FALSE	FALSE	FALSE	TRUE	TRUE	FALSE	FALSE	FALSE	FALSE	FALSE	FALSE	TRUE	FALSE	FALSE	FALSE
84	2288779	pncA	pncA	0.00268969	2.5375	-0.0036164	2.5375	FALSE	FALSE	FALSE	TRUE	TRUE	FALSE	FALSE	FALSE	FALSE	FALSE	FALSE	TRUE	FALSE	FALSE	FALSE
85	2289046	pncA	pncA	0.00190881	2.46587	-0.00810765	2.46587	FALSE	FALSE	FALSE	TRUE	TRUE	FALSE	FALSE	FALSE	FALSE	FALSE	FALSE	TRUE	FALSE	FALSE	FALSE
86	2288919	pncA	pncA	0.00160514	2.4478	-0.00382552	2.4478	FALSE	FALSE	FALSE	TRUE	FALSE	FALSE	FALSE	FALSE	FALSE	FALSE	FALSE	FALSE	FALSE	FALSE	FALSE
87	2289031	pncA	pncA	0.00186543	2.41907	-0.0039025	2.41907	FALSE	FALSE	FALSE	TRUE	TRUE	FALSE	FALSE	FALSE	FALSE	FALSE	FALSE	TRUE	FALSE	FALSE	FALSE
88	2289099	pncA	pncA	0.00177866	2.39388	-0.0256552	2.39388	FALSE	FALSE	FALSE	TRUE	TRUE	FALSE	FALSE	FALSE	FALSE	FALSE	FALSE	TRUE	FALSE	FALSE	FALSE
89	2288728	pncA	pncA	0.00225587	2.36175	-0.00364691	2.36175	FALSE	FALSE	FALSE	TRUE	TRUE	FALSE	FALSE	FALSE	FALSE	FALSE	FALSE	TRUE	FALSE	FALSE	FALSE
90	2288965	pncA	pncA	0.00182205	2.31521	-0.00587093	2.31521	FALSE	FALSE	FALSE	TRUE	FALSE	FALSE	FALSE	FALSE	FALSE	FALSE	FALSE	FALSE	FALSE	FALSE	FALSE
91	2289208	pncA	pncA	0.00199558	2.29104	-0.00168346	2.29104	FALSE	FALSE	FALSE	TRUE	TRUE	FALSE	FALSE	FALSE	FALSE	FALSE	FALSE	TRUE	FALSE	FALSE	FALSE
92	2288085	pncA	Rv2042c	0.000173528	2.23661	0.295662	2.23661	FALSE	FALSE	FALSE	FALSE	FALSE	FALSE	FALSE	FALSE	FALSE	FALSE	FALSE	FALSE	FALSE	FALSE	FALSE
93	2288860	pncA	pncA	0.0033838	2.22319	-0.00472839	2.22319	FALSE	FALSE	FALSE	TRUE	TRUE	FALSE	FALSE	FALSE	FALSE	FALSE	FALSE	TRUE	FALSE	FALSE	FALSE
94	2289066	pncA	pncA	0.00177866	2.21556	-0.0019708	2.21556	FALSE	FALSE	FALSE	TRUE	FALSE	FALSE	FALSE	FALSE	FALSE	FALSE	FALSE	FALSE	FALSE	FALSE	FALSE
95	2289010	pncA	pncA	0.00186543	2.20688	-0.00280717	2.20688	FALSE	FALSE	FALSE	TRUE	TRUE	FALSE	FALSE	FALSE	FALSE	FALSE	FALSE	TRUE	FALSE	FALSE	FALSE
96	2288704	pncA	pncA	0.00212572	2.1981	-0.00394518	2.1981	FALSE	FALSE	FALSE	TRUE	TRUE	FALSE	FALSE	FALSE	FALSE	FALSE	FALSE	TRUE	FALSE	FALSE	FALSE
97	1834683	rpsA	rpsA	0	2.14284	-0.050758	2.14284	FALSE	FALSE	FALSE	FALSE	FALSE	FALSE	FALSE	FALSE	FALSE	FALSE	FALSE	FALSE	FALSE	FALSE	FALSE
4868	ins_2288955_36_0				2.11459	-0.00156058	2.11459	FALSE	FALSE	TRUE	FALSE

## Sheet: RIFAMPICIN_0p01_saliency_resist
	position	locus_x	gene	f_-	score_max	score_mean	abs_score	in_coll_barcode	in_freschi_barcode	is_insertion	is_deletion	in_WHO	in_INH_WHO	in_RIF_WHO	in_EMB_WHO	in_STM_WHO	in_AMI_WHO	in_ETH_WHO	in_PZA_WHO	in_LEV_WHO	in_MXF_WHO	in_KAN_WHO
0	761139	rpoBC	rpoB	4.33821e-05	6.84562	-0.238068	6.84562	FALSE	FALSE	FALSE	FALSE	TRUE	FALSE	TRUE	FALSE	FALSE	FALSE	FALSE	FALSE	FALSE	FALSE	FALSE
1	761110	rpoBC	rpoB	0.000390439	6.66624	-0.509669	6.66624	FALSE	FALSE	FALSE	TRUE	TRUE	FALSE	TRUE	FALSE	FALSE	FALSE	FALSE	FALSE	FALSE	FALSE	FALSE
2	761140	rpoBC	rpoB	0.000130146	6.41519	-0.0864903	6.41519	FALSE	FALSE	FALSE	TRUE	TRUE	FALSE	TRUE	FALSE	FALSE	FALSE	FALSE	FALSE	FALSE	FALSE	FALSE
3	761100	rpoBC	rpoB	0.000260292	6.33984	-0.0126071	6.33984	FALSE	FALSE	FALSE	TRUE	TRUE	FALSE	TRUE	FALSE	FALSE	FALSE	FALSE	FALSE	FALSE	FALSE	FALSE
4	761101	rpoBC	rpoB	0.000694113	6.11326	-0.0171549	6.11326	FALSE	FALSE	FALSE	TRUE	TRUE	FALSE	TRUE	FALSE	FALSE	FALSE	FALSE	FALSE	FALSE	FALSE	FALSE
5	760314	rpoBC	rpoB	0	5.89589	-0.0183151	5.89589	FALSE	FALSE	FALSE	FALSE	TRUE	FALSE	TRUE	FALSE	FALSE	FALSE	FALSE	FALSE	FALSE	FALSE	FALSE
6	761155	rpoBC	rpoB	4.33821e-05	5.55743	-1.78749	5.55743	FALSE	FALSE	FALSE	FALSE	TRUE	FALSE	TRUE	FALSE	FALSE	FALSE	FALSE	FALSE	FALSE	FALSE	FALSE
7	761109	rpoBC	rpoB	0.000737495	5.08848	-0.101628	5.08848	FALSE	FALSE	FALSE	TRUE	TRUE	FALSE	TRUE	FALSE	FALSE	FALSE	FALSE	FALSE	FALSE	FALSE	FALSE
8	761128	rpoBC	rpoB	0	4.27796	-0.0105659	4.27796	FALSE	FALSE	FALSE	FALSE	TRUE	FALSE	TRUE	FALSE	FALSE	FALSE	FALSE	FALSE	FALSE	FALSE	FALSE
9	761277	rpoBC	rpoB	0	3.25337	-0.0136897	3.25337	FALSE	FALSE	FALSE	FALSE	TRUE	FALSE	TRUE	FALSE	FALSE	FALSE	FALSE	FALSE	FALSE	FALSE	FALSE
10	761161	rpoBC	rpoB	0	2.7217	-0.0600543	2.7217	FALSE	FALSE	FALSE	FALSE	TRUE	FALSE	TRUE	FALSE	FALSE	FALSE	FALSE	FALSE	FALSE	FALSE	FALSE
11	761149	rpoBC	rpoB	0	2.31972	-0.0033071	2.31972	FALSE	FALSE	FALSE	FALSE	TRUE	FALSE	TRUE	FALSE	FALSE	FALSE	FALSE	FALSE	FALSE	FALSE	FALSE
12	761097	rpoBC	rpoB	4.33821e-05	1.81626	-0.000281125	1.81626	FALSE	FALSE	FALSE	FALSE	TRUE	FALSE	TRUE	FALSE	FALSE	FALSE	FALSE	FALSE	FALSE	FALSE	FALSE
13	761148	rpoBC	rpoB	0	1.79828	-0.00104309	1.79828	FALSE	FALSE	FALSE	FALSE	TRUE	FALSE	TRUE	FALSE	FALSE	FALSE	FALSE	FALSE	FALSE	FALSE	FALSE
14	761141	rpoBC	rpoB	8.67641e-05	1.78077	-0.000869281	1.78077	FALSE	FALSE	FALSE	TRUE	TRUE	FALSE	TRUE	FALSE	FALSE	FALSE	FALSE	FALSE	FALSE	FALSE	FALSE
15	761095	rpoBC	rpoB	8.67641e-05	1.77068	-0.0122406	1.77068	FALSE	FALSE	FALSE	TRUE	TRUE	FALSE	TRUE	FALSE	FALSE	FALSE	FALSE	FALSE	FALSE	FALSE	FALSE
16	761108	rpoBC	rpoB	0.000650731	1.74115	-0.0020569	1.74115	FALSE	FALSE	FALSE	TRUE	TRUE	FALSE	TRUE	FALSE	FALSE	FALSE	FALSE	FALSE	FALSE	FALSE	FALSE
17	761103	rpoBC	rpoB	0.000607349	1.67419	-0.000996373	1.67419	FALSE	FALSE	FALSE	TRUE	TRUE	FALSE	TRUE	FALSE	FALSE	FALSE	FALSE	FALSE	FALSE	FALSE	FALSE
18	761137	rpoBC	rpoB	4.33821e-05	1.65979	-0.000962753	1.65979	FALSE	FALSE	FALSE	TRUE	TRUE	FALSE	TRUE	FALSE	FALSE	FALSE	FALSE	FALSE	FALSE	FALSE	FALSE
19	761111	rpoBC	rpoB	0.000173528	1.61725	-0.000637502	1.61725	FALSE	FALSE	FALSE	TRUE	TRUE	FALSE	TRUE	FALSE	FALSE	FALSE	FALSE	FALSE	FALSE	FALSE	FALSE
20	761115	rpoBC	rpoB	0.000433821	1.48218	-0.00140117	1.48218	FALSE	FALSE	FALSE	TRUE	TRUE	FALSE	TRUE	FALSE	FALSE	FALSE	FALSE	FALSE	FALSE	FALSE	FALSE
21	761104	rpoBC	rpoB	0.000607349	1.47882	-0.000243369	1.47882	FALSE	FALSE	FALSE	TRUE	TRUE	FALSE	TRUE	FALSE	FALSE	FALSE	FALSE	FALSE	FALSE	FALSE	FALSE
22	761142	rpoBC	rpoB	0.000130146	1.36449	0.000395735	1.36449	FALSE	FALSE	FALSE	TRUE	TRUE	FALSE	TRUE	FALSE	FALSE	FALSE	FALSE	FALSE	FALSE	FALSE	FALSE
23	760969	rpoBC	rpoB	0	1.30631	0.00682459	1.30631	FALSE	FALSE	FALSE	FALSE	FALSE	FALSE	FALSE	FALSE	FALSE	FALSE	FALSE	FALSE	FALSE	FALSE	FALSE
24	761083	rpoBC	rpoB	0.000173528	1.2891	-0.00037387	1.2891	FALSE	FALSE	FALSE	TRUE	TRUE	FALSE	TRUE	FALSE	FALSE	FALSE	FALSE	FALSE	FALSE	FALSE	FALSE
25	761098	rpoBC	rpoB	4.33821e-05	1.27414	-0.00109678	1.27414	FALSE	FALSE	FALSE	FALSE	TRUE	FALSE	TRUE	FALSE	FALSE	FALSE	FALSE	FALSE	FALSE	FALSE	FALSE
26	761084	rpoBC	rpoB	0.00021691	1.25508	-0.000364004	1.25508	FALSE	FALSE	FALSE	TRUE	TRUE	FALSE	TRUE	FALSE	FALSE	FALSE	FALSE	FALSE	FALSE	FALSE	FALSE
27	761096	rpoBC	rpoB	0.000130146	1.23932	-0.0010667	1.23932	FALSE	FALSE	FALSE	TRUE	FALSE	FALSE	FALSE	FALSE	FALSE	FALSE	FALSE	FALSE	FALSE	FALSE	FALSE
28	761105	rpoBC	rpoB	0.000694113	1.23371	-0.000850648	1.23371	FALSE	FALSE	FALSE	TRUE	FALSE	FALSE	FALSE	FALSE	FALSE	FALSE	FALSE	FALSE	FALSE	FALSE	FALSE
29	761283	rpoBC	rpoB	0	1.23104	-0.00107109	1.23104	FALSE	FALSE	FALSE	FALSE	FALSE	FALSE	FALSE	FALSE	FALSE	FALSE	FALSE	FALSE	FALSE	FALSE	FALSE
30	761154	rpoBC	rpoB	4.33821e-05	1.15649	0.000575674	1.15649	FALSE	FALSE	FALSE	FALSE	TRUE	FALSE	TRUE	FALSE	FALSE	FALSE	FALSE	FALSE	FALSE	FALSE	FALSE
31	761099	rpoBC	rpoB	0.000173528	1.08353	-0.000962293	1.08353	FALSE	FALSE	FALSE	TRUE	TRUE	FALSE	TRUE	FALSE	FALSE	FALSE	FALSE	FALSE	FALSE	FALSE	FALSE
32	761088	rpoBC	rpoB	0.000260292	0.971547	-0.000281771	0.971547	FALSE	FALSE	FALSE	TRUE	TRUE	FALSE	TRUE	FALSE	FALSE	FALSE	FALSE	FALSE	FALSE	FALSE	FALSE
33	765171	rpoBC	rpoC	0	0.965231	0.0213282	0.965231	FALSE	FALSE	FALSE	FALSE	FALSE	FALSE	FALSE	FALSE	FALSE	FALSE	FALSE	FALSE	FALSE	FALSE	FALSE
34	761151	rpoBC	rpoB	4.33821e-05	0.944065	0.000273801	0.944065	FALSE	FALSE	FALSE	FALSE	TRUE	FALSE	TRUE	FALSE	FALSE	FALSE	FALSE	FALSE	FALSE	FALSE	FALSE
35	761156	rpoBC	rpoB	4.33821e-05	0.91698	0.00255179	0.91698	FALSE	FALSE	FALSE	FALSE	TRUE	FALSE	TRUE	FALSE	FALSE	FALSE	FALSE	FALSE	FALSE	FALSE	FALSE
36	762434	rpoBC	rpoB	0	0.910357	0.040779	0.910357	FALSE	FALSE	FALSE	FALSE	FALSE	FALSE	FALSE	FALSE	FALSE	FALSE	FALSE	FALSE	FALSE	FALSE	FALSE
37	762889	rpoBC	rpoB	0	0.893897	-0.0017559	0.893897	FALSE	FALSE	FALSE	FALSE	FALSE	FALSE	FALSE	FALSE	FALSE	FALSE	FALSE	FALSE	FALSE	FALSE	FALSE
38	761085	rpoBC	rpoB	0.00021691	0.828147	-0.000240182	0.828147	FALSE	FALSE	FALSE	TRUE	TRUE	FALSE	TRUE	FALSE	FALSE	FALSE	FALSE	FALSE	FALSE	FALSE	FALSE
39	763552	rpoBC	rpoC	0	0.744164	0.00215396	0.744164	FALSE	FALSE	FALSE	FALSE	FALSE	FALSE	FALSE	FALSE	FALSE	FALSE	FALSE	FALSE	FALSE	FALSE	FALSE
40	761106	rpoBC	rpoB	0.000650731	0.717284	-0.000991424	0.717284	FALSE	FALSE	FALSE	TRUE	TRUE	FALSE	TRUE	FALSE	FALSE	FALSE	FALSE	FALSE	FALSE	FALSE	FALSE
41	761113	rpoBC	rpoB	0.000173528	0.680007	0.000197218	0.680007	FALSE	FALSE	FALSE	TRUE	TRUE	FALSE	TRUE	FALSE	FALSE	FALSE	FALSE	FALSE	FALSE	FALSE	FALSE
42	761116	rpoBC	rpoB	0.000390439	0.66591	-0.000193129	0.66591	FALSE	FALSE	FALSE	TRUE	TRUE	FALSE	TRUE	FALSE	FALSE	FALSE	FALSE	FALSE	FALSE	FALSE	FALSE
43	766645	rpoBC	rpoC	0	0.655661	-0.0381301	0.655661	FALSE	FALSE	FALSE	FALSE	FALSE	FALSE	FALSE	FALSE	FALSE	FALSE	FALSE	FALSE	FALSE	FALSE	FALSE
44	761102	rpoBC	rpoB	0.000650731	0.634507	-0.000467629	0.634507	FALSE	FALSE	FALSE	TRUE	TRUE	FALSE	TRUE	FALSE	FALSE	FALSE	FALSE	FALSE	FALSE	FALSE	FALSE
45	763884	rpoBC	rpoC	0.000737495	0.633904	0.022661	0.633904	FALSE	FALSE	FALSE	FALSE	FALSE	FALSE	FALSE	FALSE	FALSE	FALSE	FALSE	FALSE	FALSE	FALSE	FALSE
46	761086	rpoBC	rpoB	0.000260292	0.610507	-0.000177061	0.610507	FALSE	FALSE	FALSE	TRUE	TRUE	FALSE	TRUE	FALSE	FALSE	FALSE	FALSE	FALSE	FALSE	FALSE	FALSE
47	761112	rpoBC	rpoB	0.000173528	0.60481	0.000175409	0.60481	FALSE	FALSE	FALSE	TRUE	TRUE	FALSE	TRUE	FALSE	FALSE	FALSE	FALSE	FALSE	FALSE	FALSE	FALSE
48	761107	rpoBC	rpoB	0.000607349	0.552327	-0.000421363	0.552327	FALSE	FALSE	FALSE	TRUE	FALSE	FALSE	FALSE	FALSE	FALSE	FALSE	FALSE	FALSE	FALSE	FALSE	FALSE
1538	ins_761095_11_7				0.537872	-0.000462978	0.537872	FALSE	FALSE	TRUE	FALSE
49	760115	rpoBC	rpoB	0	0.513084	-0.0376384	0.513084	FALSE	FALSE	FALSE	FALSE	FALSE	FALSE	FALSE	FALSE	FALSE	FALSE	FALSE	FALSE	FALSE	FALSE	FALSE
50	761092	rpoBC	rpoB	0.000130146	0.496078	-0.000287748	0.496078	FALSE	FALSE	FALSE	TRUE	TRUE	FALSE	TRUE	FALSE	FALSE	FALSE	FALSE	FALSE	FALSE	FALSE	FALSE
51	762089	rpoBC	rpoB	0	0.451841	0.0108763	0.451841	FALSE	FALSE	FALSE	FALSE	FALSE	FALSE	FALSE	FALSE	FALSE	FALSE	FALSE	FALSE	FALSE	FALSE	FALSE
52	767123	rpoBC	rpoC	0	0.448555	-0.00316676	0.448555	FALSE	FALSE	FALSE	FALSE	FALSE	FALSE	FALSE	FALSE	FALSE	FALSE	FALSE	FALSE	FALSE	FALSE	FALSE
53	765150	rpoBC	rpoC	0	0.398647	0.0473708	0.398647	FALSE	FALSE	FALSE	FALSE	FALSE	FALSE	FALSE	FALSE	FALSE	FALSE	FALSE	FALSE	FALSE	FALSE	FALSE
54	766500	rpoBC	rpoC	0	0.390803	0.000572322	0.390803	FALSE	FALSE	FALSE	FALSE	FALSE	FALSE	FALSE	FALSE	FALSE	FALSE	FALSE	FALSE	FALSE	FALSE	FALSE
55	761143	rpoBC	rpoB	4.33821e-05	0.387195	-0.000112296	0.387195	FALSE	FALSE	FALSE	FALSE	TRUE	FALSE	TRUE	FALSE	FALSE	FALSE	FALSE	FALSE	FALSE	FALSE	FALSE
56	761117	rpoBC	rpoB	0.000390439	0.383208	-0.000111139	0.383208	FALSE	FALSE	FALSE	TRUE	FALSE	FALSE	FALSE	FALSE	FALSE	FALSE	FALSE	FALSE	FALSE	FALSE	FALSE
57	760490	rpoBC	rpoB	0	0.370016	0.00323454	0.370016	FALSE	FALSE	FALSE	FALSE	FALSE	FALSE	FALSE	FALSE	FALSE	FALSE	FALSE	FALSE	FALSE	FALSE	FALSE
58	767083	rpoBC	rpoC	0	0.321897	0.000335226	0.321897	FALSE	FALSE	FALSE	FALSE	FALSE	FALSE	FALSE	FALSE	FALSE	FALSE	FALSE	FALSE	FALSE	FALSE	FALSE
59	759940	rpoBC	rpoB	0	0.311323	0.000388518	0.311323	FALSE	FALSE	FALSE	FALSE	FALSE	FALSE	FALSE	FALSE	FALSE	FALSE	FALSE	FALSE	FALSE	FALSE	FALSE
60	761889	rpoBC	rpoB	0	0.309604	-0.00526688	0.309604	FALSE	FALSE	FALSE	FALSE	FALSE	FALSE	FALSE	FALSE	FALSE	FALSE	FALSE	FALSE	FALSE	FALSE	FALSE
61	764363	rpoBC	rpoC	0	0.305148	-0.00122357	0.305148	FALSE	FALSE	FALSE	FALSE	FALSE	FALSE	FALSE	FALSE	FALSE	FALSE	FALSE	FALSE	FALSE	FALSE	FALSE
62	763531	rpoBC	rpoC	0	0.279202	0.00119036	0.279202	FALSE	FALSE	FALSE	FALSE	FALSE	FALSE	FALSE	FALSE	FALSE	FALSE	FALSE	FALSE	FALSE	FALSE	FALSE
1540	ins_761095_11_9				0.278268	-0.000239538	0.278268	FALSE	FALSE	TRUE	FALSE
1539	ins_761095_11_8				0.261258	-0.000224874	0.261258	FALSE	FALSE	TRUE	FALSE
63	764049	rpoBC	rpoC	0	0.258641	0.000150024	0.258641	FALSE	FALSE	FALSE	FALSE	FALSE	FALSE	FALSE	FALSE	FALSE	FALSE	FALSE	FALSE	FALSE	FALSE	FALSE
64	761147	rpoBC	rpoB	0.000260292	0.223949	6.49505e-05	0.223949	FALSE	FALSE	FALSE	FALSE	FALSE	FALSE	FALSE	FALSE	FALSE	FALSE	FALSE	FALSE	FALSE	FALSE	FALSE
65	760106	rpoBC	rpoB	0	0.222692	0.00115878	0.222692	FALSE	FALSE	FALSE	FALSE	FALSE	FALSE	FALSE	FALSE	FALSE	FALSE	FALSE	FALSE	FALSE	FALSE	FALSE
66	763886	rpoBC	rpoC	0	0.189149	0.00326506	0.189149	FALSE	FALSE	FALSE	FALSE	FALSE	FALSE	FALSE	FALSE	FALSE	FALSE	FALSE	FALSE	FALSE	FALSE	FALSE
67	764995	rpoBC	rpoC	0	0.185872	0.0266089	0.185872	FALSE	FALSE	FALSE	FALSE	FALSE	FALSE	FALSE	FALSE	FALSE	FALSE	FALSE	FALSE	FALSE	FALSE	FALSE
68	761196	rpoBC	rpoB	0	0.180873	-5.24575e-05	0.180873	FALSE	FALSE	FALSE	FALSE	FALSE	FALSE	FALSE	FALSE	FALSE	FALSE	FALSE	FALSE	FALSE	FALSE	FALSE
69	760112	rpoBC	rpoB	0	0.180554	-5.23649e-05	0.180554	FALSE	FALSE	FALSE	FALSE	FALSE	FALSE	FALSE	FALSE	FALSE	FALSE	FALSE	FALSE	FALSE	FALSE	FALSE
70	761090	rpoBC	rpoB	0.000173528	0.179385	-5.20258e-05	0.179385	FALSE	FALSE	FALSE	TRUE	TRUE	FALSE	TRUE	FALSE	FALSE	FALSE	FALSE	FALSE	FALSE	FALSE	FALSE
71	761087	rpoBC	rpoB	0.000173528	0.158919	-4.60903e-05	0.158919	FALSE	FALSE	FALSE	TRUE	FALSE	FALSE	FALSE	FALSE	FALSE	FALSE	FALSE	FALSE	FALSE	FALSE	FALSE
72	760118	rpoBC	rpoB	0	0.122478	-7.10432e-05	0.122478	FALSE	FALSE	FALSE	FALSE	FALSE	FALSE	FALSE	FALSE	FALSE	FALSE	FALSE	FALSE	FALSE	FALSE	FALSE
73	765159	rpoBC	rpoC	0	0.121834	-3.53348e-05	0.121834	FALSE	FALSE	FALSE	FALSE	FALSE	FALSE	FALSE	FALSE	FALSE	FALSE	FALSE	FALSE	FALSE	FALSE	FALSE
74	761093	rpoBC	rpoB	8.67641e-05	0.12131	-0.000109095	0.12131	FALSE	FALSE	FALSE	TRUE	TRUE	FALSE	TRUE	FALSE	FALSE	FALSE	FALSE	FALSE	FALSE	FALSE	FALSE
75	763378	rpoBC	rpoC	0	0.117138	-3.39727e-05	0.117138	FALSE	FALSE	FALSE	FALSE	FALSE	FALSE	FALSE	FALSE	FALSE	FALSE	FALSE	FALSE	FALSE	FALSE	FALSE

[truncated: 1 more sheets: STREPTOMYCIN_0p01_saliency_resi]
